# Supplementary material for: Crystal structure of 2-(benzo[d]thia­zol-2-yl)-3,3-bis­(ethyl­sulfan­yl)acrylo­nitrile
Source: Acta Crystallogr E Crystallogr Commun. 2022 Mar 10;78(Pt 4):369–72. doi: 10.1107/S2056989022002572 (PMC8983987; doi:10.1107/S2056989022002572)
Supplement: Supplementary file 1 [file e-78-00369-sup1.cif]

##############################################################################
#                                                                            #
# This CIF contains the data in a paper accepted for publication in          #
# Acta Crystallographica Section E. It conforms to the requirements of       #
# Notes for Authors for Acta Crystallographica Section E, and has been       #
# peer reviewed under the auspices of the IUCr Commission on Journals.       #
#                                                                            #
# Full details of the Crystallographic Information File format               #
# are given in the paper "The Crystallographic Information File (CIF):       #
# a New Standard Archive File for Crystallography" by S. R. Hall, F. H.      #
# Allen and I. D. Brown [Acta Cryst. (1991), A47, 655-685].                  #
#                                                                            #
# The current version of the core CIF dictionary is obtainable from          #
# ftp://ftp.iucr.org/pub/cif_core.dic.                                       #
#                                                                            #
# Software is freely available for graphical display of the structure(s)     #
# in this CIF. For information consult the CIF software page                 #
# http://www.iucr.org/resources/cif/software.                                #
#                                                                            #
# This file may be used for bona fide research purposes within the           #
# scientific community so long as proper attribution is given to the journal # 
# article from which it was obtained.                                        #
#                                                                            #
##############################################################################
data_I
_audit_creation_method     'SHELXL-2018/3'
_chemical_name_systematic
;
2-(Benzo[<i>d</i>]thiazol-2-yl)-3,3-bis(ethylsulfanyl)acrylonitrile
;
_chemical_name_common     ?
_chemical_formula_moiety     'C14 H14 N2 S3'
_chemical_formula_sum     'C14 H14 N2 S3'
_chemical_formula_iupac     'C14 H14 N2 S3'
_chemical_formula_weight     306.45
_chemical_melting_point     ?
_space_group_crystal_system     orthorhombic
_space_group_name_H-M_alt     'P b c a'
_space_group_name_Hall     '-P 2ac 2ab'
loop_
    _space_group_symop_operation_xyz
    'x, y, z'
    '-x+1/2, -y, z+1/2'
    '-x, y+1/2, -z+1/2'
    'x+1/2, -y+1/2, -z'
    '-x, -y, -z'
    'x-1/2, y, -z-1/2'
    'x, -y-1/2, z-1/2'
    '-x-1/2, y-1/2, z'
_cell_length_a     10.0771(3)
_cell_length_b     16.0292(5)
_cell_length_c     17.8768(6)
_cell_angle_alpha     90
_cell_angle_beta     90
_cell_angle_gamma     90
_cell_volume     2887.58(16)
_cell_formula_units_Z     8
_cell_measurement_reflns_used     10579
_cell_measurement_theta_min     2.6320
_cell_measurement_theta_max     30.2990
_cell_measurement_temperature     100(2)
_exptl_crystal_description     tablet
_exptl_crystal_colour     'pale yellow'
_exptl_crystal_size_max     0.4
_exptl_crystal_size_mid     0.4
_exptl_crystal_size_min     0.15
_exptl_crystal_density_diffrn     1.410
_exptl_crystal_density_meas     ?
_exptl_crystal_density_method     'not measured'
_exptl_crystal_F_000     1280
_exptl_absorpt_coefficient_mu     0.500
_exptl_absorpt_correction_type     multi-scan
_exptl_absorpt_process_details
;
(CrysAlisPro; Agilent, 2014)
;
_exptl_absorpt_correction_T_min     0.95396
_exptl_absorpt_correction_T_max     1.00000
_diffrn_ambient_temperature     100(2)
_diffrn_source     'Enhance (Mo) X-ray Source'
_diffrn_radiation_type     MoK\a
_diffrn_radiation_wavelength     0.71073
_diffrn_radiation_monochromator     graphite
_diffrn_measurement_device_type     'Oxford Diffraction Xcalibur, Eos'
_diffrn_measurement_method     \w-scan
_diffrn_detector_area_resol_mean     16.1419
_diffrn_reflns_number     58593
_diffrn_reflns_av_R_equivalents     0.0533
_diffrn_reflns_av_unetI/netI     0.0291
_diffrn_reflns_theta_min     2.279
_diffrn_reflns_theta_max     31.207
_diffrn_reflns_theta_full     30.500
_diffrn_measured_fraction_theta_max     0.955
_diffrn_measured_fraction_theta_full     0.993
_diffrn_reflns_limit_h_min     -14
_diffrn_reflns_limit_h_max     14
_diffrn_reflns_limit_k_min     -23
_diffrn_reflns_limit_k_max     22
_diffrn_reflns_limit_l_min     -25
_diffrn_reflns_limit_l_max     25
_refine_special_details     ?
_reflns_number_total     4475
_reflns_number_gt     3679
_reflns_threshold_expression     'I > 2\s(I)'
_refine_ls_structure_factor_coef     Fsqd
_refine_ls_matrix_type     full
_refine_ls_R_factor_all     0.0449
_refine_ls_R_factor_gt     0.0322
_refine_ls_wR_factor_gt     0.0717
_refine_ls_wR_factor_ref     0.0773
_refine_ls_goodness_of_fit_ref     1.048
_refine_ls_restrained_S_all     1.048
_refine_ls_number_reflns     4475
_refine_ls_number_parameters     174
_refine_ls_number_restraints     0
_refine_ls_hydrogen_treatment     constr
_refine_ls_weighting_scheme     calc
_refine_ls_weighting_details
              'w=1/[\s^2^(Fo^2^)+(0.0318P)^2^+1.3474P] where P=(Fo^2^+2Fc^2^)/3'
_atom_sites_solution_hydrogens     geom
_atom_sites_solution_primary     direct
_atom_sites_solution_secondary     difmap
_refine_ls_shift/su_max     0.002
_refine_ls_shift/su_mean     0.000
_refine_diff_density_max     0.400
_refine_diff_density_min     -0.325
_refine_ls_extinction_method     none
_refine_ls_extinction_coef     .
loop_
    _atom_type_symbol
    _atom_type_description
    _atom_type_scat_dispersion_real
    _atom_type_scat_dispersion_imag
    _atom_type_scat_source
    'C' 'C' 0.0033 0.0016
                         'International Tables Vol C Tables 4.2.6.8 and 6.1.1.4'
    'H' 'H' 0.0000 0.0000
                         'International Tables Vol C Tables 4.2.6.8 and 6.1.1.4'
    'N' 'N' 0.0061 0.0033
                         'International Tables Vol C Tables 4.2.6.8 and 6.1.1.4'
    'S' 'S' 0.1246 0.1234
                         'International Tables Vol C Tables 4.2.6.8 and 6.1.1.4'
_computing_data_collection
;
CrysAlisPro (Agilent, 2014)
;
_computing_cell_refinement
;
CrysAlisPro (Agilent, 2014)
;
_computing_data_reduction
;
CrysAlisPro (Agilent, 2014)
;
_computing_structure_solution
;
SHELXS97 (Sheldrick, 2008)
;
_computing_structure_refinement
;
<i>SHELXL2018/3</i> (Sheldrick, 2015)
;
_computing_molecular_graphics
;
XP (Siemens, 1994)
;
_computing_publication_material
;
<i>SHELXL2018/3</i> (Sheldrick, 2015)
;
loop_
    _atom_site_type_symbol
    _atom_site_label
    _atom_site_fract_x
    _atom_site_fract_y
    _atom_site_fract_z
    _atom_site_U_iso_or_equiv
    _atom_site_adp_type
    _atom_site_calc_flag
    _atom_site_occupancy
    _atom_site_disorder_assembly
    _atom_site_disorder_group
    S S1 0.48621(3) 0.63526(2) 0.48864(2) 0.01440(8) Uani d 1 . .
    C C2 0.64877(12) 0.62079(7) 0.52085(7) 0.0129(2) Uani d 1 . .
    N N3 0.72242(10) 0.57082(6) 0.48059(6) 0.0141(2) Uani d 1 . .
    C C3A 0.65225(12) 0.54010(7) 0.42020(7) 0.0135(2) Uani d 1 . .
    C C4 0.70382(14) 0.48489(8) 0.36681(7) 0.0169(2) Uani d 1 . .
    H H4 0.793137 0.466208 0.369750 0.020 Uiso calc 1 . .
    C C5 0.62153(14) 0.45833(8) 0.30983(7) 0.0194(3) Uani d 1 . .
    H H5 0.654822 0.420983 0.273082 0.023 Uiso calc 1 . .
    C C6 0.48945(14) 0.48568(8) 0.30536(7) 0.0198(3) Uani d 1 . .
    H H6 0.435044 0.466538 0.265499 0.024 Uiso calc 1 . .
    C C7 0.43675(14) 0.53990(8) 0.35774(7) 0.0179(3) Uani d 1 . .
    H H7 0.347076 0.557869 0.354695 0.022 Uiso calc 1 . .
    C C7A 0.51995(12) 0.56737(7) 0.41532(7) 0.0141(2) Uani d 1 . .
    C C8 0.70646(12) 0.65707(7) 0.58882(7) 0.0135(2) Uani d 1 . .
    C C9 0.66224(12) 0.72227(7) 0.63140(7) 0.0137(2) Uani d 1 . .
    C C10 0.82871(13) 0.61618(8) 0.60980(7) 0.0147(2) Uani d 1 . .
    N N1 0.92273(12) 0.58066(7) 0.62713(6) 0.0200(2) Uani d 1 . .
    S S2 0.77453(3) 0.76792(2) 0.69408(2) 0.01682(8) Uani d 1 . .
    C C11 0.67428(14) 0.80013(8) 0.77350(7) 0.0190(3) Uani d 1 . .
    H H11A 0.723828 0.842357 0.802710 0.023 Uiso calc 1 . .
    H H11B 0.591943 0.826694 0.754915 0.023 Uiso calc 1 . .
    C C12 0.63786(15) 0.72831(9) 0.82435(8) 0.0224(3) Uani d 1 . .
    H H12A 0.584732 0.687626 0.796466 0.034 Uiso calc 1 . .
    H H12B 0.586321 0.749299 0.866859 0.034 Uiso calc 1 . .
    H H12C 0.718942 0.701444 0.842693 0.034 Uiso calc 1 . .
    S S3 0.50142(3) 0.76155(2) 0.62083(2) 0.01684(8) Uani d 1 . .
    C C13 0.53315(14) 0.87150(8) 0.60082(8) 0.0192(3) Uani d 1 . .
    H H13A 0.447342 0.900815 0.594773 0.023 Uiso calc 1 . .
    H H13B 0.579883 0.896822 0.643920 0.023 Uiso calc 1 . .
    C C14 0.61552(15) 0.88404(9) 0.53106(8) 0.0242(3) Uani d 1 . .
    H H14A 0.701489 0.856282 0.537151 0.036 Uiso calc 1 . .
    H H14B 0.629538 0.943837 0.522807 0.036 Uiso calc 1 . .
    H H14C 0.568927 0.860130 0.487976 0.036 Uiso calc 1 . .
loop_
    _atom_site_aniso_label
    _atom_site_aniso_U_11
    _atom_site_aniso_U_22
    _atom_site_aniso_U_33
    _atom_site_aniso_U_12
    _atom_site_aniso_U_13
    _atom_site_aniso_U_23
    S1 0.01247(14) 0.01380(15) 0.01694(15) 0.00051(11) 0.00032(11) -0.00103(11)
    C2 0.0125(5) 0.0120(5) 0.0143(5) -0.0005(4) 0.0015(4) 0.0019(4)
    N3 0.0150(5) 0.0129(5) 0.0143(5) -0.0007(4) 0.0011(4) -0.0009(4)
    C3A 0.0158(6) 0.0119(5) 0.0129(5) -0.0019(4) 0.0006(4) 0.0020(4)
    C4 0.0197(6) 0.0152(6) 0.0158(6) 0.0014(5) 0.0009(5) -0.0003(5)
    C5 0.0268(7) 0.0158(6) 0.0157(6) 0.0009(5) -0.0002(5) -0.0016(5)
    C6 0.0261(7) 0.0171(6) 0.0163(6) -0.0023(5) -0.0067(5) -0.0011(5)
    C7 0.0184(6) 0.0153(6) 0.0200(6) -0.0014(5) -0.0039(5) 0.0021(5)
    C7A 0.0173(6) 0.0106(5) 0.0144(5) -0.0013(4) 0.0003(5) 0.0012(4)
    C8 0.0131(6) 0.0127(5) 0.0145(5) -0.0018(4) 0.0018(4) 0.0008(4)
    C9 0.0134(6) 0.0127(5) 0.0150(6) -0.0017(4) 0.0024(4) 0.0010(4)
    C10 0.0182(6) 0.0137(5) 0.0122(5) -0.0011(5) 0.0010(4) -0.0028(4)
    N1 0.0218(6) 0.0205(5) 0.0177(5) 0.0028(5) -0.0026(4) -0.0029(4)
    S2 0.01627(15) 0.01690(16) 0.01730(15) -0.00122(12) 0.00140(11) -0.00523(12)
    C11 0.0250(7) 0.0161(6) 0.0159(6) 0.0035(5) 0.0025(5) -0.0049(5)
    C12 0.0231(7) 0.0208(7) 0.0232(7) 0.0015(5) 0.0051(5) 0.0012(5)
    S3 0.01226(15) 0.01522(15) 0.02304(17) 0.00007(11) 0.00338(11) -0.00326(12)
    C13 0.0198(6) 0.0139(6) 0.0240(7) 0.0024(5) -0.0015(5) -0.0002(5)
    C14 0.0270(7) 0.0238(7) 0.0218(7) -0.0025(6) -0.0011(6) 0.0031(5)
_geom_special_details
;
 All esds (except the esd in the dihedral angle between two l.s. planes)
 are estimated using the full covariance matrix.  The cell esds are taken
 into account individually in the estimation of esds in distances, angles
 and torsion angles; correlations between esds in cell parameters are only
 used when they are defined by crystal symmetry.  An approximate (isotropic)
 treatment of cell esds is used for estimating esds involving l.s. planes.
;
loop_
    _geom_bond_atom_site_label_1
    _geom_bond_atom_site_label_2
    _geom_bond_site_symmetry_2
    _geom_bond_distance
    _geom_bond_publ_flag
    S1 C7A . 1.7371(13) y
    S1 C2 . 1.7519(13) y
    C2 N3 . 1.3078(16) y
    C2 C8 . 1.4672(17) ?
    N3 C3A . 1.3813(16) y
    C3A C4 . 1.4015(17) ?
    C3A C7A . 1.4057(17) y
    C4 C5 . 1.3807(18) ?
    C4 H4 . 0.9500 ?
    C5 C6 . 1.404(2) ?
    C5 H5 . 0.9500 ?
    C6 C7 . 1.3835(19) ?
    C6 H6 . 0.9500 ?
    C7 C7A . 1.3988(18) ?
    C7 H7 . 0.9500 ?
    C8 C9 . 1.3675(17) ?
    C8 C10 . 1.4449(18) ?
    C9 S3 . 1.7489(13) y
    C9 S2 . 1.7526(13) y
    C10 N1 . 1.1480(17) ?
    S2 C11 . 1.8174(13) ?
    C11 C12 . 1.5121(19) ?
    C11 H11A . 0.9900 ?
    C11 H11B . 0.9900 ?
    C12 H12A . 0.9800 ?
    C12 H12B . 0.9800 ?
    C12 H12C . 0.9800 ?
    S3 C13 . 1.8265(14) ?
    C13 C14 . 1.512(2) ?
    C13 H13A . 0.9900 ?
    C13 H13B . 0.9900 ?
    C14 H14A . 0.9800 ?
    C14 H14B . 0.9800 ?
    C14 H14C . 0.9800 ?
loop_
    _geom_angle_atom_site_label_1
    _geom_angle_atom_site_label_2
    _geom_angle_atom_site_label_3
    _geom_angle_site_symmetry_1
    _geom_angle_site_symmetry_3
    _geom_angle
    _geom_angle_publ_flag
    C7A S1 C2 . . 88.97(6) y
    N3 C2 C8 . . 118.28(11) ?
    N3 C2 S1 . . 115.52(9) y
    C8 C2 S1 . . 126.18(9) ?
    C2 N3 C3A . . 110.98(11) y
    N3 C3A C4 . . 124.58(12) ?
    N3 C3A C7A . . 115.03(11) y
    C4 C3A C7A . . 120.38(12) ?
    C5 C4 C3A . . 118.32(12) ?
    C5 C4 H4 . . 120.8 ?
    C3A C4 H4 . . 120.8 ?
    C4 C5 C6 . . 121.01(12) ?
    C4 C5 H5 . . 119.5 ?
    C6 C5 H5 . . 119.5 ?
    C7 C6 C5 . . 121.44(12) ?
    C7 C6 H6 . . 119.3 ?
    C5 C6 H6 . . 119.3 ?
    C6 C7 C7A . . 117.76(12) ?
    C6 C7 H7 . . 121.1 ?
    C7A C7 H7 . . 121.1 ?
    C7 C7A C3A . . 121.08(12) ?
    C7 C7A S1 . . 129.43(10) ?
    C3A C7A S1 . . 109.49(9) y
    C9 C8 C10 . . 118.69(11) y
    C9 C8 C2 . . 129.40(12) y
    C10 C8 C2 . . 111.90(10) y
    C8 C9 S3 . . 121.13(10) y
    C8 C9 S2 . . 117.68(10) y
    S3 C9 S2 . . 121.14(7) y
    N1 C10 C8 . . 177.05(14) ?
    C9 S2 C11 . . 105.02(6) ?
    C12 C11 S2 . . 112.85(9) ?
    C12 C11 H11A . . 109.0 ?
    S2 C11 H11A . . 109.0 ?
    C12 C11 H11B . . 109.0 ?
    S2 C11 H11B . . 109.0 ?
    H11A C11 H11B . . 107.8 ?
    C11 C12 H12A . . 109.5 ?
    C11 C12 H12B . . 109.5 ?
    H12A C12 H12B . . 109.5 ?
    C11 C12 H12C . . 109.5 ?
    H12A C12 H12C . . 109.5 ?
    H12B C12 H12C . . 109.5 ?
    C9 S3 C13 . . 101.91(6) ?
    C14 C13 S3 . . 112.70(10) ?
    C14 C13 H13A . . 109.1 ?
    S3 C13 H13A . . 109.1 ?
    C14 C13 H13B . . 109.1 ?
    S3 C13 H13B . . 109.1 ?
    H13A C13 H13B . . 107.8 ?
    C13 C14 H14A . . 109.5 ?
    C13 C14 H14B . . 109.5 ?
    H14A C14 H14B . . 109.5 ?
    C13 C14 H14C . . 109.5 ?
    H14A C14 H14C . . 109.5 ?
    H14B C14 H14C . . 109.5 ?
loop_
    _geom_torsion_atom_site_label_1
    _geom_torsion_atom_site_label_2
    _geom_torsion_atom_site_label_3
    _geom_torsion_atom_site_label_4
    _geom_torsion_site_symmetry_1
    _geom_torsion_site_symmetry_2
    _geom_torsion_site_symmetry_3
    _geom_torsion_site_symmetry_4
    _geom_torsion
    _geom_torsion_publ_flag
    C7A S1 C2 N3 . . . . 0.65(10) ?
    C7A S1 C2 C8 . . . . -177.35(11) ?
    C8 C2 N3 C3A . . . . 178.07(10) ?
    S1 C2 N3 C3A . . . . -0.10(13) ?
    C2 N3 C3A C4 . . . . -179.85(12) ?
    C2 N3 C3A C7A . . . . -0.71(15) ?
    N3 C3A C4 C5 . . . . 179.09(12) ?
    C7A C3A C4 C5 . . . . -0.01(18) ?
    C3A C4 C5 C6 . . . . -0.11(19) ?
    C4 C5 C6 C7 . . . . -0.2(2) ?
    C5 C6 C7 C7A . . . . 0.5(2) ?
    C6 C7 C7A C3A . . . . -0.63(19) ?
    C6 C7 C7A S1 . . . . 179.41(10) ?
    N3 C3A C7A C7 . . . . -178.79(11) ?
    C4 C3A C7A C7 . . . . 0.39(18) ?
    N3 C3A C7A S1 . . . . 1.17(13) ?
    C4 C3A C7A S1 . . . . -179.64(10) ?
    C2 S1 C7A C7 . . . . 178.99(13) ?
    C2 S1 C7A C3A . . . . -0.97(9) ?
    N3 C2 C8 C9 . . . . 165.41(12) ?
    S1 C2 C8 C9 . . . . -16.64(19) ?
    N3 C2 C8 C10 . . . . -13.23(16) ?
    S1 C2 C8 C10 . . . . 164.72(9) ?
    C10 C8 C9 S3 . . . . -167.54(9) ?
    C2 C8 C9 S3 . . . . 13.90(19) y
    C10 C8 C9 S2 . . . . 15.10(16) y
    C2 C8 C9 S2 . . . . -163.46(10) y
    C8 C9 S2 C11 . . . . -146.43(10) y
    S3 C9 S2 C11 . . . . 36.21(9) ?
    C9 S2 C11 C12 . . . . 77.62(11) ?
    C8 C9 S3 C13 . . . . -123.70(11) ?
    S2 C9 S3 C13 . . . . 53.57(9) ?
    C9 S3 C13 C14 . . . . 59.99(11) ?
loop_
    _geom_hbond_atom_site_label_D
    _geom_hbond_atom_site_label_H
    _geom_hbond_atom_site_label_A
    _geom_hbond_site_symmetry_A
    _geom_hbond_distance_DH
    _geom_hbond_distance_HA
    _geom_hbond_distance_DA
    _geom_hbond_angle_DHA
    _geom_hbond_publ_flag
    C7 H7 S2 4_466 0.95 3.02 3.6083(13) 121.9 yes
    C12 H12B S1 7_576 0.98 3.03 3.9677(15) 160.6 yes
    C13 H13A N3 4_466 0.99 2.68 3.5746(17) 151.1 yes
    C14 H14A S1 4_566 0.98 2.91 3.7648(15) 146.4 yes
    C14 H14B N3 8_765 0.98 2.63 3.5277(18) 151.7 yes
_shelx_space_group_comment
;
The symmetry employed for this shelxl refinement is uniquely defined
by the following loop, which should always be used as a source of
symmetry information in preference to the above space-group names.
They are only intended as comments.
;
_shelx_estimated_absorpt_T_min     0.825
_shelx_estimated_absorpt_T_max     0.929
_shelx_hkl_file
;
   0   0  -2 59809.2 1012.54
   0   0   2 61314.6 987.241
   0   0  -3 79.3832 78.1764
   0   0   3 124.206 93.8482
   0   0  -3 198.814 78.4399
   0   0  -3 77.4807 85.4309
   0   0   3 114.145 53.0352
   0   0   3-65.8276 71.1553
   0   0   3 176.391 119.054
   0   0   4 151651. 2234.13
   0   0  -4 150442. 1832.37
   0   0  -4 155295. 2291.52
   0   0   4 158030. 1894.20
   0   0  -4 157172. 2265.00
   0   0   4 155426. 1706.67
   0   0   4 162975. 2353.15
   0   0   5 256.082 168.770
   0   0  -5 336.603 144.942
   0   0  -5 369.742 170.444
   0   0   5 26.2472 70.5382
   0   0  -5 223.061 170.178
   0   0   5 97.1127 81.8004
   0   0   5-25.0493 107.839
   0   0  -6 171968. 2895.09
   0   0   6 166445. 2859.29
   0   0   6 167252. 2179.35
   0   0   6 166695. 2927.40
   0   0  -6 160929. 2345.84
   0   0   6 163727. 2365.77
   0   0  -6 169890. 2943.17
   0   0  -7 269.655 227.708
   0   0   7-9.49769 98.6034
   0   0   7 247.708 220.808
   0   0   7 118.730 124.423
   0   0  -7 224.749 152.946
   0   0   8 182828. 2624.08
   0   0  -8 174615. 3528.19
   0   0   8 176961. 3434.42
   0   0  -8 175809. 2816.99
   0   0   8 177724. 2830.97
   0   0  -9 331.332 234.728
   0   0  -9 373.890 359.882
   0   0   9 232.557 149.392
   0   0   9 494.810 307.107
   0   0   9 384.554 192.764
   0   0  10 344647. 5480.92
   0   0 -10 334063. 5437.46
   0   0 -10 332055. 4324.92
   0   0  10 347370. 4028.94
   0   0 -11 304.356 224.556
   0   0 -11 294.790 348.893
   0   0  11 660.928 351.151
   0   0  11 531.020 85.4910
   0   0  12 35242.8 1921.72
   0   0 -12 34878.4 1948.77
   0   0 -12 32927.7 1495.23
   0   0 -13-189.588 258.870
   0   0 -13-39.1766 149.523
   0   0  13-233.930 317.627
   0   0  14 436.869 313.920
   0   0 -14 138.808 191.179
   0   0 -14-378.195 314.422
   0   0 -14-42.8694 297.040
   0   0 -15 448.180 291.409
   0   0 -15 61.0037 221.828
   0   0  15-4.69600 342.824
   0   0 -15-121.345 413.649
   0   0  16 71737.3 3279.33
   0   0 -16 72149.2 2602.33
   0   0 -16 68537.8 2761.92
   0   0 -16 70018.8 3241.25
   0   0 -17 644.511 487.292
   0   0 -17 975.167 447.107
   0   0  17 750.238 473.186
   0   0 -17 980.966 376.565
   0   0  18 57496.2 3129.96
   0   0 -18 57815.0 3180.63
   0   0 -18 56192.2 2717.86
   0   0 -18 60077.1 2511.55
   0   0  18 55563.1 2941.17
   0   0 -19-226.788 396.025
   0   0  19 486.956 384.123
   0   0  19 831.340 436.158
   0   0 -19 725.127 348.164
   0   0 -19 63.8368 287.629
   0   0 -20 12142.3 1334.45
   0   0  20 10888.1 1483.16
   0   0 -20 12542.5 1584.45
   0   0  20 10569.7 1375.04
   0   0  21 63.0525 391.756
   0   0 -21-517.821 484.478
   0   0  21-181.345 357.834
   0   0 -21-245.281 275.729
   0   0 -22-330.996 441.394
   0   0  22 77.5025 258.414
   0   0 -22-469.647 332.269
   0   0  22 295.560 384.431
   0   0  23-152.454 319.725
   0   0 -23-417.492 418.174
   0   0  24 1547.32 725.444
   0   0 -24 1921.48 756.916
   0   0  24 1709.32 617.350
   0   1   2 21.9111 75.8879
   0   1   2 45.1593 39.5819
   0   1  -2 8.44917 56.2321
   0  -1  -2 45.1055 63.1849
   0   1   2 15.7695 53.9940
   0  -1  -2 96.7711 70.6512
   0   1  -2-12.1757 53.2893
   0   1   3 157.804 110.482
   0  -1   3 38.8254 101.993
   0  -1   3 55.0511 94.7918
   0   1   3-26.5008 84.4892
   0   1   3 8.25763 90.6239
   0  -1  -3 163.806 115.728
   0   1   3 7.60929 68.7501
   0   1  -3 121.447 81.0531
   0   1   3 51.1766 45.6155
   0  -1  -3 68.9586 100.054
   0  -1  -3 159.308 116.525
   0  -1  -3-3.39094 52.6741
   0  -1   3-105.362 92.8575
   0   1  -3-21.5238 100.650
   0   1  -4 22.1622 85.0829
   0  -1  -4-18.6940 104.176
   0   1  -4 21.4934 75.9195
   0  -1  -4 183.948 86.7052
   0   1   4 55.9295 118.686
   0   1   4-16.8743 114.745
   0  -1   4 119.460 122.336
   0   1   4-14.2927 65.3690
   0   1   4-16.3821 81.7525
   0   1   4 100.149 137.710
   0  -1   4 31.4738 114.245
   0  -1  -4 175.311 108.756
   0   1  -4 155.935 128.322
   0  -1   4-28.6561 64.4710
   0  -1  -4 62.6654 84.8231
   0   1  -5-66.7567 121.535
   0   1   5 93.3684 106.433
   0   1  -5-52.4119 73.1517
   0  -1   5 193.833 137.798
   0  -1  -5-32.0414 161.509
   0  -1   5 107.557 153.094
   0   1   5-26.7060 125.361
   0  -1  -5 231.479 174.670
   0  -1   5 47.5180 72.0796
   0   1   5-11.4047 72.4408
   0   1  -5-14.9238 134.721
   0  -1  -5 229.913 126.544
   0  -1  -5 49.0015 81.7121
   0   1   5-127.198 136.955
   0  -1   6-8.01067 130.111
   0  -1  -6 153.164 109.225
   0  -1   6 181.885 137.740
   0   1  -6 64.5232 105.389
   0   1  -6 72.7814 85.8267
   0   1   6-83.8343 84.6014
   0   1   6 240.955 180.023
   0  -1  -6-64.3635 157.556
   0  -1  -6 36.9466 173.552
   0   1   6 12.8936 102.588
   0  -1   6 54.3011 96.1518
   0   1   6 216.799 120.233
   0   1  -6 149.742 170.264
   0  -1  -6-56.4224 82.6826
   0   1  -7 22.1084 103.285
   0   1   7-56.8476 88.4588
   0  -1   7 77.6000 186.715
   0  -1   7 145.199 110.272
   0   1  -7 174.852 204.689
   0   1   7 70.4755 171.940
   0   1   7 3.84329 90.9655
   0  -1  -7-81.1254 138.792
   0  -1  -7 92.0410 99.3116
   0  -1  -7 261.367 228.824
   0   1   8 219.464 233.053
   0  -1   8 273.325 245.539
   0   1  -8 218.152 251.459
   0   1   8-115.499 125.988
   0  -1   8 154.643 125.878
   0  -1  -8 7.60814 172.202
   0   1  -8 31.3743 122.753
   0  -1   8 182.153 127.966
   0  -1  -8-23.8960 162.376
   0   1  -9 133.190 216.796
   0   1   9 28.6076 80.0933
   0  -1   9-68.0267 240.857
   0   1  -9 49.8870 133.586
   0  -1  -9 79.2423 167.047
   0  -1  -9 420.044 282.984
   0  -1   9 10.5119 110.943
   0  -1   9-89.1096 117.193
   0   1   9-116.904 232.274
   0   1 -10 31.3406 213.518
   0  -1 -10-230.451 269.550
   0  -1 -10 530.957 245.420
   0  -1  10 5.09625 87.8905
   0   1  10-96.4206 105.095
   0   1  10 24.5739 218.327
   0  -1  10 47.8015 226.448
   0   1 -10 3.54570 143.929
   0  -1  11 384.237 316.649
   0   1  11-41.7280 100.081
   0   1 -11-268.776 251.324
   0  -1 -11-154.542 236.070
   0   1 -11 135.159 133.802
   0  -1 -11-53.7759 154.845
   0   1  11 299.863 228.611
   0   1  12 267.896 234.299
   0  -1 -12-56.7109 178.803
   0   1 -12 41.6410 124.514
   0   1 -12-116.776 296.843
   0  -1 -12-168.944 315.009
   0  -1  12-296.646 317.796
   0   1 -12-188.435 276.918
   0   1  13-16.7188 42.0382
   0  -1 -13-154.843 316.136
   0   1  13-419.667 290.108
   0   1 -13-112.455 165.069
   0   1 -13 98.6168 293.039
   0   1 -13-35.5448 265.705
   0  -1 -13 128.322 212.557
   0  -1  13 89.3785 290.335
   0  -1 -14 262.129 237.737
   0  -1  14-292.395 264.238
   0   1 -14 236.376 312.603
   0   1  14-178.408 305.927
   0   1 -14-233.747 305.716
   0   1  14-101.556 43.1885
   0  -1  14 48.6843 260.716
   0  -1 -14 205.388 274.754
   0   1 -14 9.07001 153.096
   0   1  14 51.2762 32.0285
   0  -1 -15-124.567 242.392
   0   1 -15-19.0168 238.954
   0  -1  15 330.955 328.554
   0   1 -15-358.279 409.902
   0   1 -15 68.2062 280.109
   0  -1 -15-169.055 341.593
   0  -1  15-91.5533 344.735
   0   1  15 194.549 383.928
   0  -1 -16 173.518 398.351
   0   1 -16-64.5427 170.677
   0  -1 -16 406.197 326.424
   0   1 -16-233.614 276.611
   0  -1 -16-263.444 254.384
   0  -1  16 201.177 292.522
   0   1 -16 516.988 282.662
   0  -1  16-208.149 396.666
   0   1  16-285.563 462.521
   0  -1  17 150.955 277.129
   0   1 -17 277.456 403.873
   0  -1  17-158.732 393.341
   0  -1 -17-34.6821 280.209
   0   1 -17 402.330 409.103
   0  -1 -17 95.8343 208.577
   0  -1 -17 150.758 330.127
   0   1  17-345.791 372.746
   0   1 -17 151.802 184.892
   0  -1 -18 176.327 256.298
   0   1 -18 323.776 290.128
   0   1 -18-242.319 238.452
   0   1 -18 98.8809 436.546
   0  -1 -18-64.8888 272.413
   0  -1  18 188.226 286.223
   0  -1  18-124.633 243.058
   0  -1 -18-177.220 391.368
   0   1  18 152.364 364.216
   0  -1 -19-142.755 341.336
   0  -1 -19 353.030 216.535
   0   1  19-213.885 371.685
   0  -1  19-210.743 382.149
   0   1 -19 10.8877 326.175
   0  -1 -19-8.53090 265.498
   0  -1  19-138.344 332.715
   0   1 -19 163.638 230.789
   0   1 -19 492.173 397.243
   0  -1  20 57.7817 292.140
   0  -1 -20-1241.44 565.767
   0   1 -20-55.8680 388.797
   0  -1 -20-240.897 200.993
   0   1 -20-393.946 352.570
   0  -1  20 366.544 352.681
   0   1  20-263.136 349.853
   0   1  20-312.783 503.246
   0  -1 -20 365.876 295.403
   0   1 -21-226.937 253.803
   0  -1  21 204.232 423.020
   0   1  21-76.8063 370.341
   0   1 -21-197.438 472.078
   0  -1 -21 47.0275 218.153
   0   1  21-211.236 389.159
   0  -1  21-856.920 470.136
   0  -1 -21-207.180 249.481
   0  -1  22-198.542 346.823
   0  -1 -22-60.0540 315.239
   0   1  22 205.455 432.236
   0   1  22 12.0661 345.899
   0  -1  22 213.327 230.710
   0   1 -22-406.023 528.474
   0   1 -22-88.3144 386.695
   0   1 -23 570.918 383.217
   0  -1  23 443.868 471.242
   0  -1  23 43.3254 404.109
   0  -1 -23 555.326 565.671
   0   1 -23 352.427 446.955
   0   1  23 754.466 496.627
   0   1 -24-122.139 354.279
   0  -1  24-791.449 557.746
   0   1  24 679.405 506.558
   0  -1 -24-250.332 448.732
   0   1  24 29.5269 378.553
   0  -1  24 162.172 359.475
   0  -2   0 55229.1 855.224
   0   2   0 58069.1 896.953
   0   2   0 57669.3 927.586
   0  -2   0 56032.9 902.289
   0  -2  -1 3241.28 180.051
   0   2   1 3578.47 205.133
   0   2   1 3375.51 249.386
   0  -2  -1 3465.43 200.093
   0  -2  -1 3804.23 227.114
   0  -2  -1 3740.93 273.549
   0   2   1 3019.18 246.088
   0   2   1 3237.43 180.188
   0   2   1 3498.76 222.542
   0   2  -1 3797.23 242.156
   0  -2   1 3478.06 265.543
   0   2  -1 3426.69 238.173
   0  -2  -1 3229.02 198.807
   0   2   1 3139.16 184.436
   0  -2  -2 125890. 1733.96
   0   2  -2 129064. 1547.45
   0  -2  -2 127355. 1540.19
   0  -2   2 128501. 1535.89
   0  -2  -2 126044. 1745.80
   0  -2   2 127210. 1751.19
   0   2   2 126847. 1763.40
   0   2  -2 127916. 1418.20
   0   2   2 126709. 1726.91
   0  -2  -2 128880. 1330.89
   0   2   2 128169. 1577.62
   0   2   2 128983. 1260.11
   0  -2  -2 130264. 1275.07
   0   2   2 131709. 1746.75
   0  -2  -2 125905. 1210.82
   0   2  -2 126699. 1710.38
   0  -2   2 122340. 1410.73
   0   2   2 130832. 1351.34
   0  -2  -2 131359. 1728.79
   0   2   3 9145.67 381.187
   0   2   3 9701.16 509.498
   0  -2  -3 10153.8 518.410
   0  -2   3 9295.77 482.968
   0   2   3 9836.64 552.811
   0   2  -3 9494.11 537.729
   0  -2  -3 8722.02 524.498
   0   2  -3 9661.38 532.391
   0   2  -3 9014.36 372.155
   0   2   3 9250.96 530.179
   0   2   3 9601.79 541.910
   0  -2   3 8863.34 376.179
   0  -2  -3 9429.24 441.750
   0   2   3 9543.21 442.554
   0  -2  -3 10072.4 559.149
   0  -2  -3 9894.41 551.904
   0   2  -3 9814.66 495.339
   0   2  -4 5501.62 459.236
   0  -2   4 4987.41 287.004
   0  -2  -4 5420.34 456.995
   0  -2  -4 5011.59 321.654
   0   2  -4 4869.24 269.898
   0   2   4 5780.31 463.312
   0  -2   4 4974.43 441.969
   0  -2  -4 4757.61 433.147
   0   2   4 5243.66 444.567
   0   2   4 6064.18 411.455
   0  -2  -4 5235.44 449.106
   0   2   4 5131.17 446.719
   0   2  -4 5564.04 421.043
   0   2  -4 4740.56 435.861
   0  -2   4 5119.39 438.895
   0  -2   4 4685.98 376.497
   0   2   4 4277.43 305.536
   0  -2  -4 4881.83 419.221
   0   2   4 4713.89 412.009
   0   2  -5 124918. 2367.22
   0   2   5 126237. 1736.63
   0   2   5 121636. 2334.19
   0   2   5 130042. 2129.10
   0   2   5 129255. 2356.38
   0  -2  -5 124127. 1699.69
   0   2  -5 126739. 1307.43
   0  -2   5 127345. 1316.22
   0   2   5 126316. 2308.61
   0  -2   5 126348. 2158.58
   0  -2   5 130097. 2421.03
   0   2   5 124022. 2355.24
   0  -2  -5 126674. 2380.24
   0  -2   5 125283. 2341.68
   0   2  -5 127507. 1337.81
   0   2  -5 124321. 2287.56
   0  -2  -5 126352. 2308.38
   0  -2   5 122436. 1364.56
   0  -2  -5 123278. 2278.84
   0   2  -6 4240.39 295.435
   0   2   6 4146.71 469.431
   0   2   6 3592.70 329.160
   0   2  -6 3824.69 235.906
   0   2   6 4383.40 483.268
   0  -2  -6 3767.71 447.267
   0   2   6 3757.20 413.183
   0   2   6 4143.37 453.491
   0  -2   6 4180.71 479.788
   0   2  -6 4965.62 527.103
   0   2  -6 4321.78 500.134
   0  -2   6 4155.30 442.594
   0  -2  -6 3694.96 323.350
   0  -2   6 3951.05 246.150
   0   2   6 3904.49 469.948
   0  -2   6 4297.23 295.268
   0  -2  -6 4028.20 456.419
   0  -2   7 41888.5 1025.90
   0  -2  -7 41028.8 1487.23
   0  -2   7 40624.5 768.287
   0  -2   7 42946.8 1505.27
   0  -2  -7 41142.8 1132.33
   0   2   7 44911.8 1493.27
   0   2   7 40487.8 1578.05
   0   2  -7 42226.2 1524.25
   0   2   7 42230.1 1146.68
   0   2  -7 39170.5 1582.48
   0   2  -7 40946.6 1006.62
   0  -2   7 43054.8 1637.18
   0  -2  -7 42482.4 1584.73
   0  -2  -8 1226.91 331.387
   0  -2   8 806.388 180.098
   0  -2  -8 402.729 232.262
   0  -2   8 436.036 259.442
   0  -2  -8 1055.99 211.959
   0  -2   8 906.859 119.199
   0  -2   8 237.124 188.372
   0   2   8 587.958 249.130
   0   2  -8 788.155 177.679
   0   2   8 901.851 200.147
   0   2  -8 623.675 257.013
   0   2  -8 600.029 289.743
   0  -2  -9 13955.1 741.886
   0  -2   9 12355.2 923.494
   0  -2   9 13723.9 704.383
   0   2  -9 12924.1 1049.19
   0   2  -9 12548.2 661.607
   0  -2   9 12737.8 405.442
   0   2   9 11992.3 697.795
   0  -2  -9 13737.8 964.750
   0  -2   9 11744.0 984.277
   0   2  -9 12270.4 947.891
   0  -2  -9 13623.4 1035.74
   0   2   9 14798.6 1097.15
   0   2  10 30728.6 1663.27
   0   2  10 32760.1 1192.70
   0  -2  10 30218.8 1117.40
   0   2 -10 33611.0 1788.90
   0  -2  10 32197.5 1684.24
   0   2 -10 31156.5 1126.50
   0  -2 -10 31067.5 1658.49
   0   2 -10 31724.6 1555.29
   0  -2  10 30593.4 1529.05
   0  -2 -10 34763.5 1578.96
   0   2 -11 10880.0 1081.67
   0  -2  11 10632.3 1043.85
   0  -2 -11 11134.9 1067.09
   0   2 -11 10629.6 960.031
   0   2 -11 11290.2 725.739
   0   2  11 10085.2 704.982
   0  -2 -11 12349.9 1002.24
   0  -2  11 11256.2 730.642
   0   2  11 12123.5 1126.48
   0  -2  11 10636.9 964.970
   0   2 -12 32957.7 1315.22
   0   2 -12 28863.0 1633.99
   0   2  12 29595.9 1785.67
   0  -2 -12 35757.6 1737.86
   0  -2  12 31056.3 1704.30
   0  -2 -12 30328.0 1810.26
   0  -2  12 33932.5 1922.35
   0   2 -12 32471.1 1907.57
   0   2  13 32249.1 1932.90
   0   2  13 27376.6 895.631
   0  -2 -13 32294.7 1708.33
   0   2 -13 29043.0 1705.70
   0  -2 -13 31587.7 1935.48
   0   2 -13 29431.6 1312.75
   0   2 -13 29049.7 1870.85
   0  -2  13 29663.8 1895.42
   0  -2  13 29244.9 1728.21
   0  -2  14 21955.3 1699.13
   0   2 -14 16574.0 1504.72
   0   2 -14 17640.8 1059.41
   0  -2  14 15952.9 1340.96
   0  -2 -14 17986.5 1549.23
   0   2  14 17937.0 1535.85
   0  -2 -14 19033.2 1365.12
   0   2 -14 18553.4 1430.87
   0   2  14 16829.5 680.670
   0  -2  15 39463.9 2336.50
   0   2  15 42088.0 994.551
   0   2 -15 42341.5 2465.20
   0   2  15 41522.1 2391.80
   0   2 -15 43185.8 2230.34
   0   2 -15 40802.8 1671.57
   0  -2 -15 40001.7 2339.68
   0  -2  15 39148.4 2182.26
   0  -2 -15 46866.3 2208.28
   0  -2  16 30871.3 2144.46
   0   2 -16 30372.9 1943.44
   0  -2 -16 27421.8 1744.06
   0  -2  16 27797.0 1932.29
   0  -2 -16 31141.6 2161.46
   0   2 -16 28371.7 1451.68
   0   2 -16 27618.8 2086.74
   0   2  16 28758.1 2074.73
   0   2 -17 12832.1 1491.04
   0   2 -17 10713.2 926.392
   0  -2  17 10744.4 1275.18
   0  -2 -17 9778.55 1058.30
   0  -2  17 11795.1 1393.79
   0  -2 -17 10723.1 1138.09
   0  -2 -17 10397.9 1313.61
   0   2  17 12326.8 1444.75
   0   2 -17 9049.45 1107.69
   0   2 -18 7001.31 1023.19
   0  -2  18 9302.36 1290.46
   0  -2 -18 8655.23 1036.58
   0   2  18 8995.71 1255.65
   0  -2 -18 9787.18 1100.59
   0  -2  18 8204.55 1156.20
   0   2 -18 9846.96 1344.83
   0  -2 -18 9080.08 1262.60
   0   2 -18 9554.92 896.818
   0  -2 -19 4404.14 778.266
   0   2 -19 3989.37 812.548
   0  -2 -19 4765.64 807.120
   0  -2  19 3709.73 796.015
   0   2 -19 2702.79 747.441
   0  -2  19 4100.97 886.386
   0  -2 -19 4082.50 907.111
   0   2  19 4316.79 948.751
   0   2  20 62.1420 381.919
   0  -2 -20 224.527 250.523
   0  -2  20 1567.14 606.580
   0  -2  20 286.185 360.067
   0   2 -20 230.447 309.732
   0   2 -20-61.1522 304.245
   0  -2 -20 906.290 441.186
   0  -2 -20 890.857 568.904
   0  -2  21 8021.00 1327.62
   0  -2 -21 9452.21 1171.80
   0   2  21 6909.17 1235.31
   0   2 -21 6565.03 1232.85
   0  -2 -21 5898.59 1161.55
   0   2 -21 7404.97 1124.45
   0  -2  21 6815.77 1167.45
   0   2 -22 1091.41 526.353
   0  -2  22 120.822 282.892
   0   2  22 312.224 309.141
   0  -2 -22 1432.63 678.399
   0   2 -22 913.090 579.987
   0   2  22 1016.26 521.526
   0  -2  22 546.159 462.960
   0   2 -23 7398.11 1183.45
   0  -2  23 6564.49 1223.04
   0   2  23 6198.34 1166.85
   0  -2  23 5369.72 1152.72
   0  -2 -23 7855.67 1376.77
   0   2 -23 5324.02 1158.52
   0   2  23 6302.90 1263.16
   0  -2 -24 733.929 627.338
   0  -2  24 883.686 535.544
   0   2  24 447.966 388.541
   0  -2  24 133.962 377.086
   0   2  24 467.090 476.691
   0  -3   0 78.1305 78.9397
   0  -3   0 275.297 101.978
   0   3   0 209.337 88.4633
   0   3   0 145.957 87.8690
   0   3   0 53.7253 75.4412
   0   3   0 207.246 107.481
   0  -3   0 4.27626 81.9738
   0  -3   0 171.644 99.2588
   0   3   0 107.204 85.0588
   0  -3  -1 78.9993 70.2913
   0  -3  -1-74.5497 100.282
   0  -3  -1 5.60688 58.7136
   0   3  -1 20.3993 63.0810
   0   3   1 44.6729 52.5360
   0  -3  -1-51.9840 114.765
   0  -3   1 31.7928 76.0661
   0  -3  -1 21.0150 60.1056
   0  -3   1 122.779 87.9560
   0   3   1 23.9206 72.8943
   0   3  -1-45.5202 65.2578
   0  -3   1 114.973 115.121
   0   3  -1 33.4463 105.622
   0  -3   1-19.9667 67.6292
   0   3   1 36.1845 83.9475
   0   3   1-3.11957 95.8322
   0   3  -1-12.5815 95.8586
   0   3   1 53.1785 84.7704
   0   3  -2 87.9232 140.505
   0   3   2 78.4820 74.3107
   0  -3   2 189.616 119.223
   0  -3  -2 95.2740 63.1386
   0  -3  -2 178.000 97.4721
   0   3   2 46.4580 83.1749
   0  -3   2 218.517 134.133
   0   3  -2-89.8040 81.8388
   0   3   2 128.972 59.4141
   0   3   2-8.69835 103.878
   0  -3  -2-83.7785 138.668
   0   3  -2-99.6662 150.237
   0   3   2 125.393 85.8887
   0   3   2 96.2586 103.939
   0  -3  -2 55.2585 59.8600
   0  -3  -2 49.9898 117.085
   0  -3  -2-51.6493 82.5613
   0  -3  -2 211.430 110.017
   0   3   3-16.0803 115.677
   0  -3  -3-122.797 126.909
   0  -3  -3-112.439 111.596
   0   3   3 60.8064 102.387
   0  -3   3 233.839 153.103
   0  -3   3 93.1909 59.0109
   0   3   3 114.552 118.470
   0  -3  -3 18.7869 75.9414
   0   3   3 158.187 93.3317
   0   3  -3 53.6528 118.517
   0  -3  -3 23.3713 61.4079
   0   3   3 47.6492 68.5443
   0   3  -3 78.0714 107.680
   0  -3   3-64.4728 101.407
   0  -3  -3 126.214 99.7808
   0  -3  -3-27.4649 70.6869
   0  -3  -3 91.7674 132.857
   0   3  -3 3.24244 128.998
   0   3   3 36.4174 73.5673
   0   3   4 82.3036 112.578
   0   3   4 141.876 124.373
   0  -3   4 20.5151 127.128
   0   3  -4 20.2318 71.0364
   0  -3   4 149.052 107.879
   0  -3  -4-62.6481 83.8153
   0  -3  -4 196.811 194.640
   0   3  -4 56.9271 108.923
   0   3   4 107.403 85.6974
   0   3   4-65.2611 89.6064
   0   3  -4 383.690 219.546
   0   3   4 79.9810 159.670
   0  -3  -4-141.282 107.946
   0  -3  -4 441.148 205.273
   0   3  -4 186.168 133.786
   0  -3  -4 99.2648 120.091
   0   3   4 89.9842 95.6515
   0  -3  -4 33.3511 109.467
   0  -3  -5 307.868 156.786
   0  -3  -5-50.7637 102.988
   0   3  -5-14.7188 171.435
   0  -3   5-5.11433 64.8815
   0   3   5-133.732 148.618
   0   3  -5 51.6158 88.6151
   0   3   5 45.2121 78.2253
   0   3   5 30.5721 80.8302
   0   3   5 14.0882 88.5739
   0   3   5 27.4119 101.812
   0   3  -5 44.8009 132.710
   0  -3   5 10.4409 129.973
   0   3  -5-25.2095 110.533
   0  -3  -5 152.826 194.639
   0   3   5 57.8984 82.3649
   0  -3  -5-57.0473 175.897
   0  -3  -5-30.5071 113.770
   0  -3   6 0.25895 65.1033
   0  -3   6-57.1755 150.289
   0   3   6-88.7766 179.699
   0  -3   6-48.7204 136.107
   0  -3  -6 160.001 202.454
   0   3  -6-30.7227 189.659
   0   3  -6 134.900 82.2650
   0   3  -6 8.24341 33.3372
   0  -3  -6 59.2993 88.6055
   0   3   6 28.9070 91.9351
   0   3   6-124.182 111.744
   0  -3  -6 157.557 187.589
   0  -3   6 13.4806 32.5547
   0   3  -6 92.7885 164.370
   0   3   6-62.1178 99.1751
   0   3  -7-35.5114 192.974
   0  -3   7 40.4590 56.4212
   0  -3  -7-105.359 168.636
   0   3  -7-59.2481 60.2614
   0  -3  -7 158.454 245.023
   0  -3  -7 27.9484 120.438
   0   3   7-78.6367 166.183
   0  -3   7-10.4876 154.602
   0  -3   7 81.7231 84.4798
   0   3   7 25.6429 133.767
   0   3  -7 37.7817 67.9125
   0   3  -7 72.8150 197.719
   0   3   7-10.1131 113.211
   0  -3   7-193.655 213.439
   0   3  -8 14.6389 69.4453
   0   3  -8-147.102 234.866
   0   3   8-76.6489 203.223
   0   3   8-128.007 130.410
   0  -3   8-211.644 256.687
   0   3  -8 23.1188 229.772
   0  -3  -8 37.2522 113.891
   0  -3  -8 216.065 249.363
   0  -3  -8-208.411 214.816
   0  -3   8 135.154 216.030
   0  -3   8 135.975 80.8093
   0  -3  -9 108.115 125.822
   0   3  -9-175.844 267.876
   0   3  -9 226.405 300.543
   0   3  -9-21.7222 71.4501
   0  -3   9-24.5920 187.921
   0   3   9 106.550 193.525
   0  -3  -9 199.323 232.812
   0  -3   9 118.915 211.156
   0  -3   9-19.6913 84.1877
   0  -3  -9-61.7110 174.853
   0   3 -10 175.824 223.487
   0   3 -10 136.477 92.7693
   0  -3  10-68.9812 85.8610
   0   3  10-239.330 276.083
   0  -3 -10-21.9705 98.5700
   0  -3 -10 360.446 275.852
   0   3 -10 89.8232 207.438
   0  -3 -10-89.3690 223.893
   0  -3  10-187.376 276.967
   0  -3  10-74.5090 185.314
   0  -3  11-231.308 258.598
   0  -3 -11-69.4410 118.138
   0  -3 -11-251.578 293.320
   0  -3 -11 882.374 346.441
   0  -3  11 18.5339 246.921
   0  -3  11 41.8513 73.0956
   0   3  11 37.6151 259.960
   0   3 -11-35.9961 239.002
   0   3 -11-5.61913 96.4096
   0   3 -11 39.2965 230.063
   0  -3 -12-115.381 241.597
   0  -3 -12 130.901 240.644
   0   3 -12-59.4671 108.246
   0  -3  12 502.745 256.432
   0  -3  12-80.2010 104.695
   0  -3  12 46.5853 296.341
   0   3  12 330.229 324.431
   0   3 -12-113.639 233.619
   0   3 -12 98.1045 250.541
   0   3  13 124.389 133.444
   0  -3 -13 12.0630 247.544
   0   3 -13 176.045 261.692
   0  -3  13-4.11644 124.021
   0   3  13-210.572 318.851
   0  -3  13-81.8007 220.101
   0   3 -13 168.299 102.382
   0   3 -13-152.866 298.760
   0  -3 -13-340.535 266.665
   0  -3  13-155.635 325.009
   0  -3  14-348.437 432.526
   0   3  14 210.461 271.194
   0  -3 -14 576.570 406.815
   0   3  14-48.0254 92.3852
   0   3 -14 39.5744 175.648
   0  -3  14-108.397 284.427
   0   3 -14 25.6741 241.680
   0  -3 -14 161.818 261.004
   0   3 -14-91.2059 299.284
   0  -3  15 154.992 289.976
   0  -3  15 102.682 350.111
   0   3 -15-59.9734 124.989
   0  -3 -15-214.773 304.400
   0   3 -15-24.9868 251.589
   0  -3 -15-160.993 292.734
   0   3  15-211.171 345.734
   0   3  15 29.8984 87.0988
   0   3 -15 262.979 331.289
   0  -3 -16 65.3500 243.290
   0  -3 -16 526.803 364.422
   0   3 -16 303.868 339.569
   0  -3  16-40.6795 421.175
   0  -3  16-195.094 251.036
   0   3  16 192.622 310.043
   0   3 -16-98.3358 370.230
   0  -3 -17 587.615 407.717
   0   3 -17 670.090 487.542
   0   3 -17-246.271 310.192
   0  -3  17 196.071 278.969
   0  -3  17 502.307 405.834
   0   3  17 231.838 308.204
   0  -3 -17-44.3856 281.033
   0  -3  18 8.75397 327.725
   0  -3  18 133.210 292.508
   0  -3 -18-4.63154 306.244
   0   3  18-73.1250 352.976
   0   3 -18-61.0642 375.588
   0   3 -18-224.197 307.827
   0  -3 -18 2.59206 204.906
   0   3  18-82.6760 260.253
   0  -3 -18 287.266 252.722
   0  -3 -19-122.226 333.950
   0   3  19-174.795 267.396
   0   3  19-156.941 443.109
   0  -3 -19 57.6799 193.595
   0  -3  19 407.400 342.016
   0  -3  19 156.873 365.502
   0   3 -19 76.5340 339.833
   0  -3 -19-39.7785 293.770
   0   3 -19-55.1743 231.395
   0  -3  20 91.5080 275.801
   0  -3  20 75.9039 288.554
   0   3 -20 102.677 243.493
   0  -3 -20 38.6949 317.527
   0   3  20 173.397 197.013
   0   3  20 20.6259 353.752
   0  -3 -20-245.472 252.708
   0  -3 -20 6.38393 208.514
   0   3 -20 210.358 332.524
   0   3  21-76.5190 405.215
   0  -3 -21-212.463 349.486
   0  -3  21-780.798 461.285
   0  -3 -21 34.5354 226.789
   0  -3  21 275.331 343.657
   0   3 -21-189.572 329.131
   0   3 -21-3.32751 342.999
   0  -3 -22 142.312 284.323
   0  -3  22-116.597 409.238
   0  -3 -22 31.0505 487.783
   0   3 -22 444.792 446.187
   0   3  22-13.0238 452.241
   0   3 -22-52.5805 355.080
   0  -3  22-162.540 488.420
   0  -3  23-366.540 440.591
   0  -3  23 39.1745 348.683
   0   3 -23 432.523 348.684
   0   3  23 164.076 427.795
   0   3 -23-56.5047 543.213
   0  -3 -23 786.675 590.906
   0   3  24 272.071 367.054
   0   3 -24-396.770 418.241
   0  -3  24-310.342 309.651
   0  -3 -24 458.653 495.379
   0  -4   0 47770.2 1143.93
   0   4   0 52188.1 1170.85
   0  -4   0 48195.5 1181.94
   0  -4   0 48019.0 1155.03
   0  -4   0 50182.7 1209.94
   0   4   0 48417.3 1166.80
   0   4   0 49377.6 1216.73
   0   4   0 48869.5 947.437
   0   4   0 50009.8 1158.97
   0   4   1 53074.8 1304.11
   0  -4   1 50019.7 1032.72
   0   4  -1 52430.7 831.433
   0   4  -1 52768.4 1248.69
   0   4   1 52295.0 1104.77
   0  -4   1 52020.8 1238.98
   0   4  -1 52726.8 1283.91
   0  -4  -1 51060.1 1127.02
   0   4  -1 54652.2 1070.40
   0   4   1 51101.0 986.152
   0  -4  -1 54426.5 1317.11
   0   4  -1 52453.4 1349.20
   0  -4  -1 54973.4 1331.40
   0   4   1 51471.1 1150.21
   0  -4  -1 53253.1 1158.24
   0  -4   1 54088.0 1338.19
   0  -4   1 50728.1 1270.03
   0  -4  -1 53339.2 989.427
   0   4   1 53225.8 1309.85
   0  -4  -2 904289. 4195.41
   0  -4   2 945007. 5370.55
   0   4   2 906436. 4623.09
   0  -4   2 924734. 3093.90
   0  -4   2 893201. 5762.31
   0  -4   2 933201. 5813.51
   0   4   2 944472. 5786.96
   0  -4  -2 951931. 4756.89
   0   4   2 918031. 4432.29
   0   4   2 946217. 4296.74
   0  -4  -2 949470. 4578.73
   0   4   2 950527. 5105.79
   0  -4  -2 925994. 5715.51
   0  -4  -3 176275. 2791.93
   0   4  -3 191752. 2536.95
   0   4  -3 182259. 2743.78
   0  -4  -3 191959. 2859.54
   0  -4  -3 182627. 2398.61
   0   4   3 180290. 2708.92
   0  -4   3 180951. 2446.15
   0   4   3 183701. 2443.61
   0   4   3 183948. 2048.09
   0   4   3 182155. 2807.50
   0  -4  -3 181023. 2722.84
   0  -4   3 186206. 2841.50
   0  -4  -3 177214. 2010.08
   0  -4  -3 185407. 2012.10
   0  -4   3 182298. 1417.32
   0  -4  -3 182384. 2087.35
   0   4  -3 176441. 2405.20
   0   4   3 178998. 2063.17
   0   4   4 383718. 4243.38
   0  -4   4 370641. 3737.11
   0  -4   4 376923. 2367.17
   0   4  -4 372316. 3439.87
   0   4   4 397397. 4288.25
   0  -4  -4 400815. 4383.06
   0  -4  -4 373590. 3763.08
   0  -4  -4 368183. 4213.17
   0  -4   4 375672. 4300.55
   0   4  -4 360183. 4147.04
   0   4   4 379707. 3091.69
   0   4   4 371858. 4276.27
   0  -4  -4 360809. 4243.68
   0  -4  -4 384255. 2950.61
   0   4  -4 399019. 3857.47
   0   4   4 387609. 3286.13
   0   4   4 390417. 3903.86
   0  -4  -4 369246. 3225.51
   0  -4  -4 386549. 3106.87
   0  -4  -5 11016.9 715.571
   0   4  -5 11000.5 593.842
   0   4   5 11423.9 731.217
   0   4   5 11035.2 615.219
   0   4  -5 11485.4 787.698
   0   4  -5 11167.3 765.461
   0  -4  -5 10464.2 606.681
   0   4  -5 12719.7 737.453
   0  -4  -5 12221.5 830.303
   0   4   5 11771.4 577.228
   0  -4  -5 11957.7 843.761
   0   4   5 11869.3 814.818
   0  -4   5 10930.3 693.202
   0  -4  -5 11362.4 568.700
   0   4  -6 2462.09 288.194
   0   4   6 2979.67 343.243
   0   4  -6 2545.85 360.289
   0   4  -6 2923.81 455.125
   0  -4  -6 3284.67 482.675
   0   4  -6 3193.01 437.341
   0   4   6 3210.64 323.951
   0   4   6 2431.38 400.374
   0  -4  -6 3275.34 426.239
   0  -4  -6 3684.39 370.149
   0  -4   6 2487.69 363.020
   0  -4  -6 3416.84 509.236
   0   4   7 168.066 151.185
   0  -4   7 271.006 169.694
   0  -4  -7 158.232 130.762
   0  -4   7 69.6367 176.328
   0   4  -7 251.203 217.680
   0   4  -7 510.493 271.508
   0  -4  -7 219.905 211.292
   0   4   7 211.685 132.452
   0   4   7-58.7821 208.792
   0  -4  -7 532.102 257.700
   0  -4  -7 402.593 221.012
   0   4  -7 346.288 140.548
   0  -4  -8 95506.8 1970.47
   0  -4   8 91197.3 1063.54
   0   4  -8 91784.7 2609.29
   0  -4  -8 94496.4 2554.31
   0  -4  -8 92341.5 2651.54
   0   4  -8 94458.6 1640.77
   0  -4   8 96408.4 2442.94
   0   4  -8 93095.1 2671.46
   0   4   8 91120.1 1940.64
   0  -4   8 99937.0 2752.82
   0   4   8 100176. 2762.13
   0  -4  -9-80.2508 211.807
   0  -4  -9 98.4283 99.2523
   0  -4   9-140.323 195.579
   0   4   9-15.8977 125.961
   0  -4   9-87.4184 213.948
   0   4  -9 32.2579 259.709
   0   4  -9 0.73106 67.5482
   0  -4   9 93.9083 70.4561
   0   4   9 110.987 264.865
   0   4  -9 195.298 305.016
   0  -4  -9 72.3713 227.905
   0  -4  10 2453.63 481.415
   0   4  10 3588.56 463.186
   0   4  10 3534.38 591.770
   0  -4 -10 3785.32 430.278
   0  -4 -10 2574.54 512.641
   0  -4  10 2588.30 450.893
   0   4 -10 2711.69 540.648
   0   4 -10 2903.83 544.690
   0  -4  10 2627.94 251.051
   0  -4 -10 2947.66 561.676
   0  -4 -11 48805.9 1575.04
   0   4  11 52056.5 2302.95
   0   4  11 44226.1 1631.55
   0  -4 -11 47273.1 2104.61
   0   4 -11 47858.2 2251.43
   0  -4  11 45844.8 1140.75
   0  -4  11 48359.7 2248.44
   0  -4 -11 49713.3 2199.19
   0  -4  11 44128.7 1948.95
   0   4 -11 47338.9 2110.65
   0   4 -12 116872. 3469.80
   0  -4 -12 119927. 2576.05
   0   4  12 126683. 3775.44
   0  -4  12 118389. 1970.55
   0  -4  12 113373. 3283.59
   0   4 -12 126648. 3831.72
   0   4  12 117142. 2774.26
   0  -4 -12 118969. 3435.28
   0  -4  12 122281. 3690.25
   0  -4 -12 119563. 3551.20
   0   4  13 12069.3 787.239
   0  -4  13 12608.4 696.244
   0   4 -13 12962.4 1288.98
   0   4  13 13865.7 1327.06
   0  -4  13 11367.8 1098.77
   0   4 -13 13307.0 1237.65
   0  -4 -13 13148.2 878.963
   0  -4  13 12000.3 1214.92
   0  -4 -13 12476.3 1239.37
   0  -4 -13 12226.4 1153.49
   0   4  13 13088.6 979.454
   0   4 -14 522.589 470.445
   0   4  14 399.249 184.269
   0   4  14-70.1392 160.888
   0  -4  14 591.870 337.843
   0  -4 -14 245.999 260.052
   0   4  14 968.779 450.090
   0   4 -14 456.991 305.033
   0  -4  14 530.509 343.428
   0  -4 -14 285.301 295.852
   0  -4 -15 44449.7 2480.81
   0  -4  15 41877.5 2260.02
   0   4  15 40854.9 2418.91
   0   4  15 43721.8 1454.55
   0  -4  15 45731.3 2601.78
   0  -4 -15 43744.7 2287.21
   0   4 -15 42850.8 2328.33
   0   4 -15 44262.5 2558.73
   0   4  15 44086.1 1948.82
   0   4 -16 80385.8 3579.66
   0  -4  16 80296.2 3251.35
   0  -4 -16 89200.5 3394.73
   0   4  16 87735.9 3647.97
   0   4  16 88067.4 2858.41
   0  -4  16 86513.8 3679.68
   0   4 -16 83411.1 3345.54
   0  -4 -16 80781.4 3484.15
   0  -4 -17 2656.54 703.040
   0  -4  17 2851.62 709.019
   0  -4  17 2344.49 676.683
   0   4 -17 3277.02 765.683
   0   4 -17 2575.90 722.369
   0  -4 -17 2459.28 643.262
   0   4  17 3776.06 870.921
   0   4  17 2287.42 519.584
   0   4  18 23894.9 2057.90
   0  -4 -18 22017.7 1777.64
   0   4  18 20749.0 1497.75
   0  -4 -18 22491.6 1969.81
   0   4 -18 22254.1 2027.01
   0  -4  18 23585.8 2064.13
   0  -4  18 21133.4 1790.34
   0   4 -18 19289.0 1740.03
   0  -4  19 3782.02 888.194
   0  -4 -19 3995.39 693.636
   0   4  19 4356.57 944.227
   0  -4 -19 3522.98 851.877
   0  -4  19 2714.00 710.168
   0  -4 -19 3549.41 781.650
   0   4 -19 3761.09 891.957
   0   4 -19 3471.14 795.593
   0   4  19 3506.87 655.338
   0  -4  20 1162.28 493.155
   0  -4  20 154.815 357.308
   0   4 -20 1068.92 479.413
   0  -4 -20 851.181 375.850
   0  -4 -20 1148.16 585.067
   0   4  20 1234.55 595.517
   0   4 -20 1130.25 513.355
   0   4 -21 5350.59 1103.39
   0  -4  21 3470.70 935.085
   0  -4 -21 3808.76 925.942
   0   4 -21 2622.61 725.529
   0  -4  21 3750.79 865.466
   0  -4 -21 4837.16 887.026
   0  -4 -22 846.487 453.462
   0   4 -22 2329.07 825.955
   0  -4 -22 1119.04 474.085
   0   4  22 1161.41 644.229
   0  -4  22 1741.01 645.033
   0  -4  22 3276.84 920.162
   0   4 -22 2222.23 684.443
   0  -4 -23 1275.69 634.647
   0   4  23-16.7540 584.142
   0  -4  23 1142.10 585.108
   0  -4 -23 1644.72 630.300
   0  -4  23 2150.33 791.730
   0   4 -23 1457.48 647.897
   0   4 -23 883.091 504.258
   0  -4  24 3523.37 901.578
   0   4 -24 3023.80 812.165
   0   4 -25 4887.33 1058.06
   0  -5   0 84.5162 101.668
   0  -5   0 202.616 124.989
   0   5   0-98.9920 124.999
   0   5   0 174.952 141.909
   0   5   0 141.126 121.976
   0   5   0 351.132 226.094
   0   5   0 76.3012 89.6691
   0  -5   0 192.646 131.884
   0  -5   0 12.4066 106.259
   0  -5   0 98.0954 128.459
   0   5   0 82.7776 102.478
   0   5  -1 49.7764 98.0723
   0   5   1 106.770 109.057
   0  -5   1-101.523 81.5005
   0   5  -1 77.6906 78.9227
   0  -5  -1 8.59584 84.5931
   0   5  -1 101.093 113.871
   0  -5   1 50.7325 114.193
   0  -5  -1 44.0336 122.671
   0   5   1-6.87810 93.6779
   0   5  -1 190.733 189.294
   0  -5  -1-21.0111 97.7334
   0  -5   1 92.1554 117.594
   0   5  -1 53.8070 122.904
   0  -5  -1 253.320 134.544
   0   5   1-110.728 115.870
   0  -5   1-62.1989 126.795
   0   5   1-177.298 115.747
   0  -5  -1 185.600 156.485
   0  -5  -2 190.516 111.010
   0  -5  -2 70.1790 76.7945
   0   5   2 62.3386 93.3140
   0  -5   2 4.60492 59.5418
   0   5   2 2.98203 94.5062
   0  -5  -2-136.576 101.251
   0   5   2-26.4162 101.443
   0  -5  -2 101.681 177.142
   0   5   2-38.8614 104.066
   0   5  -2-133.845 108.541
   0   5   2 119.338 100.927
   0  -5   2 111.276 91.0003
   0  -5   2 296.387 147.764
   0   5  -2 197.004 112.362
   0  -5   2-5.71451 113.048
   0  -5   2 106.466 173.469
   0   5   2 23.3553 74.2826
   0   5  -2 20.9385 140.011
   0   5  -2 274.144 240.365
   0   5  -2 36.8211 48.4379
   0  -5  -2 261.410 147.738
   0   5   3-23.8709 62.2269
   0   5   3-30.7182 108.848
   0   5  -3 42.2190 159.185
   0   5  -3 12.6521 57.8300
   0  -5   3 14.9190 53.3531
   0  -5  -3 138.590 97.5222
   0  -5  -3 116.512 81.4786
   0   5  -3-104.041 116.095
   0   5   3 112.584 99.0041
   0  -5  -3-69.4670 202.377
   0  -5  -3 30.8937 153.165
   0  -5   3-12.2046 51.9905
   0   5   3-27.8768 104.432
   0  -5   3 95.8379 112.108
   0  -5   3 7.78841 151.628
   0   5  -3-128.608 134.863
   0   5   3 53.9988 106.429
   0  -5   3 131.696 119.258
   0  -5  -3 40.5193 78.6245
   0   5  -3 36.3028 48.1034
   0   5   3 47.1721 135.088
   0   5   4 1.92749 87.9402
   0   5  -4 74.0153 98.3852
   0  -5  -4 147.999 99.1185
   0   5  -4-23.9998 178.804
   0   5   4-76.5915 88.2868
   0  -5  -4 11.5150 112.849
   0  -5  -4 91.3531 82.2652
   0  -5  -4-1.95064 187.384
   0   5   4 70.7648 88.0966
   0  -5  -4 12.2010 143.294
   0  -5   4 37.7837 133.412
   0  -5   4 77.5878 60.5403
   0   5  -4 73.1905 111.008
   0  -5  -4 55.2849 91.8167
   0   5   5 75.9754 89.0153
   0   5  -5 40.4419 125.556
   0  -5  -5-20.9728 107.920
   0  -5  -5 117.006 112.732
   0   5   5 13.8619 82.4929
   0  -5  -5 187.683 207.986
   0   5   5 51.4109 198.188
   0   5  -5 160.332 114.475
   0   5  -5 119.468 207.078
   0  -5   5-30.4845 131.062
   0  -5  -5 257.815 152.326
   0   5   5 103.304 108.172
   0  -5  -5 166.050 241.358
   0   5  -5-18.4345 149.168
   0  -5   5 15.3663 54.7117
   0  -5  -5 13.7839 81.2736
   0  -5  -6-276.602 300.627
   0   5  -6 105.505 156.254
   0   5  -6 189.817 221.583
   0  -5  -6-113.742 252.209
   0  -5  -6 100.289 168.587
   0  -5   6 230.332 186.318
   0   5  -6 1.51242 249.520
   0  -5  -6-12.3138 76.7881
   0  -5  -6 88.2283 133.069
   0   5   6-148.883 204.526
   0  -5  -6 2.45826 87.3001
   0   5   6 25.2309 89.1640
   0   5   6-53.8915 107.159
   0  -5  -7-191.748 148.165
   0   5   7 10.5422 110.858
   0   5  -7 67.5492 115.357
   0  -5  -7-166.593 259.150
   0   5   7 117.517 115.129
   0  -5  -7-116.439 284.211
   0  -5  -7 309.142 195.362
   0   5  -7 128.035 280.077
   0   5  -7 362.252 267.495
   0   5   7 215.136 233.234
   0  -5   7-173.124 202.442
   0   5  -8-66.7512 99.4722
   0   5  -8-180.148 250.357
   0  -5  -8 228.865 230.068
   0  -5  -8-142.711 235.285
   0   5   8-60.0619 134.186
   0  -5   8-167.680 224.981
   0   5  -8-65.4483 236.073
   0  -5  -8-58.4112 154.362
   0  -5   8-11.9084 160.789
   0  -5  -8 18.2490 108.274
   0   5   8-36.8181 233.922
   0  -5   9-133.354 152.016
   0  -5   9-247.877 276.456
   0   5  -9 22.5813 101.606
   0  -5  -9-66.7630 192.508
   0   5   9 59.9571 136.693
   0   5  -9 28.3277 226.620
   0   5  -9 211.944 243.391
   0  -5  -9 273.013 313.766
   0   5   9-80.8637 218.316
   0  -5  -9-102.863 152.041
   0  -5 -10-29.8894 216.120
   0  -5 -10 0.35837 224.307
   0   5 -10 70.8003 82.4604
   0   5  10 54.9451 267.013
   0   5 -10-135.992 276.689
   0  -5  10-59.0973 200.950
   0  -5  10 70.7787 163.840
   0   5  10-75.3901 140.554
   0   5 -10 234.857 319.250
   0  -5 -10 69.7148 150.903
   0   5 -11-31.9740 238.011
   0  -5 -11 247.663 330.648
   0  -5 -11 52.6698 116.502
   0  -5 -11-17.6199 224.620
   0  -5  11-603.215 413.868
   0   5  11 372.999 357.616
   0   5 -11-47.2771 253.093
   0   5  11 164.253 161.893
   0  -5  11 12.3688 189.145
   0   5 -12 459.334 295.352
   0   5  12-230.079 359.496
   0  -5  12-240.074 349.841
   0  -5  12-30.0790 59.5127
   0   5  12-39.5723 121.517
   0  -5 -12-72.9526 166.861
   0   5  12 22.5094 148.060
   0  -5 -12 258.255 366.049
   0   5 -12 459.395 351.703
   0  -5  12-234.942 286.752
   0  -5 -12-32.5100 225.968
   0   5 -13-218.920 337.617
   0  -5 -13-98.5251 167.438
   0  -5  13-36.4340 65.5684
   0  -5 -13-109.480 290.970
   0  -5  13 48.6948 252.148
   0  -5 -13 279.636 267.443
   0   5  13 566.514 253.819
   0  -5  13-472.207 410.338
   0   5  13-54.4811 158.579
   0   5 -13 615.029 411.363
   0   5  13-125.837 360.267
   0   5 -14 194.172 387.677
   0   5 -14-173.909 288.309
   0   5  14 114.797 190.697
   0  -5 -14-51.5191 292.429
   0  -5 -14-60.7483 177.503
   0  -5  14-237.408 266.384
   0   5  14-203.819 285.706
   0  -5 -14 695.690 397.127
   0  -5  14 173.264 227.442
   0   5  14 38.0133 163.996
   0   5  15-239.213 277.486
   0  -5 -15 117.718 151.050
   0   5 -15-188.356 378.791
   0  -5 -15 300.523 366.959
   0  -5  15-201.788 306.004
   0  -5  15 124.695 285.861
   0   5 -15-155.244 412.653
   0  -5 -15 69.4225 249.369
   0   5  15 28.3743 139.447
   0   5  15-19.8689 176.193
   0  -5  16 478.787 362.895
   0   5 -16-467.372 447.670
   0  -5  16 343.698 313.071
   0   5  16-8.53210 225.737
   0  -5 -16 13.1786 280.357
   0   5 -16 454.776 376.410
   0  -5 -16 289.140 323.447
   0   5  16-357.550 419.840
   0  -5  17-188.368 287.265
   0   5 -17 160.640 319.794
   0  -5 -17 212.395 328.975
   0   5 -17 654.063 478.980
   0   5  17-138.880 419.148
   0   5  17 34.5741 186.802
   0  -5 -17 502.928 404.305
   0  -5  17 245.470 352.954
   0   5 -18-305.281 380.219
   0  -5 -18-48.7279 345.677
   0   5  18-149.650 237.612
   0   5  18-83.6949 330.640
   0   5 -18 63.1580 350.041
   0  -5  18-16.8325 384.258
   0  -5  18-217.164 302.691
   0  -5 -18-414.098 444.277
   0  -5  19-1.89377 275.299
   0   5 -19 295.951 393.975
   0   5 -19-366.979 436.129
   0  -5 -19-410.147 444.864
   0  -5  19-607.854 503.125
   0  -5 -19-246.212 298.669
   0   5  19-215.068 357.229
   0   5  20 202.754 303.068
   0   5 -20 148.279 349.690
   0  -5 -20-106.111 431.638
   0  -5 -20-355.553 492.153
   0  -5  20-725.967 541.067
   0   5 -20 357.364 422.542
   0  -5  20-651.964 438.413
   0   5  21 79.2920 340.222
   0   5 -21 350.246 523.312
   0   5 -21 328.845 468.008
   0  -5  21-645.684 515.052
   0  -5  21-262.637 352.698
   0  -5 -21-281.879 364.886
   0  -5 -21 11.3455 295.873
   0  -5  22 122.861 292.375
   0   5 -22 14.4217 356.756
   0  -5 -22 94.9739 280.568
   0  -5  22-450.146 458.504
   0   5 -22-380.899 376.206
   0  -5 -22-25.4032 390.985
   0   5  22-262.049 409.247
   0  -5  23 552.763 419.681
   0   5 -23-277.696 383.515
   0  -5  23-815.728 537.790
   0   5 -23 29.4815 364.261
   0   5  23 24.5164 335.453
   0  -5 -23 424.594 331.720
   0  -5 -23 301.093 364.176
   0  -5  24 54.5665 329.433
   0   5 -24-923.388 527.345
   0   5 -25-494.248 525.585
   0  -6   0 274276. 3384.94
   0  -6   0 260265. 2824.64
   0  -6   0 270205. 3362.74
   0   6   0 277699. 3538.23
   0  -6   0 266080. 3457.59
   0   6   0 263617. 3780.13
   0   6   0 264192. 3259.21
   0   6   0 265606. 3258.38
   0  -6   0 253125. 3205.07
   0   6   0 263057. 3348.65
   0   6   0 263513. 2711.08
   0   6   1 15349.2 724.318
   0   6  -1 14272.3 566.983
   0   6   1 15431.2 783.837
   0  -6  -1 14637.1 754.891
   0   6  -1 14152.9 791.388
   0   6  -1 14076.3 881.783
   0  -6   1 14049.1 796.764
   0   6   1 15192.6 746.923
   0  -6  -1 14390.1 638.720
   0  -6   1 15336.2 843.112
   0   6   1 15541.5 841.567
   0  -6  -1 15178.8 853.314
   0  -6   1 15830.6 868.087
   0  -6   1 14378.9 719.072
   0   6  -1 13907.7 795.657
   0   6   1 16273.9 874.290
   0  -6  -1 14841.6 847.819
   0  -6  -1 16763.4 806.234
   0   6  -1 15550.6 733.612
   0  -6   2 1865.64 248.632
   0  -6  -2 2024.02 279.735
   0   6  -2 1675.76 317.351
   0   6  -2 1821.17 332.990
   0   6   2 1836.39 265.234
   0  -6  -2 1474.41 312.055
   0   6  -2 1687.70 222.968
   0   6   2 1938.48 292.326
   0   6  -2 1815.33 188.190
   0  -6  -2 1657.01 243.544
   0   6   2 2040.46 340.161
   0   6   2 1801.74 231.467
   0   6   2 1796.00 278.317
   0  -6  -2 1782.04 307.325
   0  -6   2 1329.73 266.144
   0  -6  -2 1802.21 236.212
   0   6  -2 2324.80 330.805
   0   6  -3 5017.83 335.206
   0   6   3 5038.83 436.001
   0   6  -3 5804.48 545.901
   0  -6  -3 5202.45 396.105
   0   6   3 5239.03 400.432
   0   6   3 5382.89 421.618
   0   6   3 5756.61 493.436
   0   6  -3 4729.50 541.249
   0  -6  -3 5791.88 456.563
   0  -6   3 5554.97 520.507
   0  -6  -3 5063.25 560.599
   0   6  -3 5516.95 282.916
   0  -6  -3 5295.43 555.188
   0   6  -3 5015.44 489.749
   0  -6   3 5286.62 280.969
   0  -6  -3 4941.36 419.437
   0  -6   3 5435.52 346.430
   0   6   4 98115.2 1880.88
   0  -6  -4 100770. 1802.54
   0   6  -4 99837.6 2465.05
   0   6   4 107536. 1847.47
   0   6  -4 103918. 2261.75
   0   6  -4 99337.4 1185.10
   0  -6  -4 99804.0 2474.63
   0  -6   4 101618. 2225.27
   0  -6   4 99389.6 1194.24
   0  -6  -4 97894.6 2527.31
   0  -6  -4 105393. 1923.86
   0   6   4 106999. 2225.98
   0  -6  -4 105047. 1864.54
   0  -6  -4 99435.1 2137.64
   0  -6   4 102088. 1217.78
   0  -6  -5 2166.07 424.442
   0  -6  -5 2271.47 342.009
   0   6  -5 1701.13 382.243
   0  -6  -5 2460.02 436.720
   0  -6   5 2631.27 382.784
   0  -6  -5 2567.93 303.704
   0  -6  -5 2227.19 311.018
   0  -6  -5 2385.03 308.245
   0   6  -5 2957.75 402.384
   0   6   5 2369.72 302.467
   0   6   5 2514.59 316.221
   0  -6   5 2449.49 207.160
   0  -6  -6 6711.37 502.013
   0  -6   6 5650.86 593.102
   0  -6  -6 7053.79 659.911
   0   6  -6 6805.37 686.597
   0   6  -6 6523.22 717.754
   0  -6   6 6175.22 361.199
   0   6   6 6115.68 488.396
   0  -6  -6 6564.07 538.904
   0  -6  -6 6672.80 726.221
   0   6  -6 7168.57 603.490
   0   6   6 6253.39 709.455
   0   6   6 6580.93 522.817
   0  -6  -6 6442.19 705.272
   0  -6  -6 6870.24 487.640
   0   6  -7 37406.1 1331.53
   0  -6   7 37827.0 1545.46
   0  -6  -7 38965.0 1818.06
   0  -6  -7 36524.7 1739.59
   0  -6  -7 38357.8 1594.60
   0  -6  -7 40052.5 1405.56
   0  -6  -7 37156.2 1158.99
   0   6  -7 39240.4 1702.84
   0   6   7 40833.5 1806.32
   0   6   7 39394.2 1266.82
   0   6   7 38535.1 1350.56
   0   6  -7 38140.7 1747.07
   0  -6   7 37045.4 992.506
   0   6   8 6267.51 533.822
   0  -6   8 6089.83 659.095
   0   6  -8 7112.84 786.670
   0  -6  -8 6209.40 780.564
   0  -6  -8 6690.91 704.954
   0   6  -8 7651.76 597.417
   0   6  -8 6284.68 751.622
   0   6   8 7134.33 807.074
   0  -6  -8 7291.12 542.590
   0  -6  -8 6799.77 790.629
   0  -6  -8 7114.15 628.495
   0  -6   9 20460.7 1398.99
   0  -6  -9 21135.3 1071.64
   0  -6  -9 19645.9 1359.86
   0   6  -9 20093.3 954.443
   0  -6   9 20657.8 1250.59
   0  -6  -9 20228.9 1288.76
   0   6  -9 21822.4 1422.98
   0  -6  -9 20041.8 1389.83
   0   6  -9 20060.6 1386.50
   0   6   9 20723.6 1000.44
   0   6   9 22628.7 1475.50
   0  -6 -10 8102.60 944.975
   0  -6 -10 8158.66 682.533
   0  -6  10 6601.03 860.302
   0   6 -10 6947.68 844.481
   0   6 -10 7965.48 921.700
   0  -6  10 6915.01 764.513
   0   6  10 7382.00 625.538
   0   6 -10 7100.51 560.203
   0  -6 -10 7310.78 816.325
   0   6  10 6733.50 828.541
   0  -6 -11 517.282 181.560
   0   6 -11 248.849 338.576
   0   6 -11 565.491 175.154
   0   6  11 450.742 181.311
   0  -6 -11 958.775 414.777
   0   6  11 557.771 264.519
   0  -6  11 1001.58 411.326
   0   6  11 791.716 386.561
   0  -6  11 55.4621 202.838
   0  -6 -11 1075.62 480.926
   0   6 -11 14.4234 244.771
   0  -6 -12 61664.1 2585.14
   0   6  12 61362.9 1978.43
   0   6 -12 57913.4 2651.61
   0   6  12 63009.2 2733.12
   0  -6 -12 60619.6 2662.79
   0   6  12 62741.2 2098.63
   0  -6 -12 61928.0 1949.99
   0  -6  12 63659.0 2795.15
   0  -6  12 62332.9 2500.71
   0   6 -12 59707.7 2626.77
   0   6  13 7815.53 758.955
   0   6 -13 8346.32 1018.48
   0   6 -13 9089.17 1116.42
   0  -6 -13 7599.34 957.477
   0  -6  13 5508.56 893.343
   0   6  13 7103.58 1007.67
   0  -6  13 8272.43 955.212
   0  -6 -13 7435.35 697.493
   0  -6 -13 7451.04 995.146
   0   6  13 8439.66 771.863
   0  -6 -14 12734.5 1294.12
   0   6 -14 16214.6 1527.24
   0  -6 -14 13984.3 978.614
   0  -6 -14 14191.6 1373.83
   0   6 -14 13881.7 1374.59
   0   6  14 11593.0 1320.50
   0   6  14 13279.6 1002.24
   0  -6  14 13633.0 1259.06
   0   6  14 14282.9 1033.62
   0  -6  14 12754.2 1384.96
   0  -6 -15 1095.76 472.572
   0  -6  15 850.991 421.270
   0  -6  15 1706.52 487.346
   0   6  15 934.245 280.123
   0   6 -15 879.803 459.916
   0   6  15 308.443 298.267
   0   6 -15 1095.55 441.088
   0  -6 -15 532.683 383.488
   0   6  15 1480.76 364.449
   0  -6 -15 961.387 298.745
   0  -6  16 23618.3 1786.19
   0  -6 -16 25375.3 1959.39
   0   6  16 28478.6 1415.78
   0   6 -16 26275.3 2091.15
   0   6 -16 25162.7 1935.21
   0  -6  16 26084.5 2101.18
   0   6  16 27179.4 1534.34
   0  -6 -16 26689.7 1972.81
   0  -6 -16 27123.2 1404.24
   0   6  16 30728.9 2211.44
   0  -6 -17 2500.74 708.351
   0   6 -17 1840.99 618.643
   0   6  17 1112.45 345.183
   0  -6 -17 1281.89 554.549
   0   6  17 2018.36 672.103
   0   6 -17 1356.49 498.966
   0  -6  17 1333.92 447.696
   0  -6  17 1467.58 492.593
   0  -6  18 1515.38 594.359
   0  -6 -18 2131.96 609.882
   0  -6  18 1539.56 509.194
   0   6  18 3089.90 821.611
   0  -6 -18 1550.22 582.776
   0   6 -18 2568.62 796.949
   0   6 -18 1420.12 489.301
   0  -6  19 2271.18 740.334
   0  -6 -19 2886.36 765.352
   0   6  19 2876.75 756.040
   0  -6 -19 3687.73 891.099
   0   6 -19 3040.63 782.212
   0   6 -19 4784.87 1058.32
   0  -6  19 2379.38 676.325
   0  -6  20 8540.65 1254.68
   0   6  20 8690.22 1318.08
   0  -6 -20 11529.9 1525.33
   0   6 -20 9260.64 1322.67
   0  -6 -20 7955.76 1195.92
   0  -6  20 9609.06 1457.61
   0   6 -20 7889.02 1329.25
   0  -6  21 2462.99 799.824
   0   6 -21 2091.08 673.774
   0   6 -21 3110.76 895.138
   0  -6 -21 3443.52 870.065
   0   6  21 1678.71 680.222
   0  -6  21 1728.68 577.382
   0  -6 -21 2400.23 709.216
   0  -6  22 6434.90 1162.75
   0   6 -22 5970.33 1154.69
   0   6  22 5331.55 1138.51
   0  -6 -22 6710.99 1243.44
   0   6 -22 6239.59 1263.31
   0  -6  22 8827.73 1484.57
   0  -6 -22 5527.44 1033.10
   0  -6 -23 6382.24 1160.17
   0   6 -23 8108.90 1332.35
   0   6  23 7147.14 1359.03
   0  -6  23 7679.44 1282.55
   0  -6  23 7072.00 1348.79
   0  -6 -23 7849.42 1393.47
   0   6 -23 10321.8 1636.58
   0  -6  24 992.054 543.706
   0   6 -24 476.155 424.269
   0  -6 -24 1805.08 683.972
   0   7   0-43.7452 154.996
   0  -7   0 216.509 170.963
   0   7   0 224.390 128.424
   0  -7   0 50.7149 212.850
   0   7   0 491.587 242.953
   0   7   0 241.448 169.769
   0  -7   0 11.5423 166.568
   0  -7   0 142.163 133.065
   0   7   0 110.940 228.034
   0  -7  -1 196.494 172.238
   0  -7  -1 107.388 119.497
   0   7   1 89.3259 128.294
   0   7  -1-72.1342 88.6181
   0  -7  -1-51.2195 102.337
   0   7  -1 112.746 181.935
   0   7   1 146.661 196.838
   0  -7   1 121.006 140.119
   0  -7  -1-19.0035 122.631
   0   7  -1 6.55670 100.136
   0  -7  -1-10.3884 184.798
   0   7   1 5.13568 238.543
   0   7  -1-70.8205 183.432
   0   7   1 49.4706 120.423
   0  -7   1-8.34546 148.153
   0   7  -2 85.8953 76.0646
   0   7  -2 55.2368 177.123
   0  -7  -2 0.64667 95.0500
   0  -7  -2 127.378 97.4223
   0  -7   2 109.590 151.443
   0   7   2 187.776 163.162
   0  -7  -2-27.4617 182.867
   0   7  -2-18.1228 119.103
   0   7   2 194.404 225.841
   0  -7   2 113.435 121.467
   0   7   2-53.5585 98.1425
   0   7   2 270.090 154.624
   0  -7  -2-20.5544 98.4359
   0   7  -2 33.6980 169.887
   0  -7  -2 293.148 183.194
   0  -7  -3 46.7171 106.137
   0   7  -3 39.5135 77.4491
   0   7   3-97.6720 129.976
   0  -7   3 72.7527 97.8376
   0   7  -3 233.667 253.517
   0   7  -3 49.0124 80.3635
   0  -7  -3-120.864 114.997
   0   7   3 37.5642 108.391
   0   7   3 185.359 148.315
   0  -7  -3-12.8016 94.7715
   0   7  -3 22.9167 174.679
   0  -7  -3-33.4832 172.070
   0   7   3-11.3410 89.1618
   0  -7  -3-19.6881 185.736
   0  -7   3 112.047 190.793
   0   7  -4-24.1730 177.361
   0   7   4-61.0083 135.583
   0   7  -4-130.237 177.478
   0   7   4 55.1761 108.411
   0  -7  -4 204.644 112.061
   0  -7  -4-119.431 216.418
   0  -7  -4-73.9599 82.7562
   0  -7   4 106.028 66.9441
   0  -7  -4 17.1816 91.1736
   0  -7   4 14.3216 54.8502
   0   7  -4 55.2749 53.8366
   0  -7   4-75.4484 166.572
   0  -7  -4-134.275 242.163
   0   7   4-101.342 104.090
   0  -7  -5-117.181 266.666
   0   7  -5 15.4693 28.1035
   0  -7  -5-86.6642 78.7144
   0   7  -5-0.27834 214.327
   0  -7   5 24.3172 53.2317
   0  -7  -5 38.2267 112.565
   0   7  -5-172.734 185.413
   0  -7   5 180.900 193.657
   0   7   5 123.340 123.272
   0   7   5 94.8018 103.711
   0  -7  -5 182.543 165.460
   0  -7  -5 200.051 105.035
   0  -7  -5 84.4483 197.198
   0   7   6 42.8419 108.725
   0   7   6-99.2533 100.045
   0  -7   6-56.2917 60.6313
   0  -7  -6-174.006 191.533
   0  -7  -6-56.9941 97.8567
   0  -7  -6 529.524 340.055
   0   7  -6-29.3165 218.359
   0  -7   6 229.018 172.880
   0   7  -6 103.166 165.135
   0  -7  -6 156.735 152.262
   0  -7  -6-6.44358 79.8830
   0  -7  -6 316.021 246.253
   0  -7  -7-32.6005 127.616
   0  -7   7-110.787 166.946
   0  -7   7 42.7532 58.7820
   0   7   7 8.25598 152.693
   0  -7  -7-82.7636 109.821
   0  -7  -7 181.748 97.9510
   0   7  -7 120.200 163.433
   0   7  -7-29.7980 239.068
   0  -7  -7 15.4474 279.959
   0   7  -7-12.6810 171.619
   0  -7  -7 81.1632 205.329
   0  -7  -7-52.1145 185.916
   0   7   8 173.169 134.932
   0  -7  -8 62.2670 250.460
   0   7  -8 161.992 214.213
   0  -7  -8 90.3594 167.676
   0  -7  -8-65.2832 280.941
   0   7  -8 82.1370 249.730
   0  -7  -8-105.413 158.214
   0   7  -8-465.744 189.617
   0  -7   8-56.2576 62.1123
   0   7   8-35.3016 207.842
   0  -7  -8 80.9479 78.6334
   0  -7   8 212.264 192.522
   0  -7   9 40.2263 89.8981
   0  -7  -9-147.641 210.420
   0  -7  -9-8.94842 252.331
   0   7  -9-181.756 173.534
   0  -7  -9-248.657 283.429
   0   7   9 9.98282 304.972
   0   7  -9 115.153 265.175
   0   7   9 62.5613 136.350
   0  -7  -9 111.901 127.513
   0  -7  -9 78.5828 94.8613
   0  -7   9-281.884 243.079
   0   7  -9 280.832 316.499
   0   7 -10-334.849 162.789
   0   7  10 169.972 234.037
   0  -7 -10-62.0859 166.253
   0   7  10 484.766 301.437
   0   7  10 165.560 164.447
   0  -7  10 85.0597 230.559
   0  -7 -10 394.213 350.289
   0  -7  10-207.665 277.404
   0   7 -10-197.593 335.979
   0  -7  10 127.921 125.545
   0   7 -10 196.492 242.687
   0  -7 -10 110.227 138.907
   0  -7  11 74.2551 248.618
   0   7 -11-207.393 315.644
   0  -7  11-183.218 281.436
   0  -7 -11-272.340 347.130
   0   7 -11 27.0260 260.908
   0   7  11-37.9494 157.036
   0   7 -11-94.5892 125.691
   0  -7 -11 238.487 328.849
   0  -7 -11-148.880 147.583
   0   7  11-116.198 293.630
   0   7  11 151.437 247.973
   0  -7  12-351.249 345.675
   0   7 -12 115.922 315.455
   0  -7  12-182.812 389.004
   0  -7 -12 70.9037 144.032
   0   7  12 496.789 284.104
   0   7 -12-10.9919 244.651
   0   7 -12 13.4402 108.771
   0   7  12-155.694 320.162
   0   7  12-228.044 180.681
   0  -7 -12 346.822 362.240
   0  -7 -12-85.1129 254.058
   0   7  13 57.1201 344.308
   0   7 -13-483.478 354.308
   0  -7 -13 524.613 460.770
   0  -7 -13 23.2827 139.301
   0  -7  13-133.293 296.164
   0  -7 -13 132.602 211.391
   0   7  13-101.179 178.366
   0   7  13 145.812 161.946
   0  -7  13-53.6983 238.071
   0   7 -13-348.604 356.613
   0  -7  14 442.302 340.075
   0   7 -14-154.303 260.881
   0  -7 -14-123.756 282.892
   0   7  14-202.821 359.438
   0   7  14-193.196 213.490
   0   7 -14 301.820 339.771
   0  -7 -14-169.247 317.856
   0  -7  14-282.718 356.545
   0   7  14-12.0398 153.875
   0  -7 -14-160.309 169.519
   0  -7 -15-15.6720 288.000
   0  -7  15 370.591 340.129
   0  -7 -15 29.5633 118.438
   0  -7  15-280.533 386.804
   0   7 -15 6.05717 235.601
   0   7  15 21.9094 305.724
   0   7  15-231.488 185.874
   0  -7 -15-91.8916 261.616
   0   7 -15 403.879 393.428
   0   7  15 197.551 232.123
   0  -7  16 318.744 260.973
   0   7 -16 385.190 360.962
   0  -7 -16 87.8146 171.143
   0   7 -16-170.659 261.846
   0   7  16-447.345 513.105
   0  -7 -16 206.807 300.856
   0  -7 -16 250.119 395.601
   0  -7  16 71.8369 302.913
   0   7  16 46.9774 163.879
   0   7  16-42.7417 145.259
   0   7 -17 303.570 304.616
   0  -7  17 809.706 508.796
   0   7 -17-709.407 435.476
   0  -7 -17 146.551 314.508
   0  -7 -17 144.665 308.921
   0   7  17-343.304 411.925
   0  -7  17-237.977 351.303
   0  -7  18-160.904 303.743
   0  -7 -18 211.361 324.848
   0   7 -18 82.0069 273.595
   0  -7 -18 218.993 377.549
   0   7 -18-163.822 323.544
   0  -7  18-332.543 368.952
   0   7  18-220.406 284.871
   0   7  19-301.906 353.212
   0  -7  19 538.668 342.928
   0   7 -19 22.3588 324.824
   0   7 -19 100.789 299.670
   0  -7  19-335.971 535.066
   0  -7 -19-86.5328 327.832
   0  -7 -19 5.75172 230.068
   0  -7 -20 748.592 527.299
   0  -7  20 30.3175 361.995
   0  -7 -20-107.249 425.577
   0   7 -20-189.691 303.347
   0  -7  20 57.7626 322.969
   0   7 -20-181.528 419.731
   0   7  20 783.605 592.223
   0  -7  21-139.901 365.965
   0   7  21 615.845 517.697
   0  -7  21 782.964 594.727
   0   7 -21-580.401 647.412
   0  -7 -21-179.281 362.340
   0   7 -21-152.279 336.708
   0  -7 -21-153.503 323.485
   0  -7  22-156.607 351.662
   0  -7 -22-520.946 531.493
   0   7  22 13.8634 264.714
   0   7 -22-261.275 548.156
   0  -7 -22 92.0569 356.148
   0   7 -22 288.025 505.486
   0  -7  22-936.711 491.203
   0  -7 -23 390.813 292.779
   0   7 -23-191.631 462.679
   0  -7 -23 412.809 438.492
   0  -7  23-398.118 417.391
   0  -7  24-35.8373 347.490
   0  -7 -24-448.448 414.423
   0   8   0 285350. 4545.94
   0  -8   0 292557. 3448.79
   0   8   0 279270. 4056.22
   0  -8   0 281947. 4149.35
   0   8   0 292618. 3285.77
   0  -8   0 281895. 3894.18
   0   8   0 285397. 3966.86
   0  -8  -1 41562.8 1633.57
   0   8  -1 39584.8 1115.31
   0  -8   1 41026.8 1573.44
   0   8  -1 40112.5 1538.22
   0  -8  -1 42965.8 1278.81
   0  -8  -1 40688.0 1581.26
   0   8   1 42394.3 1359.12
   0   8  -1 40567.4 1392.00
   0   8   1 42183.2 1514.69
   0   8   1 39397.9 1742.65
   0  -8   1 41481.8 1411.66
   0   8  -1 41338.7 1729.59
   0   8   1 41413.9 1447.17
   0   8   2 25690.9 1134.53
   0  -8  -2 26605.5 1327.40
   0  -8   2 26108.7 1037.71
   0   8  -2 26255.8 816.483
   0   8   2 27458.5 1192.05
   0   8  -2 24275.6 1268.92
   0   8   2 26327.5 1426.68
   0   8  -2 27026.9 1068.78
   0   8  -2 27254.2 1399.23
   0  -8   2 26261.9 1276.54
   0   8   2 26033.4 1138.55
   0  -8  -2 26114.5 981.681
   0   8   2 27418.5 1147.15
   0  -8  -2 24249.9 1295.75
   0  -8   3 19088.1 1084.17
   0   8  -3 18294.3 792.630
   0  -8  -3 18681.8 1156.53
   0  -8  -3 17077.5 803.769
   0  -8   3 19135.3 812.032
   0  -8  -3 19573.6 959.192
   0   8   3 17326.5 942.139
   0   8   3 17338.9 1178.55
   0   8   3 16440.8 864.267
   0   8  -3 19521.5 1167.36
   0   8  -3 17996.2 1114.07
   0   8  -3 18423.0 616.486
   0   8   3 16473.2 783.308
   0  -8  -3 19480.4 1194.95
   0  -8  -4 1658.19 273.172
   0  -8   4 1655.25 346.656
   0  -8  -4 2295.40 456.031
   0   8   4 1486.43 387.427
   0  -8   4 1820.86 236.593
   0   8   4 1555.55 274.510
   0  -8  -4 2036.11 313.791
   0   8   4 1559.46 291.365
   0   8  -4 1337.29 347.227
   0   8  -4 1732.46 176.678
   0   8   4 1974.48 280.349
   0  -8  -4 2344.57 348.364
   0   8  -4 1749.21 222.106
   0  -8  -4 1937.85 432.174
   0   8  -4 1966.88 414.157
   0   8  -5 1251.29 157.447
   0  -8  -5 819.434 301.007
   0   8  -5 594.896 280.786
   0  -8   5 779.209 267.183
   0   8   5 1285.95 235.298
   0  -8  -5 1106.01 234.478
   0   8   5 1322.49 263.469
   0  -8  -5 846.527 297.244
   0  -8  -5 806.261 196.529
   0  -8  -5 1013.00 231.715
   0   8  -5 550.889 200.473
   0  -8   5 788.339 118.673
   0  -8  -6 65984.7 1749.28
   0   8   6 59686.4 1709.08
   0  -8  -6 64840.2 2052.55
   0  -8  -6 60702.7 2313.98
   0   8  -6 64530.1 2070.03
   0  -8  -6 65343.1 1755.39
   0   8   6 65974.3 1724.92
   0   8  -6 65763.5 2380.81
   0  -8   6 62774.0 2084.18
   0  -8  -6 61151.3 2375.20
   0  -8   6 62321.6 1035.26
   0  -8  -6 64190.1 1672.76
   0  -8   7 4002.32 286.237
   0  -8  -7 3938.72 443.869
   0   8   7 5182.16 693.423
   0  -8  -7 4186.69 478.219
   0  -8  -7 4334.74 660.958
   0  -8   7 4053.25 572.633
   0   8  -7 3953.41 602.090
   0  -8  -7 3380.88 390.474
   0  -8  -7 4279.56 678.689
   0   8   7 3898.93 457.145
   0  -8  -7 3730.46 528.836
   0   8  -7 3694.38 517.948
   0   8  -7 4476.77 682.558
   0  -8   8 36632.5 956.179
   0  -8  -8 36471.5 1693.98
   0  -8  -8 35661.4 1437.65
   0  -8  -8 39516.9 2036.20
   0  -8  -8 38148.1 1310.16
   0   8  -8 37956.8 1943.34
   0   8   8 36298.7 1361.39
   0  -8   8 36580.0 1697.03
   0   8   8 38106.1 1795.66
   0   8  -8 35806.4 1820.69
   0   8  -8 36032.5 1520.07
   0  -8  -8 35438.9 1900.99
   0  -8  -9 57695.7 2529.29
   0  -8  -9 56284.5 1630.36
   0  -8   9 56307.4 1305.23
   0   8  -9 57633.2 2394.82
   0  -8  -9 58123.8 2240.13
   0  -8   9 55697.1 2182.96
   0   8   9 56551.5 1741.92
   0  -8  -9 59412.8 2534.58
   0   8   9 58258.7 2237.18
   0   8  -9 52812.5 2397.03
   0  -8  -9 58569.9 2009.24
   0   8  -9 61144.0 1972.50
   0   8 -10 76476.3 2908.35
   0  -8 -10 78907.1 3047.92
   0   8 -10 78005.2 3000.32
   0   8  10 75853.4 2965.81
   0  -8 -10 73625.0 2262.96
   0  -8  10 76887.6 2637.92
   0  -8  10 76760.8 1669.17
   0   8 -10 80168.1 2233.07
   0  -8 -10 73886.3 2657.77
   0  -8 -10 75062.5 2991.63
   0   8  10 85422.9 2743.34
   0   8  10 76541.6 2085.25
   0  -8  11 22553.0 1487.50
   0  -8  11 24175.1 1020.17
   0   8 -11 24893.6 1743.71
   0  -8 -11 23516.2 1725.11
   0   8 -11 23859.0 1200.32
   0   8 -11 22452.4 1646.29
   0   8  11 22892.5 1696.47
   0   8  11 22957.9 1432.53
   0  -8 -11 23898.0 1570.08
   0  -8  11 25082.0 1762.53
   0  -8 -11 23655.1 1297.90
   0   8  11 24752.1 1233.58
   0   8 -12 20727.0 1656.16
   0   8  12 23372.7 1225.79
   0   8 -12 22634.6 1709.70
   0   8  12 21610.1 1699.52
   0   8  12 21794.6 1411.49
   0  -8  12 24959.1 1833.60
   0   8 -12 22430.3 1137.77
   0  -8  12 20964.2 1493.97
   0  -8 -12 24330.3 1806.56
   0  -8 -12 21584.8 1265.20
   0  -8 -12 24931.4 1667.29
   0  -8 -13 1520.61 343.693
   0   8  13 1254.15 297.006
   0   8 -13 744.897 416.452
   0   8 -13 1543.42 297.186
   0  -8 -13 1861.81 534.973
   0  -8  13 1915.33 550.514
   0  -8  13 1149.44 410.216
   0   8 -13 1460.05 472.531
   0   8  13 2479.58 509.590
   0  -8 -13 1791.94 636.579
   0   8  13 1556.85 504.825
   0  -8 -14 9241.59 1105.57
   0  -8 -14 10198.6 1261.63
   0   8  14 10645.7 890.283
   0   8  14 10380.6 995.840
   0  -8  14 9689.88 1216.04
   0   8 -14 10388.3 1252.65
   0   8 -14 9037.16 1178.09
   0  -8  14 7152.71 952.960
   0   8  14 8103.14 1119.67
   0  -8 -14 10284.9 908.423
   0   8 -15 19591.2 1752.87
   0  -8 -15 23190.3 1910.54
   0   8  15 21425.9 1302.46
   0  -8  15 20329.6 1643.57
   0  -8 -15 21515.2 1312.88
   0  -8  15 22529.7 1935.17
   0  -8 -15 21325.6 1752.74
   0   8  15 22363.6 1461.45
   0   8  15 21887.9 1895.88
   0   8 -15 20912.2 1836.18
   0  -8  16 32310.2 2367.85
   0  -8  16 32783.0 2153.90
   0   8  16 34148.4 2424.77
   0   8 -16 34195.6 2447.00
   0   8 -16 30748.8 2267.31
   0   8  16 34511.0 1804.06
   0  -8 -16 32016.0 2215.42
   0  -8 -16 37492.5 2454.09
   0   8 -17 925.389 506.406
   0  -8 -17 60.7482 263.822
   0  -8 -17 604.474 358.093
   0   8 -17 1530.59 581.764
   0   8  17 1013.72 479.919
   0  -8  17 1298.93 512.838
   0  -8  17 967.473 413.015
   0   8  18 363.960 368.504
   0  -8 -18 484.531 449.757
   0   8 -18-41.3570 287.640
   0   8 -18-64.7776 297.831
   0  -8  18-354.820 490.060
   0  -8  18 630.661 335.242
   0  -8 -18 197.931 310.909
   0  -8  19 13820.0 1707.53
   0  -8 -19 18462.4 1880.02
   0   8 -19 18303.2 1965.58
   0   8  19 15222.7 1769.17
   0  -8  19 14638.4 1603.89
   0  -8 -19 16750.5 1801.86
   0   8 -19 13511.1 1612.30
   0  -8  20 2062.96 671.100
   0  -8 -20 3263.03 844.595
   0   8  20 2631.47 853.548
   0  -8  20 2983.59 886.484
   0  -8 -20 826.259 504.890
   0   8 -20 2745.72 816.321
   0   8 -20 2270.86 743.654
   0  -8 -21 237.366 475.972
   0  -8  21 715.777 559.051
   0  -8  21-34.1698 331.613
   0   8 -21-17.5437 364.577
   0  -8 -21 246.916 333.006
   0   8  21 272.503 457.759
   0   8 -21-626.059 578.130
   0  -8  22 8689.16 1333.23
   0   8 -22 8417.80 1407.37
   0  -8 -22 5459.64 1118.87
   0  -8  22 8335.48 1467.78
   0   8 -22 6328.83 1351.52
   0  -8 -22 7772.44 1337.98
   0   8  22 8228.76 1440.60
   0  -8 -23 140.128 375.599
   0  -8 -23 213.719 280.602
   0   8 -23-84.6715 476.095
   0  -8  23 1112.96 488.271
   0   9   0-19.8671 320.653
   0  -9   0 396.562 175.888
   0  -9   0 330.213 316.740
   0   9   0 284.041 214.021
   0  -9   0 177.401 205.161
   0   9   0 129.684 199.158
   0   9   0 545.396 189.408
   0  -9  -1 305.865 215.905
   0   9  -1-118.772 91.0669
   0  -9   1 11.5486 178.249
   0   9  -1 46.0570 232.415
   0  -9  -1-137.629 192.959
   0   9   1 67.7091 165.860
   0   9  -1-57.8877 167.452
   0  -9  -1-60.3025 128.646
   0   9   1 95.9091 155.833
   0  -9   1-171.383 165.890
   0  -9   1 30.6141 215.261
   0   9   1-51.9831 115.632
   0   9   1 294.364 301.517
   0   9  -2 12.9181 200.804
   0  -9   2 82.9815 125.687
   0   9   2 679.581 314.714
   0   9   2 3.74685 162.303
   0  -9  -2-72.9082 102.530
   0   9  -2-29.8437 100.912
   0   9  -2-132.260 237.689
   0  -9   2-142.075 203.403
   0   9   2 31.1401 132.513
   0  -9  -2 559.216 269.274
   0   9   2 137.895 173.478
   0   9  -2 37.2069 86.8775
   0  -9  -2 143.624 243.662
   0  -9  -3 105.674 113.372
   0  -9  -3-192.500 250.632
   0   9  -3 98.5351 179.706
   0   9   3 70.8523 188.161
   0  -9   3 119.584 156.599
   0  -9  -3 110.091 218.049
   0  -9   3-21.8237 108.060
   0   9   3 50.5548 150.581
   0   9  -3-85.2194 81.0785
   0   9  -3 202.070 109.667
   0   9  -3-162.268 276.800
   0   9   3-166.372 299.011
   0   9   3 83.1826 172.019
   0   9  -4-56.5140 193.086
   0  -9  -4 172.321 216.380
   0  -9  -4-39.0716 130.747
   0  -9  -4-132.549 217.122
   0   9   4 0.33584 214.474
   0   9   4 219.328 157.031
   0   9  -4 67.1898 61.5713
   0   9  -4-6.81878 209.139
   0   9   4-185.208 147.093
   0  -9   4-57.3472 185.969
   0   9   4 89.2255 86.7398
   0   9  -4-65.8080 91.7042
   0  -9   4 148.616 109.751
   0   9  -5 542.078 308.906
   0   9  -5-44.2634 182.290
   0  -9  -5 13.1339 247.687
   0   9   5-71.0192 121.926
   0  -9  -5-11.4447 104.391
   0   9   5 165.771 190.284
   0  -9  -5-105.405 184.304
   0   9  -5 100.966 74.1383
   0  -9   5-33.9242 159.569
   0   9   5 92.8897 160.375
   0   9   6-98.4570 154.047
   0  -9  -6-202.479 271.534
   0  -9   6 63.5888 47.2917
   0   9   6 125.646 268.621
   0   9  -6 194.761 223.898
   0  -9  -6 178.343 109.302
   0  -9   6-16.4082 162.344
   0   9  -6 244.847 181.456
   0  -9  -6-260.294 239.726
   0   9  -7 5.20887 157.190
   0   9   7 86.8657 233.365
   0   9  -7-84.2318 223.916
   0  -9  -7-134.101 257.917
   0   9   7-85.4584 126.340
   0  -9  -7 67.4882 152.115
   0  -9  -7 591.425 355.083
   0   9  -7-130.779 270.749
   0  -9   7 218.706 225.058
   0  -9   7-23.3591 45.5073
   0  -9   8 1.69275 46.3042
   0   9  -8 121.115 273.027
   0  -9  -8-178.309 206.787
   0   9  -8-58.4197 192.989
   0  -9  -8 65.3696 385.240
   0  -9   8 351.178 255.115
   0  -9  -8 111.896 206.270
   0   9   8-49.4960 111.366
   0   9  -8 119.481 212.927
   0   9   8-0.36124 280.489
   0  -9  -8-125.340 280.185
   0  -9  -9-200.879 194.105
   0   9  -9-509.649 469.772
   0  -9  -9 134.405 287.119
   0  -9  -9 258.088 394.288
   0   9  -9 148.110 206.068
   0  -9   9-7.12375 57.1001
   0   9  -9 122.848 289.772
   0   9   9 357.109 199.068
   0  -9   9 56.5262 193.947
   0   9   9 143.111 267.126
   0   9  10 10.8529 132.280
   0  -9 -10 134.924 176.652
   0  -9 -10 381.436 374.231
   0   9  10 233.046 260.841
   0   9 -10-340.295 304.346
   0  -9 -10 248.683 269.585
   0  -9 -10-16.0394 180.363
   0  -9  10-54.4586 99.1617
   0   9 -10-63.2454 335.493
   0   9 -10-33.5948 141.997
   0  -9  10-106.105 188.801
   0   9 -11 153.976 378.197
   0   9  11-33.5548 221.433
   0   9 -11-39.0081 165.263
   0  -9 -11-149.835 330.114
   0  -9  11-401.029 386.731
   0   9 -11-128.530 278.208
   0  -9 -11-175.545 355.399
   0  -9 -11-134.431 226.295
   0   9  11-156.005 198.717
   0  -9  11 76.6243 195.032
   0  -9 -11 105.977 178.353
   0   9  12-109.431 179.490
   0  -9 -12-104.051 336.977
   0   9  12-3.87510 202.404
   0   9 -12 217.627 166.607
   0  -9  12-22.7243 328.173
   0   9  12-225.583 335.407
   0  -9  12 134.878 204.460
   0   9 -12-210.283 260.720
   0  -9 -12 245.740 236.012
   0   9 -12 38.1492 244.345
   0  -9 -12 38.4848 230.887
   0   9 -13 65.7479 167.066
   0  -9  13-102.677 249.536
   0   9 -13-63.1853 308.299
   0   9 -13-725.203 404.308
   0  -9 -13-405.518 372.948
   0  -9  13-381.148 447.842
   0  -9 -13 68.0295 213.661
   0   9  13-101.867 193.928
   0   9  13-55.9986 162.233
   0  -9 -13 120.535 188.563
   0   9  13-285.537 443.440
   0   9  14-112.005 332.879
   0  -9 -14 502.710 475.466
   0   9 -14-352.570 357.077
   0  -9  14 19.8533 244.211
   0  -9 -14-168.422 265.503
   0  -9 -14 109.137 169.970
   0   9  14 11.1974 164.230
   0   9  14 200.486 266.923
   0  -9  14-116.772 363.089
   0   9 -14 254.058 315.232
   0   9 -15 4.96629 246.995
   0  -9 -15 379.986 289.027
   0   9  15 20.6131 307.770
   0  -9  15-590.540 528.154
   0   9 -15 150.674 309.536
   0   9  15 127.161 203.699
   0  -9 -15-481.243 483.571
   0  -9  15-151.151 293.338
   0  -9 -15 81.4304 164.843
   0  -9  16-173.686 287.175
   0   9  16 327.856 270.567
   0   9  16-95.2156 284.587
   0  -9 -16-415.833 440.449
   0   9 -16-207.089 317.510
   0   9 -16-249.341 405.916
   0  -9  16-409.079 313.578
   0  -9 -16-1024.81 491.461
   0  -9  17 301.776 413.597
   0   9  17-69.1725 305.298
   0  -9 -17-278.290 377.180
   0  -9 -17 324.273 420.116
   0   9 -17-25.7516 327.632
   0  -9  17-187.106 253.508
   0   9 -17-150.413 428.667
   0  -9 -18 141.285 277.824
   0   9 -18 40.0582 311.957
   0   9  18-214.942 441.891
   0   9 -18 260.543 323.368
   0  -9 -18 667.197 507.497
   0  -9  18 19.5020 248.832
   0  -9  18 59.4256 548.418
   0   9 -19-1080.13 560.108
   0  -9 -19-158.147 295.514
   0   9  19 85.3054 312.049
   0  -9  19-505.074 552.874
   0  -9 -19-615.319 520.804
   0  -9  19 87.0516 254.061
   0   9 -19-713.112 468.868
   0  -9 -20-281.643 489.174
   0   9  20 6.95416 292.541
   0  -9  20 1052.85 622.679
   0   9 -20 6.22352 333.238
   0  -9 -20-188.781 363.863
   0  -9  20 551.917 413.101
   0   9 -20-313.882 417.362
   0  -9 -21 150.374 434.350
   0  -9  21 796.037 473.377
   0  -9  21-566.542 473.747
   0   9  21-253.033 297.274
   0  -9 -21 113.643 312.541
   0   9 -21-274.471 293.465
   0   9 -21 522.019 455.039
   0  -9  22 655.996 473.427
   0  -9 -22-833.701 655.287
   0  -9 -22-33.4498 334.251
   0  -9  22 1023.24 544.371
   0   9 -22-987.335 606.630
   0   9 -22 324.313 436.389
   0  -9 -23-375.132 454.312
   0  -9 -23 34.4867 347.691
   0  -9  23 857.523 527.827
   0  10   0 150322. 2629.71
   0 -10   0 144186. 3151.24
   0  10   0 143065. 3132.41
   0 -10   0 142553. 2723.74
   0 -10   0 149411. 3411.48
   0  10   0 144345. 3686.00
   0 -10   1 15928.5 940.305
   0  10   1 18398.1 1337.08
   0 -10   1 16788.8 1031.94
   0 -10  -1 15294.8 1106.72
   0  10  -1 19599.0 1351.27
   0 -10  -1 17018.5 916.967
   0  10   1 15564.4 909.966
   0  10   1 17219.0 1093.87
   0  10  -1 16598.7 821.230
   0  10  -1 17351.6 1137.06
   0 -10  -1 17324.9 1161.60
   0 -10   1 16225.7 1131.45
   0  10   1 15416.5 1005.25
   0  10  -2 16459.5 751.623
   0 -10   2 15896.9 1119.04
   0 -10  -2 16301.8 1167.12
   0 -10  -2 16613.8 889.496
   0  10   2 16685.5 999.079
   0  10   2 18650.4 1072.50
   0  10   2 16903.9 1304.41
   0 -10  -2 15596.7 1126.45
   0 -10   2 15668.0 932.466
   0  10  -2 17561.1 1174.00
   0  10   2 16155.9 1061.19
   0  10  -2 18628.3 1315.45
   0 -10  -3 4684.09 662.689
   0  10  -3 5160.13 382.033
   0 -10  -3 4550.86 650.987
   0 -10   3 5067.09 502.861
   0  10   3 5775.21 589.945
   0  10  -3 4999.91 489.921
   0  10  -3 4921.17 654.433
   0 -10   3 4404.06 594.746
   0  10   3 5402.39 612.916
   0  10   3 4663.33 710.050
   0  10  -3 5363.39 718.551
   0 -10  -3 5048.83 492.996
   0  10   3 4680.22 556.641
   0 -10   4 5885.60 698.163
   0  10   4 5832.77 766.486
   0  10   4 7124.78 674.984
   0  10   4 7048.75 732.510
   0  10  -4 7171.16 825.524
   0 -10  -4 6562.19 806.526
   0 -10  -4 6447.91 803.293
   0 -10   4 6254.68 509.076
   0  10  -4 6336.07 502.213
   0 -10  -4 5839.59 541.667
   0  10   4 6152.24 591.808
   0  10  -4 6883.01 792.618
   0  10  -4 5937.98 362.409
   0  10   5 366.304 181.356
   0 -10  -5 259.720 268.136
   0  10  -5 269.680 108.134
   0  10  -5 11.7675 220.067
   0 -10   5 255.373 96.5016
   0  10  -5 602.280 261.473
   0 -10   5 478.157 262.226
   0  10   5 390.340 188.460
   0 -10  -5-7.31750 312.566
   0  10   5 529.014 405.876
   0 -10  -5 338.412 189.429
   0  10  -6 5825.55 742.790
   0 -10   6 5406.31 698.057
   0 -10  -6 5225.07 532.989
   0 -10  -6 4815.79 710.518
   0 -10  -6 4916.48 774.979
   0  10  -6 4317.82 689.577
   0  10  -6 5240.84 331.356
   0  10   6 5299.25 579.986
   0  10   6 4910.48 723.375
   0  10   7 654.898 244.052
   0 -10  -7 794.295 393.662
   0 -10  -7 672.725 239.220
   0  10  -7 796.100 312.413
   0 -10   7 752.004 332.844
   0  10   7 799.443 366.842
   0  10  -7 922.610 443.653
   0 -10  -7 938.278 395.117
   0  10  -8 972.567 290.080
   0  10  -8 1252.24 384.338
   0 -10  -8 2307.11 531.332
   0 -10   8 1229.39 134.674
   0 -10   8 1022.61 337.965
   0  10   8 889.213 241.168
   0 -10  -8 1008.87 263.635
   0  10  -8 610.918 278.398
   0 -10  -8 976.174 462.332
   0  10   8 811.947 393.523
   0 -10   9 1866.90 188.899
   0  10  -9 2494.73 591.686
   0  10   9 2289.67 386.789
   0  10   9 1789.35 504.617
   0  10  -9 1806.69 398.639
   0 -10  -9 3275.31 692.373
   0 -10   9 1682.66 420.508
   0  10  -9 1532.38 467.925
   0 -10  -9 1879.31 443.422
   0 -10  -9 1633.23 500.188
   0 -10  10 35310.5 1908.63
   0 -10 -10 36932.8 2246.64
   0  10 -10 36961.4 1744.14
   0  10 -10 37779.3 2117.56
   0 -10 -10 36759.6 2201.81
   0 -10 -10 37239.0 1781.38
   0  10 -10 32975.9 2048.96
   0 -10 -10 36640.4 1930.45
   0  10  10 37176.2 2022.29
   0  10  10 35574.1 1503.77
   0 -10  11 25050.9 1647.20
   0 -10 -11 28842.2 1588.50
   0  10  11 28776.7 1373.84
   0 -10 -11 25936.3 1933.29
   0 -10 -11 29033.4 2039.45
   0  10 -11 29647.3 1961.01
   0  10 -11 29024.9 1535.56
   0  10  11 27988.6 1772.09
   0  10 -11 27376.1 1938.20
   0 -10 -11 27594.9 1727.20
   0 -10 -12 2943.48 636.415
   0 -10 -12 4254.19 854.515
   0  10  12 2751.29 440.552
   0 -10  12 2716.78 596.593
   0  10 -12 3189.59 703.550
   0  10  12 3624.50 655.674
   0 -10  12 3368.95 759.852
   0 -10 -12 2381.61 471.102
   0  10 -12 2044.98 585.755
   0  10 -12 3592.28 540.883
   0 -10  13 121.225 382.212
   0  10 -13-120.521 153.805
   0 -10 -13 218.865 273.496
   0  10 -13 290.005 378.165
   0 -10  13 102.911 251.925
   0 -10 -13 309.873 258.489
   0  10 -13 369.611 358.907
   0  10  13 34.4956 266.189
   0  10  13-33.5565 173.270
   0 -10 -13 35.6484 291.480
   0 -10  14 762.062 396.143
   0  10 -14 2736.45 700.273
   0 -10  14 929.814 420.418
   0  10 -14 1468.79 529.522
   0 -10 -14 1379.34 443.245
   0  10  14 1278.88 467.025
   0 -10 -14 1270.18 478.657
   0 -10 -14 1579.01 431.076
   0 -10  15 879.220 391.795
   0 -10 -15 948.967 323.473
   0 -10 -15 751.931 524.802
   0 -10  15 645.534 335.407
   0  10 -15 1698.09 609.402
   0  10 -15 581.546 374.462
   0  10  15 1461.05 443.172
   0  10  15 473.652 379.623
   0 -10 -15 487.070 262.412
   0  10  16 13485.8 1266.73
   0 -10  16 10822.0 1288.97
   0  10  16 12314.4 1523.82
   0 -10 -16 10847.7 1318.25
   0  10 -16 12829.1 1530.67
   0 -10  16 13732.3 1632.34
   0  10 -16 11769.2 1484.93
   0 -10 -16 8973.37 1299.05
   0 -10  17 6026.84 1074.97
   0  10 -17 4676.46 980.827
   0 -10 -17 6189.14 1028.65
   0  10 -17 8145.35 1271.71
   0 -10  17 6172.03 1004.26
   0  10  17 7345.07 1235.24
   0 -10 -17 7010.74 1190.70
   0 -10 -18 6112.01 1079.99
   0  10  18 6167.00 1190.63
   0 -10  18 6892.40 1088.83
   0 -10 -18 4920.38 1025.17
   0  10 -18 3781.62 882.079
   0  10 -18 5470.15 1073.17
   0 -10  18 5043.70 1050.22
   0 -10  19-964.853 542.225
   0 -10  19-565.585 371.603
   0 -10 -19-87.0945 397.146
   0 -10 -19 138.056 383.873
   0  10 -19-120.802 349.214
   0  10 -19 247.141 401.308
   0  10  19-6.80282 325.377
   0  10 -20 433.714 483.928
   0  10 -20 110.947 333.961
   0 -10  20 130.115 239.213
   0 -10 -20 667.698 450.990
   0 -10 -20-33.9555 325.676
   0  10  20 1073.53 629.183
   0 -10  20-73.8952 312.671
   0  10 -21 4801.61 1074.67
   0 -10  21 4531.49 1095.84
   0  10  21 3210.69 948.579
   0 -10 -21 4018.09 968.608
   0 -10 -21 6695.79 1250.84
   0 -10  21 4607.54 962.042
   0  10 -21 4949.11 1104.89
   0 -10 -22 36.5681 406.304
   0 -10 -22 798.837 466.384
   0 -10  22 296.079 328.586
   0 -10  23-173.322 324.650
   0 -11   0 226.930 242.501
   0 -11   0 248.589 199.833
   0  11   0 511.986 302.298
   0  11   0 349.226 166.876
   0  11   0 352.888 224.876
   0 -11   0 568.091 304.986
   0  11   1-16.5002 138.449
   0 -11  -1 133.869 187.518
   0 -11  -1 178.743 164.168
   0 -11   1-143.544 248.835
   0  11  -1 291.952 333.303
   0  11  -1-31.3247 121.773
   0  11  -1 108.186 169.493
   0 -11   1 430.976 224.256
   0  11   1-80.4033 169.056
   0  11   1 22.4767 221.616
   0 -11  -1 89.6256 200.682
   0  11   1 189.541 338.958
   0 -11   1-111.755 206.916
   0 -11   2 81.4936 191.575
   0 -11  -2 210.598 138.176
   0  11   2 318.353 249.370
   0  11   2-176.512 219.815
   0  11  -2-36.3960 107.841
   0  11   2-5.27611 270.475
   0 -11   2-97.6917 136.381
   0  11  -2-18.3123 199.357
   0 -11  -2 51.5132 196.465
   0  11   2-187.346 205.482
   0 -11  -2 227.974 239.788
   0  11  -2 100.487 208.936
   0 -11  -3 177.183 255.753
   0  11  -3 18.9120 78.5642
   0 -11  -3 46.6647 111.017
   0  11   3-104.909 275.771
   0  11  -3 1.38754 265.732
   0 -11  -3-160.131 296.902
   0  11   3-92.7432 218.191
   0  11   3-51.0659 152.443
   0 -11   3 11.8433 154.114
   0  11  -3-80.2619 272.568
   0  11   3 126.034 183.214
   0 -11   3 67.2483 139.463
   0 -11   4-57.8453 137.874
   0  11   4 103.088 265.031
   0  11  -4 13.3036 262.350
   0  11   4 53.0931 153.800
   0 -11  -4 26.1750 237.659
   0 -11   4-51.6784 181.809
   0  11   4 147.922 182.601
   0  11   4 143.026 156.171
   0  11  -4 76.6956 68.2571
   0 -11  -4 220.942 152.738
   0 -11  -4 71.0004 206.374
   0  11  -4 35.2961 92.6989
   0  11  -4 36.0451 258.616
   0  11   5-163.547 315.901
   0  11  -5 349.441 256.775
   0 -11  -5-24.3352 138.447
   0 -11  -5 108.612 254.144
   0 -11   5-9.08837 104.573
   0  11  -5 54.2396 243.010
   0  11   5-206.717 202.127
   0  11   5 65.1727 126.420
   0  11  -5 78.7192 91.3794
   0 -11   5-26.9467 178.700
   0  11   5 308.915 233.926
   0 -11  -5-216.352 197.869
   0 -11  -6-378.455 363.820
   0  11  -6 47.3344 215.520
   0  11  -6-2.89940 301.796
   0 -11   6-21.8109 157.152
   0  11   6-322.362 352.873
   0 -11  -6-119.350 295.743
   0 -11  -6-22.4307 116.049
   0  11   6 157.347 160.618
   0  11  -6 33.5453 60.7032
   0 -11   7 29.5864 178.762
   0 -11  -7-16.0650 171.588
   0  11   7 43.4086 135.546
   0 -11  -7-142.023 316.874
   0  11  -7-132.343 253.252
   0  11   7 68.2342 252.700
   0  11  -7 64.6104 286.397
   0 -11  -7 178.208 309.976
   0  11   8-96.9375 275.452
   0  11  -8 513.295 387.390
   0 -11   8 283.526 264.518
   0 -11  -8-253.976 293.249
   0 -11  -8 177.965 165.563
   0 -11  -8-97.0152 277.450
   0  11  -8 13.3632 293.356
   0  11   8 260.667 198.749
   0  11  -8 183.442 227.077
   0 -11  -9-119.120 347.707
   0 -11  -9 20.2485 271.122
   0  11  -9-456.263 394.150
   0  11  -9 120.675 274.913
   0  11  -9-118.701 215.662
   0  11   9 660.550 389.145
   0 -11   9-37.1744 205.768
   0  11   9-144.666 183.978
   0 -11  -9 6.62324 123.982
   0  11 -10-320.617 384.386
   0 -11 -10 206.767 436.081
   0  11  10-92.1366 178.382
   0 -11 -10 155.020 161.363
   0  11  10 392.096 338.383
   0  11 -10 21.7248 228.628
   0  11 -10-127.339 213.143
   0 -11  10-6.71818 252.988
   0 -11 -10 454.003 352.243
   0  11  11 90.3283 119.948
   0  11 -11-101.633 282.550
   0  11 -11 177.390 291.621
   0 -11 -11-87.8047 196.610
   0 -11 -11-163.923 226.764
   0 -11 -11 169.664 317.384
   0  11  11 222.387 312.069
   0 -11 -11 308.062 483.953
   0  11 -11 270.974 210.666
   0 -11  11 427.792 293.911
   0 -11 -12-151.054 201.066
   0 -11 -12-286.625 272.689
   0  11  12 610.245 387.783
   0  11 -12 21.8626 146.358
   0 -11 -12 7.32314 274.613
   0 -11  12 176.501 421.609
   0 -11 -12-533.116 494.594
   0  11  12-24.6078 153.149
   0  11 -12 437.255 334.896
   0  11 -12-272.012 350.433
   0 -11  12 130.655 200.680
   0 -11 -13 76.7705 192.185
   0 -11 -13 349.950 334.053
   0 -11  13 499.114 452.802
   0  11 -13-209.849 346.932
   0 -11 -13-153.834 204.858
   0 -11  13-172.110 242.171
   0  11 -13-164.266 189.866
   0  11  13 199.482 330.872
   0  11 -13 32.2588 315.875
   0 -11 -14-138.684 379.967
   0  11  14-118.177 267.030
   0  11 -14-1018.64 468.533
   0 -11  14 272.107 399.518
   0 -11 -14 181.873 252.292
   0  11 -14-399.519 387.641
   0 -11 -14-96.0281 223.613
   0 -11  14 139.329 313.758
   0  11  15 161.948 317.860
   0 -11  15-220.110 289.499
   0 -11 -15-334.871 262.104
   0 -11  15 25.9781 346.261
   0  11 -15-255.018 324.613
   0  11 -15-28.0368 335.554
   0 -11 -15-60.8177 414.257
   0 -11  16 680.040 563.383
   0  11  16-123.386 242.999
   0  11 -16-96.7126 378.506
   0 -11 -16 167.293 301.456
   0  11 -16-324.981 369.897
   0 -11  16-335.845 344.300
   0 -11 -16 444.745 393.055
   0 -11 -17 97.0342 359.647
   0 -11  17-89.4822 243.304
   0 -11 -17 179.859 254.932
   0  11 -17 175.426 345.889
   0 -11  17-70.4843 385.321
   0 -11 -18 576.657 511.438
   0 -11  18-344.105 361.486
   0 -11 -18 383.647 417.673
   0  11 -18 547.907 562.461
   0 -11  18 134.564 380.642
   0  11 -18-92.9012 295.939
   0  11 -19 0.83504 326.027
   0  11 -19 269.620 320.896
   0 -11  19-1256.99 529.322
   0 -11 -19 548.043 394.836
   0 -11  19 369.674 500.487
   0 -11 -19-0.84665 451.259
   0  11 -20-124.374 340.193
   0 -11 -20-115.782 276.399
   0 -11 -20-592.131 462.818
   0 -11  20-141.771 449.601
   0  11 -20 410.969 487.833
   0 -11  20-294.982 383.581
   0 -11 -21-68.5680 313.292
   0  11 -21-227.184 374.929
   0 -11  21-142.815 392.753
   0 -11 -21-128.123 394.460
   0 -11 -22 50.1540 362.827
   0 -11  22-526.199 443.692
   0  12   0 23428.1 1654.17
   0 -12   0 21474.6 1157.12
   0 -12   0 21664.4 1455.00
   0 -12   0 19465.3 1299.12
   0  12   0 20534.0 1069.45
   0  12   0 21522.7 1346.41
   0  12  -1 55229.3 2209.21
   0 -12  -1 56749.2 1831.26
   0 -12   1 57068.8 1948.42
   0 -12  -1 58193.3 2287.83
   0  12   1 59597.3 2631.88
   0 -12   1 56828.0 2078.80
   0  12  -1 57060.7 2557.29
   0  12  -1 57705.1 1663.37
   0 -12  -1 55427.0 2330.88
   0  12   1 57689.9 1903.17
   0 -12   1 59112.6 2372.69
   0  12   1 57492.4 2154.06
   0  12  -2 24303.9 1518.91
   0 -12   2 22483.7 1261.03
   0 -12  -2 25891.9 1217.03
   0 -12  -2 20304.0 1406.37
   0 -12   2 22338.7 1268.36
   0  12   2 24723.4 1377.03
   0  12  -2 23959.1 1669.44
   0 -12  -2 22103.4 1515.46
   0  12   2 23943.0 1708.85
   0 -12   2 24069.6 1505.21
   0  12   2 24776.9 1450.26
   0  12   2 22288.1 1261.76
   0  12  -2 23682.0 988.952
   0  12  -3 6935.94 481.393
   0  12   3 6894.22 761.666
   0  12   3 7420.29 992.708
   0  12  -3 7103.20 895.809
   0 -12  -3 7319.84 894.652
   0 -12  -3 8467.51 965.759
   0  12   3 7472.21 766.202
   0 -12   3 6560.93 648.788
   0 -12  -3 6911.19 621.539
   0  12   3 6128.95 720.057
   0  12  -3 7083.36 871.157
   0 -12   3 7107.68 833.694
   0  12   4 40734.4 1703.96
   0 -12  -4 44578.8 2222.29
   0 -12  -4 37949.5 2038.57
   0 -12  -4 41075.0 1522.45
   0 -12   4 44072.8 2051.04
   0 -12   4 41991.5 1528.50
   0  12  -4 39974.8 2108.55
   0  12   4 42337.5 2267.03
   0  12  -4 41819.7 1046.62
   0  12  -4 41187.6 2066.02
   0  12   4 40768.3 1873.77
   0  12   4 39123.0 1765.04
   0 -12  -5 1193.52 291.680
   0  12  -5 1463.79 259.026
   0  12   5 1387.10 401.824
   0 -12  -5 1619.10 450.114
   0  12  -5 1948.40 530.503
   0  12  -5 1392.94 483.667
   0  12   5 1631.71 533.433
   0  12   5 1458.63 368.330
   0 -12   5 1035.54 356.657
   0  12   5 1445.21 341.946
   0 -12  -5 1371.19 478.909
   0 -12  -6 8077.77 982.161
   0 -12  -6 7261.04 976.814
   0  12  -6 7569.69 896.777
   0  12  -6 8131.13 988.692
   0  12   6 10108.2 1013.91
   0 -12   6 8561.57 939.162
   0 -12  -6 10126.5 774.712
   0  12   6 8124.50 785.111
   0  12   6 9514.40 1113.29
   0  12   7 3981.36 750.730
   0  12   7 4906.47 753.189
   0 -12  -7 4263.76 782.181
   0 -12  -7 4743.74 824.380
   0  12   7 4531.64 594.821
   0  12  -7 5463.17 769.332
   0 -12   7 5903.99 795.251
   0 -12  -7 5103.55 568.492
   0  12  -7 4953.13 816.137
   0  12  -8 958.271 375.070
   0 -12  -8 222.687 358.643
   0 -12   8 603.155 297.529
   0  12  -8 1353.28 518.794
   0  12   8 618.422 230.691
   0 -12  -8 826.168 390.688
   0  12  -8 489.330 289.639
   0  12   8 498.847 267.292
   0 -12  -8 1030.03 292.819
   0  12   9 897.814 383.762
   0 -12  -9 1638.69 361.040
   0  12  -9 1406.32 501.008
   0 -12  -9 1638.83 520.758
   0  12  -9 1958.92 471.375
   0  12   9 1863.06 390.145
   0 -12   9 2854.54 628.403
   0 -12  -9 2693.16 701.861
   0  12  -9 1445.95 437.001
   0 -12  10 1864.35 524.390
   0  12  10 2332.04 626.998
   0 -12 -10 1602.86 539.110
   0  12 -10 1487.64 400.691
   0  12  10 2265.22 417.440
   0  12 -10 1933.09 577.560
   0  12 -10 2670.83 633.640
   0 -12 -10 1480.45 590.015
   0  12  11 97884.1 3646.96
   0 -12 -11 102247. 4068.61
   0  12 -11 102029. 3234.14
   0 -12 -11 104918. 3313.91
   0 -12  11 100207. 3516.03
   0  12  11 104733. 2761.93
   0 -12 -11 98249.4 3932.04
   0  12 -11 93968.7 3799.05
   0  12 -11 105790. 3857.34
   0  12 -12 25178.6 2029.07
   0 -12 -12 22576.8 1957.14
   0  12 -12 22848.5 1867.10
   0  12  12 23158.5 1795.99
   0  12 -12 24000.6 1560.88
   0 -12 -12 22398.6 1987.29
   0 -12 -12 25165.5 1638.68
   0 -12  12 23769.6 1765.97
   0  12 -13 2372.32 490.077
   0  12  13 1518.45 541.639
   0 -12  13 1807.89 654.850
   0 -12 -13 1434.26 518.716
   0  12 -13 2043.92 607.156
   0 -12 -13 2186.29 503.127
   0 -12  13 1382.41 452.762
   0  12 -13 1833.34 623.112
   0 -12 -13 1328.20 482.802
   0 -12  14 1173.37 540.264
   0 -12 -14 611.109 260.675
   0  12 -14 845.217 451.940
   0 -12 -14 596.042 283.440
   0  12 -14 476.270 398.099
   0 -12 -14 307.472 332.036
   0  12  14 1170.97 415.776
   0 -12  14 506.372 320.292
   0 -12  15 891.064 445.330
   0  12  15 226.738 215.354
   0 -12 -15 396.194 348.399
   0  12 -15 1928.88 640.078
   0  12 -15 1193.24 535.420
   0 -12 -15 819.795 294.728
   0 -12  15 664.324 440.983
   0  12 -16 6015.09 1128.23
   0 -12 -16 6675.44 1043.60
   0  12 -16 5864.01 1095.30
   0  12  16 5806.69 906.093
   0 -12  16 4239.58 838.331
   0 -12 -16 5854.06 1146.79
   0 -12  16 5450.93 1062.06
   0  12 -17 51463.3 3286.76
   0 -12 -17 50373.0 3283.25
   0 -12  17 43808.8 2716.79
   0 -12  17 46974.7 3202.21
   0  12 -17 46158.7 3089.35
   0 -12 -17 45006.8 2805.08
   0 -12  18 323.569 323.991
   0 -12 -18 64.9150 383.780
   0 -12  18 1505.80 549.661
   0 -12 -18 381.346 357.269
   0  12 -18 683.698 413.559
   0  12 -18 704.145 513.109
   0 -12  19 1419.32 570.045
   0 -12 -19 615.233 385.912
   0  12 -19 443.520 510.710
   0 -12 -19 327.343 313.249
   0 -12  19 2075.88 767.805
   0  12 -19 682.374 557.887
   0 -12  20 358.354 349.344
   0  12 -20 396.756 370.044
   0 -12  20-32.8073 349.991
   0  12 -20 669.834 588.779
   0 -12 -20 375.505 517.648
   0 -12 -20 1502.01 638.648
   0 -12  21 19442.0 2016.25
   0 -12 -21 19350.7 2070.90
   0 -12 -22 488.895 422.205
   0  13   0 228.315 364.266
   0  13   0 119.300 157.172
   0 -13   0 216.006 246.799
   0 -13   0 82.3913 169.566
   0 -13   0 504.656 259.443
   0  13   0-23.7227 191.473
   0  13   1 144.432 235.148
   0 -13  -1 180.478 166.314
   0 -13  -1 216.504 210.054
   0 -13  -1-50.3282 226.587
   0 -13   1-124.823 231.062
   0  13   1 86.4827 298.003
   0  13   1-89.2608 182.253
   0  13  -1 126.681 140.383
   0 -13   1 68.3962 194.227
   0 -13   1 407.733 241.022
   0  13  -1 90.8721 241.706
   0  13  -1-46.4714 259.528
   0  13  -2 401.468 485.697
   0  13  -2-124.836 248.002
   0 -13  -2-11.9641 231.712
   0 -13   2 159.388 168.824
   0  13   2 17.1203 178.527
   0  13  -2 2.91195 124.707
   0 -13  -2-74.4021 252.393
   0  13   2 600.795 462.049
   0  13   2 49.9654 143.823
   0 -13   2-94.3290 223.028
   0 -13   2 25.1967 193.362
   0 -13  -2-34.3607 145.106
   0 -13  -3 156.697 293.259
   0 -13  -3 303.359 299.777
   0  13   3 255.494 454.677
   0  13   3 128.390 197.178
   0  13  -3-29.5790 83.9339
   0 -13   3-136.941 154.614
   0 -13  -3 112.834 167.582
   0 -13   3 241.026 173.503
   0  13  -3-154.675 226.796
   0  13   3-348.523 305.162
   0 -13   3 24.7898 177.889
   0  13  -3-155.592 236.664
   0  13   3-11.4832 171.820
   0 -13   4-45.1494 237.322
   0 -13  -4 177.979 351.693
   0 -13  -4-249.390 291.030
   0  13   4-64.2455 194.217
   0 -13   4 120.361 131.382
   0 -13  -4-104.053 127.038
   0  13   4 41.4894 304.572
   0  13  -4 221.303 226.234
   0  13   4 35.8385 214.387
   0  13  -4 14.6391 62.8630
   0  13  -4 528.007 428.917
   0  13   4-83.0967 165.604
   0  13   5-245.588 200.472
   0 -13  -5 116.470 302.611
   0 -13  -5 90.2060 164.596
   0  13   5-38.4558 318.025
   0  13   5-204.703 225.279
   0  13   5-57.7930 240.740
   0  13  -5-195.253 290.696
   0  13  -5 136.268 252.760
   0 -13  -5-74.4769 236.787
   0 -13   5 96.4946 210.023
   0  13   6 191.333 288.534
   0  13   6-189.194 217.443
   0 -13  -6 136.355 351.316
   0  13  -6-142.653 330.215
   0 -13  -6-578.968 395.260
   0 -13   6-186.223 269.626
   0  13  -6 9.63020 251.455
   0  13   6-105.194 172.422
   0 -13  -6 62.3816 151.910
   0 -13  -7-235.108 232.032
   0  13   7-80.3454 260.173
   0  13  -7-66.1147 254.030
   0  13   7-191.635 196.792
   0 -13  -7-139.579 154.650
   0 -13   7-145.060 266.709
   0  13   7 107.078 319.717
   0  13  -7-70.2681 284.901
   0 -13  -7 253.197 345.484
   0  13  -8-496.694 370.931
   0  13   8-518.952 237.614
   0  13   8 33.7267 296.998
   0  13  -8-248.959 270.536
   0  13  -8-128.024 203.544
   0 -13  -8 178.677 205.972
   0 -13  -8-131.042 269.392
   0 -13  -8 337.174 417.023
   0 -13   8-79.8114 284.496
   0  13   8 10.8621 238.697
   0 -13  -9 461.279 323.781
   0  13  -9-165.406 297.882
   0  13   9-118.936 134.018
   0 -13   9 133.029 237.254
   0  13  -9-272.528 342.324
   0 -13  -9 135.773 118.021
   0  13  -9-220.171 317.242
   0 -13  -9 404.519 329.509
   0  13   9 625.440 482.878
   0  13   9 1058.55 428.458
   0  13 -10 481.583 371.909
   0  13 -10-192.576 240.809
   0  13  10 164.538 324.483
   0  13 -10-420.749 405.412
   0  13  10-87.7365 331.803
   0 -13 -10 452.911 396.005
   0 -13 -10 179.977 265.393
   0  13  10-82.2734 150.617
   0 -13  10-1028.47 411.344
   0 -13 -11 267.271 322.888
   0  13 -11 407.077 412.356
   0 -13 -11-235.621 276.780
   0  13 -11 178.605 408.127
   0 -13 -11 164.883 417.863
   0  13  11-74.5417 237.588
   0  13 -11-221.823 291.834
   0  13  11-205.126 367.506
   0 -13  11-255.841 294.080
   0  13  12-455.663 405.522
   0 -13 -12-404.335 420.284
   0 -13 -12 496.994 351.176
   0  13 -12 185.699 373.898
   0 -13 -12 520.292 291.956
   0  13 -12 262.093 186.024
   0 -13  12-135.331 324.499
   0  13 -12 336.311 301.232
   0  13  13 297.628 304.457
   0  13 -13 745.781 513.955
   0  13 -13-192.311 407.890
   0 -13  13-15.9489 285.800
   0 -13 -13 273.644 261.326
   0 -13 -13-235.687 450.915
   0  13 -13-146.910 217.644
   0 -13  13 233.699 388.612
   0  13 -14-717.831 457.759
   0 -13  14-311.018 327.475
   0 -13  14-186.611 312.037
   0 -13 -14 108.455 453.117
   0  13  14-118.523 324.385
   0  13 -14 234.601 401.360
   0  13 -15 4.54280 314.924
   0  13 -15 245.298 290.217
   0 -13  15-106.434 343.435
   0 -13  15-266.772 304.831
   0  13  15-43.6927 280.898
   0 -13 -15-130.910 457.344
   0  13  16-340.406 271.062
   0  13 -16 289.872 412.695
   0 -13 -16-261.976 257.516
   0 -13 -16 132.849 450.717
   0  13  16 544.172 386.117
   0  13 -16 126.563 298.711
   0 -13  16-295.960 393.781
   0  13  17-306.087 502.540
   0 -13 -17-421.554 465.424
   0  13 -17-459.530 555.184
   0 -13 -17-417.999 425.674
   0  13 -17-116.192 311.888
   0 -13  17-92.8846 323.699
   0 -13  17 275.721 450.773
   0  13 -18-788.603 508.589
   0  13  18 610.556 512.857
   0 -13 -18-183.751 427.782
   0 -13  18-1035.52 583.275
   0  13 -18-624.416 441.238
   0 -13  18 330.209 248.749
   0 -13 -18-393.368 430.095
   0  13 -19 534.297 430.333
   0 -13  19 46.9652 216.579
   0  13  19 505.342 601.969
   0 -13  19 191.688 386.336
   0  13 -19 504.430 449.697
   0 -13 -19-39.2875 352.343
   0 -13 -19-199.953 330.800
   0 -13  20 244.538 333.635
   0  13 -20-250.842 439.303
   0 -13 -20 296.519 396.892
   0 -13 -21 353.454 323.329
   0  14   0 3752.85 510.371
   0 -14   0 4860.07 615.320
   0 -14   0 5528.00 754.030
   0  14   0 4995.67 733.650
   0 -14   0 4005.72 684.495
   0  14   0 3269.15 719.801
   0 -14  -1 632.088 232.337
   0 -14   1 644.346 301.607
   0 -14   1 686.881 288.170
   0  14  -1 1105.71 374.352
   0 -14  -1 1158.04 357.467
   0  14   1 489.008 224.706
   0 -14   1 1105.97 314.515
   0  14   1 997.601 457.416
   0 -14  -1 944.967 445.193
   0  14   1 887.615 349.201
   0  14  -1 1321.88 463.681
   0  14  -1 1104.78 275.800
   0  14  -2 16856.7 1549.76
   0  14   2 16994.5 1177.74
   0 -14  -2 16439.7 1048.73
   0 -14   2 16575.4 1179.13
   0 -14  -2 18962.3 1473.51
   0 -14   2 17513.6 1222.19
   0  14  -2 16832.5 1362.54
   0  14   2 16395.8 1511.62
   0  14   2 17530.2 1285.29
   0 -14  -2 18060.6 1497.73
   0  14  -2 17537.4 913.965
   0 -14   2 15708.4 1335.28
   0 -14  -3 7460.26 975.863
   0 -14   3 7778.29 776.316
   0  14  -3 7914.51 1082.80
   0 -14   3 6744.42 767.625
   0 -14  -3 6540.37 669.027
   0  14   3 6570.69 773.331
   0 -14   3 7351.48 917.793
   0  14  -3 6944.45 523.382
   0 -14  -3 5674.76 868.595
   0  14  -3 6295.25 883.270
   0  14   3 6254.21 761.188
   0  14   3 7291.86 1068.90
   0  14   4 26549.2 1607.62
   0  14   4 29089.2 1670.91
   0 -14  -4 26032.6 1846.64
   0  14  -4 27685.1 1851.40
   0  14   4 30940.7 1634.53
   0  14  -4 32992.3 2108.60
   0 -14   4 28077.1 1809.34
   0  14   4 26987.4 1995.38
   0 -14  -4 26997.5 1883.17
   0 -14  -4 28461.9 1351.34
   0 -14   4 29946.3 1413.95
   0 -14   5 6351.57 856.707
   0 -14  -5 6875.92 994.415
   0 -14  -5 5582.75 903.500
   0  14   5 6286.89 836.665
   0  14   5 6963.05 769.250
   0  14   5 6625.19 1028.96
   0  14  -5 5750.50 903.164
   0  14   5 6781.13 791.213
   0  14  -5 6222.88 907.146
   0 -14  -5 6021.34 634.893
   0 -14  -6 11157.6 853.661
   0  14   6 10577.4 1103.16
   0  14   6 10190.4 1251.69
   0  14  -6 9748.76 1150.45
   0 -14   6 9898.65 1098.50
   0 -14  -6 11365.8 1267.95
   0  14  -6 10635.6 1197.55
   0 -14  -6 11143.3 1292.90
   0  14   6 12547.9 1075.47
   0  14  -7 1027.62 452.904
   0  14   7 1200.71 419.508
   0 -14  -7 1263.83 446.750
   0  14   7 826.469 274.294
   0 -14  -7 371.372 349.960
   0  14  -7 1147.12 394.425
   0 -14  -7 356.558 167.368
   0  14   7 478.590 413.631
   0 -14   7 1884.98 498.795
   0 -14   8 3034.79 631.140
   0 -14  -8 4795.79 933.041
   0 -14  -8 2007.77 598.546
   0  14  -8 3965.11 745.543
   0  14   8 4114.92 613.114
   0 -14  -8 3500.63 494.809
   0  14   8 4346.34 765.635
   0  14  -8 3036.29 671.881
   0  14  -8 4023.48 757.284
   0  14   8 3842.72 814.705
   0 -14  -9 10215.8 1292.94
   0  14   9 11310.8 1351.21
   0 -14  -9 10183.0 1317.55
   0  14  -9 7961.21 1143.74
   0  14   9 11307.9 1268.33
   0 -14   9 11602.9 1229.32
   0  14  -9 13998.2 1396.25
   0  14   9 10323.5 944.783
   0  14  -9 10729.7 1186.71
   0  14 -10 7233.52 1034.17
   0 -14  10 6551.00 953.539
   0 -14 -10 6063.46 1047.86
   0  14 -10 5876.52 882.119
   0  14 -10 5020.05 940.602
   0  14  10 5481.26 969.573
   0 -14 -10 6568.57 1085.71
   0  14  10 4441.66 862.115
   0 -14 -11 14554.6 1625.04
   0  14  11 15918.8 1592.53
   0  14 -11 15399.4 1641.12
   0  14 -11 16895.7 1628.57
   0 -14 -11 17538.0 1491.25
   0  14  11 17410.8 1696.35
   0 -14  11 14139.0 1415.63
   0  14 -11 15562.1 1418.29
   0 -14 -11 16018.3 1721.68
   0 -14  12 15294.4 1501.85
   0  14 -12 14625.5 1635.42
   0  14  12 16058.4 1635.45
   0 -14 -12 16955.7 1808.75
   0 -14 -12 13324.6 1602.50
   0  14 -12 16332.7 1665.81
   0 -14 -12 16194.2 1434.47
   0  14 -12 15748.4 1393.02
   0  14  12 14848.7 1621.68
   0 -14 -13 3703.28 919.256
   0  14 -13 4780.77 929.586
   0 -14  13 5190.74 893.095
   0  14  13 4597.81 951.675
   0 -14 -13 4307.46 767.635
   0  14 -13 3193.02 627.179
   0 -14 -13 4636.82 944.657
   0  14 -13 3584.80 850.075
   0  14  13 4145.49 836.638
   0  14  14 3000.13 744.883
   0 -14  14 4226.27 1004.59
   0 -14  14 3642.98 777.514
   0  14 -14 5447.43 1042.83
   0  14 -14 2829.46 758.054
   0  14  14 3265.70 823.048
   0 -14 -14 3181.27 875.907
   0  14  15 36440.7 2708.71
   0  14 -15 37728.2 2807.84
   0 -14  15 40027.0 2946.44
   0  14 -15 43544.6 2958.43
   0 -14 -15 39427.3 2938.44
   0  14  15 37804.2 2515.89
   0 -14  15 37204.7 2477.25
   0  14 -16 511.853 485.356
   0 -14 -16 709.674 637.658
   0 -14  16 146.972 310.168
   0  14  16 410.352 414.453
   0 -14  16-120.098 358.883
   0  14  16 634.424 398.036
   0  14 -16 740.715 622.094
   0 -14 -17 185.669 403.169
   0 -14  17 1046.73 590.184
   0  14 -17-182.013 432.547
   0 -14  17 165.931 344.459
   0  14  17-148.642 343.408
   0  14 -17 901.774 591.882
   0 -14  18-485.307 561.527
   0  14 -18 668.927 534.315
   0  14  18 289.040 414.494
   0 -14 -18-520.097 479.296
   0  14 -18-1031.58 564.518
   0 -14  18 166.603 331.873
   0  14 -19 505.566 388.259
   0  15   0-152.753 381.033
   0 -15   0-85.5034 216.295
   0  15   0 118.147 122.133
   0 -15   0-139.632 213.906
   0  15   0-230.505 326.637
   0 -15   0 52.6539 200.129
   0  15  -1 609.650 522.361
   0 -15  -1 35.5871 175.106
   0 -15   1-90.9005 198.125
   0 -15  -1-210.247 233.767
   0 -15   1-49.6239 286.582
   0  15  -1 112.104 199.551
   0  15   1 475.367 378.933
   0  15   1 89.2117 164.116
   0  15  -1-143.506 153.570
   0 -15   1 356.294 208.674
   0  15   1 438.002 276.840
   0 -15  -1 275.541 285.202
   0 -15   2 187.354 178.619
   0 -15  -2-156.990 220.522
   0  15  -2 134.867 225.135
   0 -15  -2-214.087 291.053
   0  15   2 263.010 223.413
   0  15  -2-32.4019 395.142
   0  15   2 445.163 269.641
   0 -15   2 180.454 287.906
   0 -15  -2 162.143 173.726
   0  15   2 54.2969 294.992
   0 -15   2-89.3307 167.735
   0  15  -3-310.379 361.537
   0 -15  -3 183.307 319.653
   0 -15  -3 380.108 350.874
   0 -15   3 96.5032 198.260
   0  15   3 45.0076 194.792
   0 -15   3-245.326 285.156
   0  15   3-22.0439 216.451
   0 -15  -3-0.53360 129.223
   0  15  -3-143.791 287.847
   0 -15   3-15.0634 158.282
   0 -15  -4 184.635 253.564
   0  15   4 183.465 180.489
   0  15   4 21.7185 295.683
   0  15  -4-153.277 307.065
   0  15  -4-188.169 321.009
   0 -15  -4-65.3796 141.769
   0 -15   4-98.3961 156.430
   0 -15   4 262.709 285.888
   0 -15  -4 294.074 304.026
   0 -15   4-387.245 288.592
   0  15   4-12.1796 190.783
   0  15   5-164.209 251.700
   0  15   5-437.761 311.185
   0 -15  -5 94.4547 190.354
   0  15  -5 158.294 375.280
   0  15   5 306.013 254.835
   0 -15  -5-68.6680 296.904
   0 -15   5-41.1299 253.380
   0  15   5 26.4390 174.015
   0 -15  -5-237.494 317.671
   0  15  -5-236.918 284.607
   0 -15  -6 22.6834 253.445
   0  15   6-140.726 230.144
   0  15  -6 167.393 262.439
   0  15   6 519.323 400.140
   0 -15  -6 526.898 454.739
   0  15   6 529.393 292.671
   0 -15   6-157.638 264.669
   0  15  -7 255.574 225.928
   0 -15   7-420.299 305.602
   0  15   7-278.723 267.241
   0 -15  -7-368.112 458.409
   0 -15  -7-338.558 434.669
   0  15  -7-119.731 374.222
   0  15   7 9.73427 259.898
   0  15   7 144.019 180.260
   0  15   8-116.893 338.757
   0 -15  -8 14.7851 375.179
   0 -15   8 259.258 202.936
   0  15   8-191.799 162.988
   0  15  -8 194.447 238.250
   0  15   8 314.227 443.868
   0  15  -8-247.524 289.193
   0 -15  -8 275.820 403.263
   0  15  -8-90.8698 254.998
   0 -15  -9-132.768 298.418
   0  15   9-8.36500 255.683
   0 -15  -9 375.237 436.423
   0  15  -9 857.754 501.958
   0  15   9 815.368 479.292
   0  15  -9 617.662 403.651
   0  15  -9-132.512 264.979
   0 -15   9-383.985 414.007
   0 -15  10 27.8237 263.553
   0  15  10-95.2614 344.690
   0 -15 -10-285.906 384.570
   0  15  10 22.0086 333.005
   0  15 -10 4.12165 255.660
   0 -15 -10 282.550 374.500
   0  15 -10 259.343 357.059
   0  15 -10 87.9824 277.857
   0  15 -11 234.037 342.712
   0  15  11-77.1988 251.461
   0 -15 -11-252.465 394.369
   0  15  11 54.8699 283.808
   0  15 -11-170.296 369.687
   0 -15  11-266.408 282.255
   0 -15 -11-221.799 317.920
   0  15 -11-8.75627 238.579
   0  15  12-25.5320 359.596
   0 -15 -12 111.175 335.353
   0  15 -12 86.2042 267.047
   0 -15  12 263.369 233.032
   0 -15 -12-198.724 342.500
   0 -15 -12-60.8866 372.022
   0  15  12 247.234 306.316
   0  15 -12 954.954 524.788
   0  15 -12-77.1851 330.763
   0 -15 -13-149.836 313.557
   0  15 -13 141.986 346.855
   0 -15  13 155.470 343.090
   0 -15 -13 200.152 416.987
   0  15 -13 578.673 334.763
   0  15  13-120.125 265.667
   0  15  13-54.8422 321.402
   0 -15 -13-418.906 459.514
   0 -15 -14 534.545 534.313
   0 -15  14 249.296 388.414
   0  15  14 263.423 409.686
   0  15 -14 1071.30 595.965
   0 -15  14-365.222 411.692
   0  15 -14-309.420 424.211
   0  15  14-186.954 470.023
   0  15  15-357.739 379.229
   0  15 -15 147.732 298.119
   0 -15  15 105.994 291.927
   0  15  15 140.056 305.391
   0 -15  15-329.846 485.718
   0 -15 -15-270.684 564.053
   0  15 -15 607.786 426.992
   0 -15  16 309.514 387.351
   0 -15  16-38.3061 350.234
   0  15 -16-562.663 524.539
   0 -15 -16 367.354 510.351
   0  15 -16 118.858 389.818
   0  15  16-45.4100 401.058
   0  15  16 341.122 440.929
   0 -15 -17-275.506 476.837
   0  15  17-226.905 360.796
   0  15 -17-231.444 403.311
   0 -15  17-384.308 532.660
   0 -15  17-676.601 412.067
   0  15 -17 342.651 482.255
   0  15 -18-535.368 557.582
   0 -16   0 13663.2 1374.60
   0 -16   0 12417.3 1031.54
   0  16   0 13351.6 1283.95
   0 -16   0 15505.5 1352.33
   0  16   0 15048.6 1588.05
   0 -16   1 30880.9 1829.06
   0 -16  -1 34105.9 1647.73
   0  16   1 32439.5 2339.74
   0 -16  -1 30533.8 1957.29
   0  16  -1 28096.4 1875.36
   0  16   1 32027.9 1614.78
   0  16  -1 33698.1 2353.59
   0 -16   1 31039.2 2066.52
   0 -16   1 32610.2 1703.28
   0 -16  -1 29142.6 2053.49
   0  16   1 30743.1 1891.35
   0 -16   2 28083.7 1960.67
   0  16   2 27495.9 2154.59
   0 -16  -2 26730.7 1434.84
   0 -16   2 31652.0 1765.67
   0  16   2 27981.0 1588.63
   0 -16  -2 29189.2 1973.37
   0  16  -2 28994.9 1944.49
   0  16   2 28417.6 1771.97
   0  16  -2 28655.6 2161.99
   0 -16  -2 26667.4 1987.76
   0 -16   2 27257.6 1604.22
   0  16   3 2823.75 736.493
   0  16  -3 2134.92 597.633
   0  16   3 2729.22 524.184
   0 -16  -3 1868.48 583.111
   0 -16   3 2265.27 484.264
   0 -16  -3 2227.85 577.521
   0 -16   3 1217.36 424.079
   0  16   3 1814.55 448.415
   0 -16   3 2494.56 493.426
   0  16  -3 2009.12 529.967
   0 -16  -4 11649.5 1319.47
   0  16  -4 11141.1 1267.40
   0  16   4 11331.6 1076.83
   0  16   4 10195.6 1050.78
   0 -16  -4 10393.1 1283.18
   0  16  -4 10287.1 1287.61
   0  16   4 12119.1 1449.46
   0 -16   4 9040.01 1107.06
   0 -16   4 12540.3 1164.46
   0 -16  -5 28171.5 2107.02
   0  16  -5 29424.4 2084.74
   0  16  -5 30701.7 2205.09
   0 -16   5 28681.0 1799.00
   0 -16   5 30888.4 2055.78
   0  16   5 32479.2 1933.68
   0  16   5 30712.5 2306.45
   0 -16  -5 30140.8 2164.78
   0  16   5 29510.6 1703.94
   0  16   6 542.060 289.901
   0 -16   6 633.656 376.812
   0  16  -6 82.7264 321.460
   0 -16  -6 607.139 297.601
   0 -16  -6 95.0774 321.195
   0  16   6 133.428 378.243
   0  16  -6 715.330 377.659
   0  16   7 4590.68 719.828
   0  16  -7 4489.66 881.797
   0  16   7 5071.05 968.740
   0 -16  -7 3390.98 830.455
   0 -16  -7 2838.43 734.219
   0 -16   7 3473.28 724.100
   0  16   7 3207.68 665.426
   0  16  -7 4249.09 853.382
   0  16  -8 24997.0 2057.14
   0  16   8 26890.7 2200.31
   0  16  -8 27570.3 1996.23
   0  16  -8 25847.6 1992.93
   0 -16  -8 24141.3 2096.20
   0 -16  -8 25670.5 2150.73
   0 -16   8 25681.7 1925.00
   0  16   8 22659.7 1817.78
   0  16  -9 4609.16 909.467
   0  16   9 5766.37 1080.10
   0 -16   9 6654.52 995.478
   0 -16  -9 5315.95 1022.43
   0 -16  -9 5737.08 1032.79
   0  16  -9 5170.40 943.057
   0  16   9 5673.84 934.195
   0  16  -9 6466.27 1027.51
   0 -16  10 5898.34 955.912
   0  16  10 6227.08 1023.88
   0 -16 -10 5913.81 1064.35
   0  16  10 6169.87 1122.00
   0 -16 -10 4807.55 986.368
   0  16 -10 6068.60 964.288
   0  16 -10 6227.65 1077.97
   0  16 -10 7764.61 1136.54
   0 -16 -11 3886.55 917.958
   0 -16  11 2657.13 663.335
   0 -16 -11 3225.83 833.956
   0  16  11 4993.03 943.440
   0  16 -11 3891.34 844.353
   0  16 -11 3558.61 911.556
   0  16 -11 3237.71 712.595
   0  16  11 1823.77 661.182
   0  16 -12 27.7094 233.732
   0 -16 -12-23.3565 379.453
   0  16  12 475.703 408.748
   0 -16 -12 104.939 387.183
   0  16  12 201.154 453.804
   0  16 -12 182.487 322.620
   0  16 -12 100.755 288.315
   0 -16 -12 512.360 358.302
   0 -16  12-460.718 431.199
   0  16  13 53781.5 3230.34
   0  16  13 47827.3 3071.92
   0  16 -13 45820.6 3125.47
   0 -16 -13 51815.1 3398.40
   0 -16  13 47156.3 2803.02
   0  16 -13 46011.1 2974.14
   0 -16 -13 45961.2 3182.67
   0  16  14 954.150 583.287
   0 -16  14 623.143 430.084
   0  16 -14 183.803 381.912
   0  16  14-287.879 387.758
   0 -16  14 658.126 643.002
   0  16 -14-21.7413 289.552
   0 -16 -14 851.929 556.048
   0  16  15 31516.1 2480.64
   0 -16  15 28781.1 2271.83
   0  16  15 28911.4 2505.30
   0 -16  15 31331.9 2769.98
   0  16 -15 34832.4 2735.90
   0  16 -15 29468.0 2600.66
   0 -16 -15 27030.4 2527.47
   0 -16  16 1008.74 658.639
   0  16 -16 1799.03 677.567
   0 -16 -16 1297.44 702.627
   0  16  16 1897.30 732.896
   0 -16  16 1397.20 552.067
   0  16  16 1572.19 664.840
   0  16 -17 5817.07 1200.73
   0  16 -18 4534.79 1091.77
   0  17   0-260.832 342.358
   0 -17   0-138.298 235.217
   0  17   0 103.656 304.497
   0 -17   0 20.1293 242.163
   0 -17   1 54.5173 231.553
   0 -17   1 114.494 242.697
   0 -17  -1 292.187 297.553
   0  17  -1 32.4556 380.676
   0 -17  -1 43.8990 222.612
   0  17   1 187.087 321.942
   0  17  -1-113.905 204.725
   0  17   1-494.464 467.357
   0  17  -2 608.177 461.768
   0  17  -2-62.4507 247.178
   0  17   2-352.912 331.633
   0 -17  -2 160.629 255.929
   0 -17   2 245.986 222.388
   0 -17   2-134.652 238.871
   0 -17   2 359.413 315.127
   0  17   2 472.582 391.508
   0 -17  -2 332.486 329.476
   0  17   3 741.525 531.372
   0  17   3-39.4856 214.644
   0 -17   3 547.647 452.491
   0 -17  -3 124.773 271.242
   0 -17   3-188.393 157.658
   0  17   3 24.0088 217.219
   0  17  -3 532.478 451.179
   0 -17  -3-128.806 288.792
   0  17  -3 541.802 427.558
   0 -17  -4-153.091 358.274
   0 -17   4 286.555 327.037
   0  17  -4 107.557 318.378
   0  17   4 302.396 291.955
   0 -17  -4 266.110 388.204
   0 -17   4 232.602 296.615
   0  17   4-357.222 345.025
   0  17  -4-390.783 426.801
   0  17   4 167.982 154.419
   0 -17   5-112.731 219.080
   0 -17   5 207.630 268.964
   0  17  -5-1399.18 524.303
   0  17   5 11.3904 200.055
   0  17  -5-243.339 404.595
   0 -17  -5 124.712 336.070
   0  17   5 404.268 328.745
   0 -17  -5-488.525 360.835
   0  17   5-1356.32 558.154
   0 -17   6-81.4389 188.124
   0 -17  -6-68.6190 343.020
   0  17  -6-765.984 415.675
   0 -17   6 173.241 303.688
   0  17   6 103.000 206.265
   0  17   6-318.854 359.171
   0  17  -6-187.547 399.098
   0 -17  -6-59.8984 253.962
   0  17   7-180.382 415.029
   0  17   7-321.614 320.168
   0 -17  -7-167.996 349.285
   0  17  -7-184.735 260.237
   0 -17   7-105.629 227.816
   0 -17  -7 52.9791 274.810
   0  17  -7-148.728 372.019
   0  17  -7 62.5202 210.370
   0  17  -8-269.842 394.769
   0 -17   8 236.610 343.733
   0  17   8-143.990 462.214
   0 -17  -8-207.578 383.567
   0 -17  -8 23.1517 420.941
   0  17  -8-72.0425 266.287
   0  17  -8-185.872 398.304
   0  17   8 64.7523 263.482
   0 -17  -9 145.218 360.315
   0  17  -9 180.669 307.208
   0  17   9-367.459 362.890
   0  17  -9 159.988 283.434
   0  17  -9-197.732 307.399
   0 -17  -9 162.619 443.492
   0 -17   9-207.460 359.249
   0  17   9 102.615 241.541
   0  17  10-60.4197 294.422
   0 -17 -10-63.9892 327.683
   0  17 -10 269.706 288.154
   0 -17 -10 25.0849 361.178
   0  17 -10 262.302 344.277
   0 -17  10 21.0871 183.601
   0  17  10-1029.73 519.346
   0  17 -10-156.440 306.665
   0  17  11 101.319 250.073
   0 -17  11 3.18949 308.463
   0 -17 -11-115.429 440.739
   0  17 -11-189.418 460.590
   0 -17 -11-23.6972 231.138
   0  17 -11-161.777 321.597
   0  17  11-216.974 508.051
   0  17 -11-128.420 296.694
   0 -17 -12-132.245 240.213
   0  17 -12 159.795 269.457
   0  17  12-78.8555 242.638
   0  17 -12 89.2712 251.473
   0 -17 -12 358.573 467.794
   0 -17  12-290.842 320.795
   0  17 -12-205.286 346.476
   0 -17 -12-420.246 433.908
   0  17  12-126.160 275.409
   0 -17  13 97.9325 307.299
   0  17  13 124.313 350.631
   0  17 -13-389.587 370.412
   0 -17 -13 48.9216 294.147
   0  17 -13-1127.46 573.363
   0 -17 -13-348.621 440.489
   0  17  13-323.556 316.027
   0 -17 -14-79.1314 493.094
   0  17 -14 282.826 326.543
   0 -17  14 162.669 348.581
   0  17  14-297.593 448.886
   0  17  14 525.822 484.064
   0  17 -14 231.212 371.296
   0 -17  14 66.1809 262.371
   0  17 -15-429.868 382.439
   0  17  15-44.1031 287.620
   0  17 -16-260.628 318.674
   0  17  16 282.049 338.644
   0  17 -17-258.423 378.953
   0  18   0 2179.82 572.919
   0 -18   0 1456.97 492.528
   0  18   0 2398.25 752.286
   0 -18   0 1793.41 583.986
   0 -18  -1 13688.7 1513.61
   0 -18   1 13698.5 1487.47
   0 -18   1 14958.3 1358.84
   0  18  -1 12159.7 1343.26
   0  18  -1 11814.9 1506.14
   0  18   1 14921.0 1418.70
   0  18   1 11355.1 1514.34
   0 -18  -1 13130.0 1362.06
   0  18   2 9760.22 1123.12
   0 -18  -2 10047.6 1319.55
   0 -18   2 9859.04 1260.60
   0  18  -2 9299.02 1370.77
   0  18   2 7672.32 1246.79
   0 -18  -2 7956.90 1114.47
   0  18  -2 8055.23 1114.42
   0  18  -3 4954.54 879.171
   0  18   3 4284.25 985.075
   0 -18   3 3503.82 780.526
   0  18   3 3501.12 669.809
   0 -18  -3 3165.14 735.484
   0  18  -3 3558.40 868.583
   0 -18  -3 5687.55 1025.28
   0 -18  -4 6676.23 1126.87
   0  18   4 9666.36 1410.43
   0  18  -4 7966.49 1170.19
   0 -18   4 7664.05 1117.68
   0 -18  -4 9643.95 1268.18
   0  18  -4 9761.76 1349.04
   0  18   4 6968.15 912.631
   0 -18  -5 110.424 273.509
   0  18  -5 258.541 308.061
   0 -18   5 340.965 288.413
   0 -18  -5 407.292 409.904
   0 -18   5-301.601 324.529
   0  18  -5 114.105 338.064
   0  18  -6 1485.81 530.106
   0 -18   6 1656.24 507.094
   0 -18  -6 1297.89 534.516
   0  18   6 1109.35 655.673
   0 -18   6 1122.75 429.580
   0  18  -6 823.827 448.333
   0 -18  -6 566.287 367.208
   0  18   6 2809.85 629.983
   0  18  -7 110.335 379.788
   0  18  -7 1.76704 266.392
   0 -18   7-236.513 302.968
   0 -18  -7-395.106 571.069
   0  18  -7 183.095 349.204
   0 -18   7 2.68311 344.070
   0  18   7-578.977 340.858
   0 -18  -7-203.480 258.640
   0 -18  -8 24858.4 2253.84
   0  18  -8 24499.5 1984.12
   0  18  -8 22864.1 2075.71
   0  18   8 23932.6 2249.80
   0  18  -8 25931.6 2169.44
   0  18   8 27782.5 2068.45
   0 -18  -8 23058.4 2162.94
   0 -18   8 25203.9 2038.80
   0 -18   9 7363.52 1120.04
   0 -18  -9 6255.18 1183.03
   0  18  -9 7229.61 1196.92
   0  18   9 5621.30 1109.25
   0  18   9 7294.35 1126.11
   0  18  -9 6429.01 1073.21
   0  18  -9 6133.17 1070.83
   0 -18  -9 6967.25 1236.99
   0  18 -10 726.311 414.624
   0 -18 -10 871.392 570.954
   0  18  10 1169.96 582.993
   0  18 -10 753.613 495.764
   0  18  10 425.949 527.363
   0 -18  10 440.161 318.089
   0 -18 -10 428.853 470.617
   0  18 -10 117.621 314.891
   0  18  11 29025.2 2331.15
   0 -18 -11 29742.0 2592.80
   0  18  11 32932.0 2669.33
   0  18 -11 31989.9 2366.10
   0 -18  11 29256.2 2259.61
   0  18 -11 30596.0 2383.16
   0  18 -11 27344.7 2410.54
   0 -18 -11 30177.6 2611.98
   0  18  12 1022.93 502.415
   0 -18 -12 706.984 541.335
   0 -18  12 1562.82 598.537
   0  18 -12 120.023 355.304
   0  18 -12 816.350 449.560
   0 -18 -12 932.069 635.304
   0  18  12 1581.63 703.070
   0 -18 -13 3304.31 906.603
   0 -18 -13 4870.82 1130.89
   0  18  13 3491.54 896.014
   0  18 -13 3294.17 896.613
   0  18 -13 4571.64 1016.32
   0  18  13 5409.38 1064.70
   0  18  14 8473.90 1360.95
   0  18  14 9794.81 1479.78
   0  18 -14 8643.10 1364.77
   0  18 -15 1821.10 682.483
   0  18  15 3989.82 965.041
   0  18 -16-233.997 334.028
   0 -19   0 36.8974 312.757
   0  19   0 24.7302 281.385
   0  19   0-93.6422 364.497
   0  19  -1 127.629 324.670
   0  19   1-106.847 266.734
   0 -19  -1 352.374 368.321
   0 -19  -1-116.434 313.314
   0 -19   1 444.800 382.250
   0  19  -1 94.5013 254.580
   0  19   1 213.113 481.348
   0 -19  -2-212.982 418.008
   0  19  -2 288.831 382.157
   0 -19   2 138.581 334.990
   0  19  -2 158.476 309.786
   0 -19  -2-29.6940 260.600
   0  19   2-81.5931 427.329
   0  19   2 32.4341 207.199
   0 -19   3-188.463 320.439
   0  19   3-475.969 544.335
   0 -19  -3-162.378 342.377
   0  19  -3-223.253 370.718
   0 -19  -3 105.118 263.389
   0  19  -3-50.4204 359.834
   0  19  -4-193.915 402.193
   0 -19  -4 503.331 324.564
   0 -19  -4 140.911 299.355
   0 -19   4-3.92434 317.037
   0  19  -4-219.615 364.404
   0  19   4 350.454 470.907
   0  19   5-110.493 282.906
   0 -19  -5-1031.48 505.356
   0  19  -5-605.896 500.854
   0 -19   5 81.3602 235.173
   0  19  -5-125.719 260.002
   0 -19  -5-166.249 333.607
   0 -19  -6-899.378 495.429
   0  19  -6-129.856 258.250
   0 -19   6-369.234 342.351
   0 -19  -6 29.2970 279.162
   0  19  -6-123.669 360.220
   0  19   6-157.793 381.806
   0 -19  -7 83.8583 331.118
   0  19  -7-367.836 414.961
   0 -19   7-78.7145 261.681
   0 -19  -7 835.905 491.150
   0  19   7 185.770 405.195
   0  19  -7-331.775 353.169
   0 -19   8 570.560 417.148
   0 -19  -8-244.023 377.693
   0  19   8-245.251 384.744
   0 -19  -8-301.307 337.622
   0  19  -8-482.442 443.223
   0  19  -8 446.117 378.627
   0  19  -9 295.531 357.623
   0 -19  -9 34.6657 363.407
   0 -19  -9 36.6394 412.320
   0  19  -9-213.275 270.842
   0  19   9-42.4835 368.776
   0 -19   9 62.5626 275.822
   0  19   9-312.749 369.613
   0  19 -10 468.033 482.808
   0 -19 -10 64.4868 334.171
   0  19 -10-241.861 423.287
   0 -19 -10 42.2848 405.220
   0 -19  10-160.570 247.251
   0  19  10 0.70465 299.558
   0  19  10-1078.23 575.100
   0  19  11 398.779 412.290
   0  19 -11-346.935 367.004
   0  19 -11 746.575 457.741
   0 -19 -11-777.652 596.956
   0 -19 -11 0.91679 417.907
   0  19  11-462.153 512.283
   0  19  12-205.248 273.994
   0  19  12-159.123 312.455
   0 -19 -12 405.114 499.281
   0 -19 -12 109.421 350.509
   0  19  13 249.862 276.754
   0  19  13 757.465 556.818
   0  19  14 622.926 554.740
   0 -20   0 31417.9 2446.79
   0  20   0 33256.7 2722.09
   0  20   0 33899.1 2301.66
   0  20  -1 37749.6 2886.20
   0 -20   1 35573.5 2575.20
   0  20   1 35186.4 2827.12
   0  20   1 35036.5 2297.98
   0 -20  -1 32388.8 2500.51
   0  20  -1 33972.8 2357.44
   0  20  -2 1959.59 586.656
   0  20  -2 3532.00 922.432
   0 -20   2 2574.63 720.321
   0  20   2 3209.88 939.501
   0 -20  -2 3680.01 888.544
   0 -20  -2 1271.75 519.503
   0  20  -3 11715.5 1441.27
   0 -20   3 9340.44 1315.31
   0  20  -3 12494.5 1684.00
   0  20   3 10868.2 1593.98
   0 -20  -3 8124.10 1257.21
   0 -20  -3 13938.4 1584.42
   0 -20  -4-340.110 422.961
   0  20  -4-92.7624 390.290
   0 -20   4 88.4433 283.966
   0  20   4-546.104 437.964
   0  20  -4-302.138 367.896
   0 -20  -4 384.259 381.105
   0  20  -5 2944.51 762.733
   0 -20  -5 3443.71 845.811
   0 -20   5 3627.90 848.512
   0  20   5 3795.70 967.485
   0  20  -5 3458.39 890.296
   0 -20  -5 4803.33 1013.38
   0 -20   6 11235.5 1430.86
   0  20   6 12353.6 1719.76
   0  20  -6 7354.54 1212.52
   0 -20  -6 9581.36 1437.61
   0  20  -6 9758.24 1448.93
   0 -20  -6 11831.6 1596.58
   0 -20  -7 2373.11 762.780
   0  20   7 1482.01 610.129
   0  20  -7 2065.18 732.078
   0 -20  -7 2531.90 805.873
   0  20  -7 1843.77 645.338
   0  20  -8-149.781 372.245
   0 -20   8 694.497 422.033
   0  20  -8 522.076 413.695
   0 -20  -8 782.513 473.430
   0  20   8 631.405 469.974
   0 -20  -8 144.404 373.938
   0  20  -9 238.794 371.847
   0 -20  -9-64.9844 338.145
   0  20  -9-435.080 462.523
   0 -20  -9 1371.71 584.359
   0  20   9 1164.23 609.605
   0  20 -10 6939.94 1275.97
   0 -20 -10 8307.82 1490.04
   0  20 -10 9564.77 1425.23
   0  20  10 7789.36 1402.28
   0 -20 -10 8023.95 1411.77
   0  20  12 581.580 413.571
   0  20  13-299.880 354.539
   0  21   0 454.207 409.457
   0 -21   0 188.365 299.122
   0 -21  -1 277.350 345.323
   0  21  -1 514.520 490.111
   0  21  -1 35.0554 344.151
   0  21  -2 369.911 394.169
   0 -21   2-264.865 391.768
   0  21   2-308.911 325.409
   0  21  -2-296.077 463.385
   0 -21  -2-369.169 438.694
   0  21   3-56.2422 548.968
   0  21  -3 399.110 433.140
   0 -21  -3 178.562 398.801
   0 -21   3 19.5652 257.890
   0  21  -3 272.677 454.353
   0  21   4 138.019 309.233
   0  21  -4 70.9968 337.889
   0  21  -4-185.537 247.325
   0 -21   4 262.005 257.855
   0 -21  -4 168.502 302.877
   0 -21  -4-816.358 480.071
   0  21   5-255.592 408.033
   0 -21   5 181.877 282.240
   0  21  -5 45.8181 377.078
   0 -21  -5 417.059 354.530
   0  21  -5 619.191 417.861
   0 -21  -5 552.803 497.514
   0 -21  -6-44.5950 310.922
   0 -21   6-381.911 415.402
   0  21  -6 386.089 474.047
   0  21  -6-179.876 356.435
   0 -21  -6 209.693 310.653
   0 -21  -7-507.847 417.833
   0  21  -7 206.406 393.488
   0 -21  -7-68.0988 366.728
   0  21  -7-529.426 437.278
   0  21  -8-259.416 439.093
   0  21  -8-599.417 357.952
   0 -21  -8-150.928 409.495
   0 -21  -9-504.924 488.507
   0  21  -9 713.100 542.891
   0  21 -10 772.319 414.477
   0 -22   0 11578.9 1575.92
   0 -22   1 6104.72 1148.47
   0 -22  -1 8154.81 1343.02
   0 -22   2-366.292 429.878
   0 -22  -2-171.222 310.803
   0 -22   3-102.057 411.591
   0 -22  -3 196.296 295.831
   0  22  -3 28.5425 266.923
   0 -22  -4 321.120 372.344
   0 -22   4 1507.04 656.575
   0  22  -4 1294.85 590.032
   0  22  -5 1721.36 647.647
   0 -22  -5 1665.79 643.095
   0 -22  -5 2046.44 706.795
   0  22  -6 17049.3 1919.86
   0 -22  -6 16291.1 1917.84
   0 -22  -7 1036.24 468.747
   0 -23   0 389.767 364.177
   0 -23   1 1464.65 624.277
   0 -23  -1 296.265 315.456
   1   0  -1 210.920 73.9319
  -1   0  -1 58.1799 38.2882
  -1   0   1 82.2636 42.8124
  -1   0   1 113.027 51.3443
  -1   0   1 238.240 74.1346
  -1   0  -1 43.0521 39.8786
   1   0  -2 87392.9 1306.62
   1   0  -2 91750.3 1032.29
   1   0   2 87783.7 1300.21
   1   0  -2 89660.7 1336.81
   1   0  -2 88673.6 1087.12
  -1   0   2 86571.5 1332.87
  -1   0   2 86054.7 1260.73
  -1   0  -2 88078.0 1007.87
  -1   0   2 89188.0 1339.71
   1   0   2 85250.2 1086.13
  -1   0   2 87055.7 1093.57
  -1   0  -2 87418.3 1211.69
  -1   0   2 88976.4 1051.91
  -1   0  -2 85849.2 1084.19
   1   0   2 88807.9 1231.80
   1   0   2 89979.0 1222.75
   1   0  -2 86535.9 1279.78
  -1   0   2 87581.3 1352.06
   1   0  -2 87929.1 1326.32
  -1   0  -2 91014.8 1243.07
   1   0   2 88988.4 1022.77
   1   0  -3 138.704 101.973
  -1   0  -3-50.3842 109.367
   1   0  -3 117.780 89.6625
  -1   0   3 53.5825 64.4660
  -1   0   3 10.0962 65.1911
   1   0   3 67.1137 87.7482
   1   0  -3-15.4005 95.7907
  -1   0   3 36.3715 79.5007
   1   0  -3 26.6149 113.982
   1   0  -3 102.096 88.6020
   1   0   3 35.6991 66.1899
   1   0   3 32.8112 78.6414
  -1   0  -3-31.7536 74.6933
  -1   0   3-11.0671 85.0124
   1   0   3 241.825 138.775
  -1   0  -3-40.9676 64.7609
  -1   0   3 43.9800 77.7642
  -1   0   3-108.385 96.3352
  -1   0   3 60.8564 72.3243
  -1   0   4 271.968 149.210
   1   0  -4 284.095 169.191
  -1   0   4 315.093 93.3364
  -1   0   4 453.395 139.530
   1   0   4 356.901 131.679
   1   0  -4 89.3598 88.3357
   1   0   4 247.518 124.294
  -1   0  -4 310.054 150.803
   1   0  -4 355.647 127.999
   1   0  -4 442.236 133.816
  -1   0  -4 157.672 103.019
  -1   0  -4 84.7632 121.857
  -1   0   4 264.238 131.514
  -1   0   4 133.571 103.485
  -1   0   4-55.0897 109.752
   1   0   4 335.797 141.121
  -1   0   4 559.648 150.277
  -1   0   5 49.9630 86.3888
   1   0   5-99.1011 99.4514
  -1   0   5-81.8125 92.2863
   1   0   5-4.84266 132.067
  -1   0  -5 69.5302 132.942
  -1   0   5-32.3493 72.8449
  -1   0  -5 66.1382 90.6656
   1   0  -5 50.8162 99.7392
  -1   0   5-54.3177 87.1694
   1   0  -5 85.9290 118.733
  -1   0   5-16.9441 134.978
   1   0  -5-66.2852 80.1454
  -1   0  -5 225.077 141.937
   1   0  -5-17.7729 112.842
   1   0   5 280.523 164.549
   1   0  -5-68.4226 120.018
  -1   0   5 18.0084 89.0622
   1   0  -6 1502.46 246.600
  -1   0   6 1433.20 270.690
  -1   0   6 1443.87 236.769
  -1   0   6 1399.65 250.034
  -1   0  -6 1330.88 270.407
  -1   0  -6 1526.30 288.899
   1   0  -6 1642.45 269.391
   1   0   6 1296.29 269.124
  -1   0  -6 1662.84 265.383
   1   0  -6 1452.14 289.809
   1   0  -6 1820.67 310.160
   1   0   6 1265.07 218.030
   1   0   6 1554.97 166.906
  -1   0   6 1814.20 340.204
  -1   0   6 1590.24 292.965
   1   0   6 1489.30 280.541
  -1   0   6 1706.84 305.074
   1   0   7 97.4676 106.739
   1   0  -7-21.6019 119.242
   1   0   7 73.3166 157.638
  -1   0  -7 432.873 228.615
  -1   0   7-5.96452 86.8963
  -1   0  -7 165.605 122.213
  -1   0   7 41.2345 123.383
   1   0  -7 120.459 118.033
  -1   0   7-138.546 161.289
   1   0  -7 308.456 214.603
  -1   0   7 48.6734 121.676
   1   0   7-50.6182 61.0663
  -1   0  -8 752.303 250.302
   1   0  -8 1013.30 245.358
   1   0   8 1172.52 186.154
   1   0  -8 909.945 294.958
  -1   0   8 1035.05 340.364
  -1   0   8 658.014 199.108
   1   0   8 368.413 108.173
   1   0  -8 791.987 212.128
   1   0   8 775.194 252.392
  -1   0   8 906.143 212.786
  -1   0  -8 838.531 216.566
   1   0  -9-109.056 165.214
   1   0  -9 158.731 214.631
   1   0   9-16.0581 75.6908
  -1   0  -9-51.6454 148.863
  -1   0  -9 187.946 230.567
  -1   0   9 6.30347 253.931
   1   0  -9 173.386 168.521
   1   0   9-183.600 236.854
   1   0 -10 2452.91 379.791
   1   0 -10 2055.43 389.100
   1   0 -10 2678.67 510.050
   1   0  10 2564.88 305.944
   1   0  10 2661.19 483.465
  -1   0  10 2529.79 502.962
  -1   0 -10 2426.52 403.885
  -1   0 -10 2235.67 481.127
   1   0 -11-55.6758 171.054
   1   0  11 120.971 94.4899
   1   0 -11 73.6906 211.794
  -1   0  11 11.9224 246.425
  -1   0 -11-10.7132 161.773
   1   0  11 70.7245 209.004
   1   0 -11-18.1940 173.714
  -1   0 -11 71.7990 209.861
   1   0 -12 45545.8 1773.76
  -1   0 -12 47589.1 1833.95
   1   0  12 45802.9 1444.29
   1   0  12 46529.5 2186.40
  -1   0 -12 48661.5 2301.68
   1   0 -12 43414.3 2195.24
   1   0 -12 45259.7 1848.79
  -1   0  12 47032.9 2263.35
   1   0  13-69.5434 78.0201
   1   0 -13 224.163 265.611
  -1   0  13 16.0141 78.3623
  -1   0 -13 93.3169 176.283
   1   0  13 291.496 317.573
   1   0 -13-57.8202 219.707
   1   0 -13 303.970 329.591
  -1   0 -13 479.554 309.209
  -1   0  13-204.837 330.240
  -1   0  14 30881.2 1980.85
  -1   0 -14 27346.9 1511.20
   1   0 -14 27401.8 1885.05
   1   0  14 29294.4 1898.30
   1   0 -14 31574.1 1596.18
  -1   0 -14 29276.5 1983.98
   1   0 -14 30419.8 1641.76
  -1   0  14 27778.7 889.386
   1   0 -15 176.337 369.731
   1   0  15-222.184 389.507
   1   0 -15 423.711 330.024
  -1   0  15 318.050 394.048
  -1   0 -15-11.1970 309.023
  -1   0 -15 78.9527 218.274
   1   0 -15-149.633 239.562
   1   0  16 6703.14 1019.90
   1   0 -16 5008.35 747.709
  -1   0 -16 5396.19 723.559
   1   0 -16 4663.56 679.565
   1   0  16 4963.50 865.213
   1   0 -16 4745.67 860.121
  -1   0 -16 5060.44 891.796
  -1   0  16 4248.89 827.106
  -1   0 -17 37.3657 272.925
   1   0  17 92.3895 281.541
   1   0 -17 123.223 278.097
   1   0 -17-210.284 378.624
  -1   0 -17 274.054 231.303
  -1   0  17-220.077 315.569
   1   0  17-351.770 424.767
   1   0 -18 2769.86 607.511
  -1   0 -18 3506.18 803.180
  -1   0 -18 3538.30 755.276
  -1   0 -18 3340.57 607.813
   1   0  18 2231.57 621.950
  -1   0  18 2499.33 676.254
   1   0  18 3875.75 831.558
   1   0 -18 3396.98 806.692
  -1   0 -19 144.602 369.101
   1   0  19 299.771 341.347
  -1   0  19-677.351 631.993
   1   0  19-361.085 434.575
   1   0 -19-232.765 376.391
   1   0 -19 444.578 336.682
  -1   0 -19-42.9813 205.404
  -1   0 -19-1213.84 550.450
  -1   0  20 1998.99 616.099
   1   0 -20 3452.88 714.266
   1   0  20 2206.15 691.800
  -1   0 -20 3190.73 807.752
   1   0  20 2134.81 664.733
   1   0 -20 1817.55 681.129
  -1   0  20 2760.20 705.618
  -1   0 -20 3150.84 717.224
  -1   0 -21 535.534 503.990
   1   0  21-13.6056 392.420
  -1   0 -21 537.632 583.841
  -1   0  21-179.276 293.758
  -1   0  21 22.1846 303.717
   1   0  21 165.513 371.982
   1   0 -21 30.9036 300.610
   1   0 -21 518.067 309.882
  -1   0  22 10326.0 1598.92
  -1   0 -22 11835.2 1648.01
   1   0 -22 10777.3 1620.95
   1   0  22 10386.5 1474.70
   1   0  22 8108.39 1360.25
  -1   0  22 9058.04 1363.94
  -1   0 -22 9976.00 1323.46
   1   0  23-421.498 389.919
  -1   0 -23-308.842 387.292
  -1   0  23-306.201 350.717
   1   0  23-298.960 338.526
  -1   0 -23-104.490 288.777
   1   0 -23 246.312 486.355
  -1   0  23-242.649 399.581
   1   0  24 4418.11 1028.98
  -1   0  24 5299.53 1140.09
   1   0  24 5153.70 1121.99
  -1   0 -24 3217.87 992.394
   1   0  25-41.2536 309.644
   1   1   0 21.3912 43.3646
  -1   1   0 87.3379 58.8538
  -1  -1   0 20.2488 45.3862
  -1   1   0 74.8031 45.8971
  -1  -1   0 102.357 68.1156
  -1   1   0 40.1556 49.5137
  -1   1   0-7.65535 38.7370
   1   1   1 120742. 1364.63
  -1   1  -1 124219. 1123.68
  -1   1  -1 119368. 1379.99
  -1  -1   1 121557. 1402.72
   1   1  -1 120682. 1440.62
  -1   1   1 120986. 1241.18
   1  -1  -1 124946. 1482.46
  -1  -1  -1 122684. 1463.26
  -1   1  -1 121867. 1438.06
  -1  -1   1 115952. 1248.02
  -1   1   1 120658. 1461.07
  -1   1   1 121104. 1353.01
   1   1  -1 118687. 1136.44
  -1  -1  -1 120539. 1459.21
  -1   1   1 119968. 1437.97
  -1  -1   1 122119. 1415.35
  -1   1   1 122416. 1454.59
   1  -1  -2 49265.1 962.723
  -1  -1  -2 49970.4 1030.69
  -1   1  -2 48845.3 955.337
  -1   1   2 50307.7 978.476
   1   1   2 49932.8 860.468
  -1   1   2 49621.8 995.847
   1   1   2 50846.7 1036.14
   1   1   2 50265.0 877.967
   1  -1  -2 52442.7 1050.51
  -1  -1  -2 49129.7 910.964
  -1   1  -2 51338.8 803.573
  -1  -1   2 50990.9 970.895
   1  -1  -2 50352.7 1068.41
   1   1   2 51290.7 1058.36
   1   1  -2 49987.9 985.461
  -1  -1   2 48339.9 973.804
   1  -1   2 49583.4 970.191
   1   1   2 49058.1 886.152
   1  -1  -2 48858.9 1020.03
   1   1  -2 52119.8 982.721
  -1   1   2 50004.8 1083.93
  -1  -1  -2 48121.9 859.411
  -1   1  -2 51979.9 1067.24
  -1   1   2 49139.2 1016.54
  -1  -1   2 50389.2 982.870
   1  -1  -2 49402.2 1008.57
  -1   1   2 51628.9 1068.35
  -1   1   2 49786.7 1033.61
  -1  -1  -2 51475.8 1050.22
   1  -1  -2 49240.4 1022.89
  -1   1   2 51026.5 1048.02
   1  -1   2 52342.5 1053.05
  -1  -1   2 48287.6 1006.49
   1  -1   2 50611.5 785.721
  -1  -1   2 49663.6 988.764
  -1  -1   2 49933.3 1012.61
  -1  -1  -2 50389.6 872.227
  -1  -1   3 1778.98 198.989
  -1  -1   3 1825.51 237.053
   1   1   3 1980.57 238.311
   1  -1  -3 2078.22 241.755
  -1  -1   3 1562.01 220.520
   1   1   3 1897.87 172.701
   1  -1   3 1672.25 176.592
  -1   1   3 2362.58 260.968
  -1  -1   3 1799.05 222.863
   1  -1   3 1639.74 240.184
  -1  -1  -3 1753.38 213.407
  -1   1  -3 1861.26 241.387
   1  -1   3 1887.69 218.026
  -1  -1  -3 1783.47 167.628
   1  -1   3 2183.15 229.840
   1  -1  -3 1384.65 202.987
   1   1  -3 1616.11 229.419
   1   1   3 2134.45 240.405
  -1   1   3 1849.62 238.259
   1   1  -3 1760.33 224.598
   1   1   3 1705.85 211.130
  -1   1  -3 1705.06 177.406
   1  -1  -3 1532.52 230.095
   1   1  -3 1506.14 197.105
  -1  -1  -3 1781.13 212.008
  -1   1   3 2283.06 261.890
  -1   1   3 1968.94 234.977
   1  -1  -3 2071.53 263.725
  -1   1   3 2224.90 244.442
  -1   1   3 1861.40 248.612
   1  -1  -3 2255.37 264.058
   1   1   3 2520.35 283.928
  -1   1   3 2100.69 262.832
   1  -1  -3 1840.84 141.792
  -1  -1   3 1400.02 204.973
  -1  -1  -3 1853.12 241.376
   1  -1  -3 1964.39 243.115
   1  -1   4 24622.7 705.730
  -1  -1   4 22811.9 911.511
  -1  -1  -4 24598.1 884.687
  -1   1   4 24132.4 888.843
  -1   1   4 23623.1 929.605
  -1   1   4 25730.1 867.655
   1   1   4 25347.2 889.863
  -1   1   4 25066.1 900.095
  -1  -1   4 25184.1 962.183
  -1  -1   4 24690.6 722.840
   1  -1  -4 24568.1 886.444
   1   1   4 24914.5 892.335
  -1   1  -4 24097.5 698.481
  -1  -1   4 25775.3 910.736
   1  -1   4 23976.2 875.245
  -1   1   4 26120.5 997.769
   1   1  -4 24703.9 946.220
  -1  -1  -4 24632.6 881.467
   1   1  -4 21797.6 899.954
  -1   1   4 25889.1 937.438
  -1   1  -4 25025.1 880.233
  -1  -1   4 25075.8 861.441
   1   1   4 24668.3 884.248
  -1  -1   4 24506.5 726.685
   1  -1  -4 23969.8 840.250
   1  -1  -4 25842.4 896.196
   1  -1  -4 24415.8 924.685
   1  -1  -4 26164.4 978.511
   1  -1  -4 24659.1 962.605
  -1  -1  -4 25200.3 908.500
   1  -1  -4 23491.0 617.371
  -1  -1  -4 24962.3 600.262
   1  -1   4 22999.1 891.690
   1   1   4 24839.2 594.942
   1   1  -4 25024.6 844.908
  -1   1  -4 24881.9 953.764
  -1   1  -5 143089. 2345.37
  -1  -1   5 138011. 2204.20
  -1  -1   5 137777. 2459.17
  -1   1   5 143092. 2192.10
  -1   1  -5 136385. 1844.17
  -1  -1  -5 135279. 2253.12
   1   1  -5 141995. 2179.79
  -1   1   5 142417. 2415.64
   1  -1   5 132447. 2293.33
  -1  -1  -5 138344. 2351.89
   1   1   5 140528. 2383.39
  -1   1   5 141825. 2563.73
  -1  -1   5 139217. 1900.40
   1   1   5 141221. 2268.72
  -1   1  -5 134192. 2439.67
  -1   1   5 136744. 2447.27
   1   1  -5 132732. 2455.54
  -1  -1  -5 136553. 2362.29
   1  -1  -5 136820. 2137.27
   1  -1   5 133982. 2362.07
  -1  -1   5 136506. 1759.28
   1  -1  -5 138215. 2486.46
   1   1   5 134228. 2330.49
   1   1  -5 138535. 2461.56
   1  -1  -5 140317. 2503.25
   1  -1  -5 140076. 2260.50
   1   1   5 137947. 1390.85
  -1   1   5 142831. 2300.05
  -1   1   5 139857. 2350.28
   1  -1   5 136613. 1837.09
  -1  -1   5 141526. 2267.93
   1  -1  -5 140216. 1747.85
  -1  -1   5 141075. 2516.71
  -1  -1   6 120681. 2516.52
  -1  -1   6 127323. 2274.35
  -1   1  -6 117684. 2523.29
  -1   1  -6 125469. 2431.60
   1  -1   6 124715. 2436.42
   1  -1  -6 122789. 2130.81
   1  -1   6 122336. 1896.53
   1   1   6 123423. 1310.29
   1   1  -6 118946. 2543.55
  -1   1  -6 125732. 1927.71
  -1   1   6 117970. 2520.03
  -1  -1  -6 120386. 2450.58
  -1  -1   6 123183. 1944.12
   1  -1   6 117130. 2392.99
   1   1   6 125341. 2482.31
   1  -1  -6 120265. 2561.32
   1  -1  -6 119844. 2250.35
   1   1   6 119847. 1304.37
  -1   1   6 125790. 2171.10
  -1  -1   6 122833. 1714.68
   1   1  -6 121939. 2196.01
  -1   1   6 122406. 2298.47
   1   1   6 123677. 2265.04
   1  -1  -6 119378. 1854.28
  -1  -1  -6 126126. 2460.42
  -1  -1   6 122002. 2553.86
  -1   1   6 124145. 2413.27
  -1   1   6 124573. 2439.15
   1   1   6 116631. 2363.73
  -1  -1  -6 119344. 2252.95
   1   1   7 674.379 209.441
   1   1  -7 566.269 198.730
   1  -1  -7 495.964 240.490
  -1   1   7 564.046 197.124
  -1  -1  -7 455.638 191.489
   1  -1   7 172.112 151.367
   1  -1  -7 729.349 208.769
  -1  -1   7 304.958 194.077
  -1  -1  -7 694.545 245.953
   1   1  -7 498.175 270.882
  -1  -1   7 378.347 173.101
  -1  -1   7 579.606 148.575
  -1   1   7 326.511 135.559
   1  -1   7 355.783 139.421
  -1  -1   7 598.786 164.753
  -1   1  -7 750.308 172.822
   1  -1  -7 495.578 189.114
  -1   1   7 461.068 213.889
  -1   1  -7 644.505 235.862
   1   1   7 507.943 106.761
   1  -1   7 685.017 269.138
   1   1   7 631.858 108.113
   1   1   7 370.739 212.070
   1  -1  -7 713.416 261.456
  -1   1  -8 9026.97 616.488
   1  -1   8 9034.26 797.565
   1  -1  -8 8822.26 649.543
  -1   1  -8 7919.57 774.117
   1   1   8 8244.29 338.607
   1  -1   8 8622.67 760.737
  -1  -1   8 8161.61 463.447
   1  -1  -8 9693.17 736.559
  -1   1   8 8170.83 789.164
   1   1  -8 7177.04 625.029
   1   1  -8 8329.36 808.353
  -1  -1  -8 9230.68 714.088
  -1  -1   8 8672.22 796.183
   1  -1  -8 9165.30 824.970
   1  -1   8 8295.71 582.661
  -1   1   8 8577.31 649.601
   1  -1  -8 8161.53 594.070
  -1  -1  -8 7893.42 751.283
   1   1   8 8720.69 771.331
   1   1  -8 8298.95 587.370
   1   1   8 8417.20 447.864
  -1  -1   8 9037.39 609.410
  -1  -1   9 661.523 142.767
  -1  -1   9 1012.41 375.984
   1  -1  -9 937.626 293.635
   1  -1  -9 530.373 308.473
  -1   1   9 291.421 260.604
   1   1  -9 973.095 289.100
   1   1   9 883.112 309.474
  -1   1  -9 1061.88 357.355
   1   1  -9 629.411 287.718
  -1  -1  -9 1019.29 278.564
   1  -1  -9 1022.37 255.663
  -1   1  -9 857.839 239.397
  -1  -1   9 726.315 202.872
   1   1  -9 797.137 221.495
   1  -1  -9 747.399 209.313
  -1  -1  -9 452.984 281.177
   1  -1   9 970.255 340.725
   1  -1   9 888.326 293.661
   1  -1   9 999.631 231.617
   1   1   9 716.880 99.4923
   1   1   9 916.275 163.857
   1  -1  10 18846.0 971.376
   1  -1  10 18359.3 861.080
   1   1 -10 18733.5 1114.64
   1  -1 -10 17703.7 1072.51
   1  -1  10 18059.8 1212.74
  -1   1 -10 18572.9 982.284
  -1  -1  10 18990.6 997.426
   1  -1  10 17583.4 1210.30
  -1  -1  10 18152.5 1286.76
  -1   1 -10 18158.8 1291.91
   1   1 -10 18144.5 949.588
   1   1  10 19152.6 776.104
  -1  -1 -10 18920.5 1124.82
   1  -1 -10 17638.2 1276.06
  -1  -1 -10 17329.5 1260.03
   1  -1 -10 17620.8 991.395
  -1  -1  10 19239.3 731.405
  -1   1  10 20303.9 1362.00
   1   1  10 19042.9 1283.14
   1   1 -10 18680.1 1318.14
  -1  -1  11 32504.0 957.718
   1  -1  11 31060.0 1694.47
   1  -1  11 34050.9 1754.16
  -1  -1 -11 30817.7 1499.37
   1  -1 -11 31937.5 1785.75
   1  -1 -11 33939.1 1546.43
   1  -1  11 31851.3 1189.99
  -1  -1 -11 33099.3 1779.87
   1   1  11 34224.5 1096.24
   1   1 -11 31131.6 1310.98
   1   1 -11 32694.1 1820.41
  -1   1 -11 32693.8 1368.20
  -1  -1  11 35079.0 1883.87
  -1   1  11 33219.6 1807.76
   1  -1 -11 30223.1 1374.14
  -1   1 -11 29949.6 1755.81
   1   1 -11 32854.8 1539.57
   1   1  11 31481.3 1720.34
  -1  -1  12 57.2596 58.3421
   1   1 -12-97.8984 191.831
   1  -1 -12 176.054 196.796
   1  -1 -12 27.1208 231.557
  -1  -1 -12 495.635 318.141
   1  -1  12-71.2197 99.4912
  -1   1 -12-54.5911 210.428
   1  -1  12-57.4495 226.060
   1  -1  12-104.440 207.708
   1   1  12-38.7913 87.8328
  -1  -1 -12 137.909 248.283
   1   1 -12-232.791 238.899
   1   1  12-82.2290 229.774
  -1   1  12 179.808 243.396
   1  -1 -12 81.4718 216.391
   1   1 -12-74.3252 163.393
  -1  -1  12 680.935 414.524
  -1   1 -12-66.8260 183.465
   1  -1  13 23142.3 1582.65
  -1  -1 -13 24290.6 1437.51
  -1   1 -13 23993.3 1296.37
  -1  -1  13 23913.9 1689.97
  -1  -1 -13 24219.3 1709.27
   1   1 -13 24417.2 1717.62
   1   1  13 23642.1 1014.10
   1   1  13 23792.3 1646.62
  -1  -1  13 23074.0 788.010
   1  -1  13 24745.0 1671.94
  -1   1  13 23612.0 1708.28
   1  -1 -13 24920.1 1435.96
   1   1 -13 23024.4 1427.30
   1   1 -13 24521.1 1284.45
  -1   1 -13 23374.9 1697.92
   1  -1 -13 24168.8 1720.32
   1  -1 -13 24073.7 1358.07
   1  -1  14 42103.9 2279.68
   1   1  14 41565.1 1399.78
   1   1 -14 38068.8 1913.16
   1   1  14 40082.6 2232.77
   1  -1 -14 40618.6 1856.64
  -1  -1  14 39345.8 984.778
   1   1 -14 38894.9 2268.50
   1  -1 -14 44791.3 1991.95
  -1  -1 -14 40851.1 1935.53
  -1   1 -14 39536.8 2281.99
  -1  -1  14 44554.7 2399.09
  -1   1 -14 40854.0 1744.59
   1  -1  14 41497.3 2211.50
   1   1 -14 40235.9 1720.13
   1  -1 -14 41363.7 2321.08
  -1  -1 -14 42688.0 2336.19
  -1   1  14 37828.1 2222.48
  -1   1 -15 17037.0 1544.47
  -1  -1 -15 17982.5 1338.58
   1  -1  15 16514.9 1489.27
  -1  -1 -15 17061.2 1542.14
   1  -1 -15 17021.1 1291.05
   1   1 -15 18732.9 1634.68
   1  -1 -15 17329.7 1260.37
   1   1  15 15061.5 1436.13
  -1  -1  15 16231.6 1533.20
  -1   1  15 17836.1 1583.20
   1  -1 -15 16194.5 1512.49
  -1   1 -15 16050.3 1148.84
   1   1 -15 16603.4 1304.61
   1  -1  15 18187.5 1583.12
  -1  -1 -16 18337.9 1406.63
   1  -1  16 17477.6 1582.18
   1   1 -16 17254.1 1382.26
   1   1  16 19278.2 1687.84
   1   1 -16 16842.0 1598.62
   1  -1  16 18654.3 1645.43
   1  -1 -16 17690.7 1637.85
  -1   1 -16 18755.6 1685.11
   1  -1 -16 18774.2 1374.08
  -1   1 -16 18446.9 1257.68
  -1  -1 -16 17086.9 1623.60
   1  -1 -16 18055.3 1356.89
  -1   1  16 18606.6 1683.65
  -1  -1  16 17304.9 1625.42
  -1   1 -17 3340.97 708.843
  -1  -1 -17 4329.77 872.189
   1   1 -17 3286.73 689.660
  -1   1  17 3765.30 787.250
   1   1 -17 4454.04 888.800
  -1  -1  17 4803.76 883.498
   1  -1  17 3407.38 768.835
   1  -1 -17 4437.31 710.135
   1  -1 -17 5043.66 952.284
  -1  -1 -17 4045.44 689.013
   1  -1 -17 4206.57 680.356
   1   1  17 3856.37 850.121
   1  -1  17 3095.56 688.725
  -1   1 -17 4045.47 841.342
  -1   1 -17 4252.88 635.300
  -1  -1  17 4480.76 842.124
  -1  -1 -18 416.289 338.854
  -1   1 -18 519.704 280.949
   1  -1 -18 76.7960 414.025
  -1  -1  18 21.1686 332.334
   1  -1  18 853.991 388.645
  -1   1 -18-282.842 460.603
   1  -1  18 428.506 273.865
   1  -1 -18 1342.82 435.345
   1   1  18 748.817 545.343
   1  -1 -18 674.530 412.271
  -1   1  18-76.3030 367.756
   1   1 -18 8.19974 265.527
  -1   1 -18 692.856 324.604
  -1  -1  18 913.277 405.082
   1   1 -18 25.1356 411.249
  -1  -1 -18 2183.83 704.307
   1  -1  19 4410.22 905.392
  -1  -1  19 2151.33 741.235
  -1  -1 -19 3860.59 880.362
  -1   1  19 4159.33 944.122
   1  -1 -19 5061.35 794.606
   1   1 -19 3417.17 706.249
   1   1  19 4050.35 939.740
   1  -1 -19 4662.43 987.050
  -1  -1  19 3509.42 748.116
   1   1 -19 3149.20 786.983
   1   1  19 3949.74 838.678
  -1  -1 -19 4535.95 750.401
   1  -1  19 2818.86 746.685
  -1  -1 -19 3980.18 773.565
  -1   1 -19 3023.58 794.686
  -1   1 -19 3821.67 804.581
  -1  -1  20 374.764 312.620
   1  -1 -20 1264.81 661.937
   1  -1 -20 856.702 388.209
  -1   1 -20 362.393 352.371
   1   1  20 943.601 610.263
  -1  -1  20 576.718 338.111
  -1   1 -20 2066.89 685.664
  -1  -1 -20 1566.73 621.991
   1   1 -20 528.586 347.988
   1   1 -20 1187.77 544.754
  -1  -1 -20 665.298 429.333
   1   1  20 701.195 395.543
   1  -1  20 478.602 369.543
  -1  -1 -20 725.436 320.253
  -1   1  20 817.301 391.691
   1  -1  20 1487.44 647.924
   1  -1  21 5609.45 1043.76
   1  -1  21 3882.07 935.615
  -1  -1  21 5563.76 1029.04
  -1   1  21 4512.54 981.500
   1   1  21 4832.79 1030.49
  -1  -1 -21 4676.34 997.804
  -1  -1 -21 5818.30 990.252
   1  -1 -21 4748.48 1072.90
   1   1  21 3717.43 875.415
  -1   1 -21 4027.43 961.299
   1   1 -21 5829.48 947.019
  -1  -1  21 3769.59 943.404
   1   1 -21 4074.38 964.668
  -1   1 -21 4902.14 959.911
  -1   1 -22 14052.9 1796.75
   1   1  22 15577.2 1860.38
  -1   1 -22 15163.5 1666.63
  -1   1  22 13736.5 1794.85
   1  -1  22 14873.9 1804.51
  -1   1  22 14399.9 1712.77
   1  -1 -22 13975.9 1822.34
   1   1 -22 14766.0 1864.14
   1   1  22 15171.0 1799.41
   1   1 -22 12838.1 1425.47
  -1  -1  22 12850.9 1615.03
   1  -1  22 13930.0 1722.77
  -1  -1  22 15081.8 1853.07
  -1  -1 -22 13319.7 1735.33
  -1  -1 -22 13230.3 1495.51
   1  -1 -23 633.452 531.492
   1  -1  23 876.154 578.299
  -1   1  23-178.693 207.832
  -1   1  23-21.4478 365.797
   1   1  23 370.040 350.185
   1   1  23 631.464 492.509
  -1  -1  23 1277.95 701.677
  -1  -1 -23-59.0453 459.880
  -1   1 -23 742.667 431.396
  -1   1  23 1601.14 725.126
   1  -1  23 1392.56 635.880
   1   1 -23 1853.19 837.881
  -1   1 -23 877.814 595.790
  -1  -1  23-129.239 280.458
   1   1  24 7138.99 1349.87
   1   1  24 9323.06 1549.75
  -1  -1  24 7228.41 1286.15
  -1   1 -24 8184.29 1480.85
   1  -1  24 8814.03 1430.32
   1  -1  24 8134.84 1451.33
  -1   1  24 7709.27 1328.43
  -1  -1 -24 8948.65 1529.32
  -1   1 -24 7187.02 1196.84
   1   1  25 67.3766 277.487
   1  -2   0-2.21202 82.2634
   1  -2   0 52.5209 82.5922
   1   2   0 29.3561 87.7206
  -1  -2   0 52.9254 44.2881
  -1  -2   0 101.965 99.0351
   1   2   0 3.87818 41.6883
   1   2   0 29.4208 69.8400
  -1  -2   0 6.25081 56.5176
  -1   2   0 44.4457 52.1844
   1   2   0 96.0099 77.3404
  -1  -2   0 61.6458 56.0381
  -1   2   0-63.4563 70.1720
  -1   2   0 15.3785 60.0984
   1  -2   0-153.006 108.588
  -1  -2   0 44.0980 69.6431
  -1  -2  -1 66297.0 1215.65
   1   2   1 67256.8 1206.17
   1   2   1 66772.7 1233.15
  -1  -2   1 66958.9 1227.62
  -1  -2   1 65266.3 1093.86
  -1  -2   1 66466.0 853.090
  -1  -2  -1 66629.8 1220.18
   1   2  -1 67707.4 1214.31
   1   2  -1 64037.1 848.383
  -1   2   1 64601.6 1199.21
   1   2   1 63431.7 1020.52
  -1  -2  -1 65803.2 1195.19
  -1  -2   1 65591.2 1225.34
   1   2  -1 65131.6 1213.27
  -1  -2   1 64353.3 996.701
   1   2   1 63113.2 1143.31
   1  -2   1 66924.3 1221.86
  -1   2  -1 64162.9 1215.12
   1   2   1 67160.9 1215.06
  -1   2   1 68087.1 1250.44
  -1  -2  -1 65259.2 1022.65
   1   2  -1 67662.2 1097.92
   1  -2  -1 62803.1 1178.98
   1  -2  -1 66027.1 1146.22
  -1   2   1 65183.5 1184.62
   1  -2  -1 64294.0 1151.65
   1  -2  -1 68064.5 1219.38
   1  -2   1 64603.4 1218.67
  -1   2   1 63984.3 1171.58
  -1   2  -1 66160.8 1222.90
  -1  -2  -1 67788.6 1192.76
   1   2   2 153871. 1898.17
   1   2   2 149339. 1471.21
   1   2   2 157548. 2022.88
  -1  -2  -2 152058. 1470.03
   1   2  -2 145377. 1696.48
   1   2  -2 154532. 1747.66
  -1   2   2 158808. 2088.51
   1  -2  -2 159058. 2005.55
  -1   2   2 155451. 2059.68
   1   2   2 156804. 2064.58
   1  -2  -2 151483. 2003.90
   1  -2   2 158270. 2010.01
   1   2  -2 158104. 1327.00
  -1  -2   2 154236. 1740.41
   1  -2   2 150755. 1995.26
   1  -2  -2 149781. 1882.89
  -1   2  -2 155513. 2027.22
  -1  -2  -2 152610. 1855.48
   1  -2  -2 155706. 1980.18
   1  -2  -2 155413. 1951.90
  -1  -2   2 158335. 2023.43
   1  -2  -2 157456. 2051.38
  -1   2   2 150408. 1972.22
   1  -2  -2 154228. 1919.06
   1   2  -2 155004. 1959.02
  -1   2   2 150888. 1920.34
  -1  -2  -2 153978. 1874.32
  -1  -2   2 151106. 1879.40
  -1  -2   2 146356. 1297.80
  -1   2   2 155800. 1921.70
  -1  -2  -2 155305. 2024.87
   1   2   2 156136. 1848.34
  -1   2  -2 150124. 1980.11
  -1  -2   2 154434. 1744.45
  -1  -2  -2 150856. 2015.03
  -1   2   2 151589. 1892.76
   1   2  -2 153319. 1866.00
   1   2   2 155330. 1859.60
   1  -2  -3 11744.1 614.735
  -1   2   3 11971.8 608.490
   1  -2  -3 12780.4 627.461
   1  -2  -3 13402.3 655.737
  -1  -2   3 12371.3 468.457
  -1  -2  -3 12206.2 531.833
   1   2   3 11061.6 596.323
   1   2   3 12064.6 586.006
  -1  -2   3 11404.8 523.035
   1   2  -3 12484.7 549.601
   1  -2   3 12022.9 619.399
  -1   2   3 12229.4 578.129
   1  -2  -3 13446.2 655.427
  -1   2  -3 12968.3 634.959
  -1  -2  -3 11954.4 525.499
  -1   2   3 12283.4 641.195
   1  -2  -3 12377.2 590.368
   1   2  -3 11980.0 583.616
   1  -2   3 12568.4 614.664
   1  -2   3 12329.3 392.014
   1   2   3 13303.3 657.111
   1  -2  -3 12393.0 598.566
  -1  -2   3 11239.6 593.532
  -1  -2   3 12361.2 548.172
  -1  -2   3 12342.6 591.311
  -1   2   3 11712.7 603.844
   1  -2  -3 12443.4 581.862
   1   2   3 11556.6 514.323
   1   2   3 13224.6 657.064
   1   2   3 12173.1 533.032
  -1   2   3 12572.1 645.920
   1   2  -3 12283.3 613.444
  -1  -2  -3 12917.1 660.330
  -1  -2  -3 12982.4 611.314
  -1   2   3 13529.2 623.166
  -1   2   4 6626.53 459.840
   1  -2   4 8420.39 532.949
  -1   2   4 7465.08 549.593
  -1   2   4 6535.92 505.784
  -1   2  -4 8274.39 554.449
   1  -2  -4 7788.17 544.469
   1  -2   4 6764.96 486.963
  -1   2   4 6669.83 494.535
   1  -2  -4 6781.48 514.235
   1   2   4 7175.42 529.799
  -1  -2  -4 7176.59 488.996
   1  -2  -4 6803.23 528.152
   1  -2   4 5898.78 480.439
  -1   2   4 7020.23 479.412
   1  -2  -4 7398.07 544.471
  -1  -2   4 6978.77 424.980
   1   2  -4 6810.13 413.219
  -1  -2   4 7453.46 437.318
   1   2   4 7058.77 503.069
  -1  -2   4 6917.57 530.096
   1   2  -4 6833.92 515.778
  -1   2   4 7999.52 564.629
  -1  -2  -4 8544.39 549.618
  -1  -2   4 7645.68 533.960
  -1   2   4 7911.24 526.705
  -1   2  -4 7409.20 343.168
   1  -2  -4 7373.00 517.551
   1   2   4 6697.68 462.032
  -1  -2  -4 7537.89 423.028
   1   2   4 7468.78 542.882
   1   2  -4 7816.32 533.449
   1  -2  -4 7961.47 497.163
  -1  -2   4 9528.46 585.318
  -1  -2  -4 8068.81 566.811
   1   2   4 7309.49 420.311
   1   2  -5 46932.1 1461.67
  -1  -2   5 46518.4 1488.15
  -1   2   5 47562.8 1401.10
   1  -2  -5 48628.5 1515.97
  -1  -2   5 47248.2 1226.44
  -1   2   5 46768.9 1303.34
  -1   2   5 49311.2 1535.92
  -1   2   5 49148.5 1466.74
   1  -2   5 46868.8 1399.89
   1  -2  -5 48361.5 1439.51
  -1   2  -5 48725.5 1533.66
  -1   2  -5 47676.4 960.093
  -1   2   5 46623.5 1472.83
   1   2   5 47275.6 1377.08
  -1   2   5 49930.1 1347.89
  -1   2   5 46173.1 1428.02
  -1  -2   5 47210.9 1101.11
  -1   2  -5 50735.0 1483.40
   1   2   5 45850.1 1393.42
  -1  -2  -5 46895.0 1367.99
   1  -2  -5 46807.3 1281.98
  -1  -2   5 47595.4 1466.61
  -1  -2   5 51140.8 1450.45
   1   2   5 50186.5 1467.50
   1  -2  -5 50628.7 1533.55
   1   2  -5 49001.5 1399.65
  -1  -2  -5 47580.1 758.856
  -1  -2  -5 49959.6 1481.28
   1  -2  -5 47570.6 1396.51
   1  -2  -5 50315.4 1478.13
   1  -2   5 48781.4 1446.68
   1   2   5 45156.6 1044.21
  -1  -2   5 48787.3 998.854
  -1  -2  -5 51682.6 1480.55
  -1   2  -6 15501.0 934.513
  -1  -2   6 15840.4 652.402
   1   2   6 16460.3 893.338
   1  -2  -6 16020.2 788.271
   1   2   6 16458.6 927.309
   1  -2  -6 15913.3 944.608
  -1  -2  -6 16419.5 912.052
  -1   2   6 17270.5 819.897
   1  -2   6 17224.1 936.038
  -1  -2   6 17149.3 821.065
   1   2  -6 16044.7 858.655
  -1   2   6 15905.9 874.523
   1   2   6 16807.4 904.831
  -1  -2  -6 15070.4 873.223
  -1   2   6 15596.2 806.421
  -1  -2  -6 16429.8 491.325
   1  -2  -6 15402.5 876.984
   1  -2   6 15737.4 605.444
  -1   2   6 14644.2 905.783
  -1  -2  -6 14618.0 862.086
  -1   2   6 17428.3 933.899
  -1   2   6 16245.9 918.064
   1   2  -6 16388.6 950.158
   1   2   6 15459.8 613.390
   1  -2   6 15379.1 882.976
  -1  -2   6 16631.1 638.293
  -1  -2   6 16594.2 962.404
  -1  -2   6 16407.5 884.193
  -1   2  -6 16462.3 621.073
   1  -2  -6 15566.7 911.735
  -1  -2   7 288.602 138.835
   1  -2  -7 77.4124 189.482
   1  -2   7 185.259 175.792
  -1   2   7 210.476 211.158
   1  -2   7 158.005 161.665
  -1   2  -7 76.2807 178.019
   1  -2  -7 73.5204 121.716
  -1  -2   7 577.179 237.784
   1   2   7 181.457 89.0802
   1   2   7 396.724 220.015
   1   2  -7-148.377 200.079
  -1  -2  -7 62.5557 194.346
   1   2  -7 281.285 210.422
  -1  -2  -7 230.143 91.7454
  -1   2  -7 176.378 116.391
  -1   2   7 45.5200 92.3314
   1  -2   7 222.986 92.4450
   1  -2  -7 242.671 198.425
  -1  -2   7 383.144 126.374
  -1  -2  -7 268.591 206.291
   1   2   8 5425.68 367.755
  -1   2   8 5263.31 513.172
  -1  -2  -8 5404.08 582.860
   1  -2   8 5656.57 439.506
   1  -2   8 6461.17 680.461
   1  -2  -8 5114.97 632.597
   1   2   8 5920.53 654.215
  -1  -2   8 5646.72 671.977
   1   2  -8 5697.68 671.618
   1  -2   8 5409.74 621.529
  -1  -2  -8 4494.92 559.662
   1   2  -8 5192.09 564.747
  -1   2  -8 5780.99 457.317
   1  -2  -8 5266.55 561.738
   1  -2  -8 5328.88 510.334
  -1  -2   8 6164.99 419.111
  -1  -2   8 5996.38 463.252
  -1   2  -8 6068.85 675.527
  -1   2   8 5872.95 680.271
   1  -2   9 33544.0 1602.14
   1  -2   9 32904.8 1554.74
  -1  -2   9 34424.4 990.432
   1   2  -9 33109.9 1476.03
   1   2   9 34597.8 1640.95
   1   2   9 35323.8 956.113
  -1  -2   9 33554.3 1682.50
   1  -2  -9 33341.5 1501.92
  -1   2  -9 35967.5 1744.94
   1  -2  -9 32082.0 1617.47
   1  -2   9 32969.7 1106.11
  -1   2   9 34314.0 1680.68
  -1  -2  -9 32532.2 1578.50
   1  -2  -9 34554.0 1326.58
  -1  -2  -9 33797.1 1506.36
  -1   2  -9 33936.7 1144.82
   1   2   9 33733.2 899.616
  -1  -2   9 32733.7 1138.84
   1   2  -9 33544.7 1657.96
   1  -2 -10 2068.58 423.333
  -1  -2  10 1715.89 286.394
  -1  -2  10 2115.61 244.796
   1   2  10 1996.12 223.432
   1  -2 -10 2474.65 375.966
  -1   2 -10 2270.33 489.353
  -1  -2 -10 2339.81 443.567
   1   2  10 1542.04 222.039
  -1   2  10 1555.27 417.283
  -1   2 -10 2254.01 353.005
  -1  -2 -10 2192.57 453.900
   1   2 -10 2817.89 536.260
   1  -2 -10 1727.09 453.306
   1  -2  10 1587.86 389.967
   1   2 -10 1993.95 366.587
  -1  -2  10 2094.78 462.372
   1  -2  10 2460.21 489.100
   1   2  10 1326.81 351.506
   1  -2  10 2224.44 317.143
  -1  -2 -11 519.014 272.647
  -1  -2  11 142.761 75.0378
  -1   2 -11 330.711 294.133
   1   2  11 148.349 86.5803
  -1  -2  11-151.154 266.005
   1   2  11 59.9613 215.996
   1  -2 -11 546.967 350.982
   1   2 -11 392.448 277.852
   1   2 -11 331.052 302.505
  -1  -2  11 253.890 126.541
  -1   2 -11 225.651 184.820
   1  -2  11-52.9181 225.674
   1  -2  11-132.636 335.139
   1  -2 -11 92.6264 175.635
   1  -2 -11 365.508 200.161
   1  -2  11 86.4930 92.0544
   1  -2 -11 163.985 140.457
   1   2  11 14.3588 86.1553
  -1   2  11 346.516 324.689
  -1  -2 -11 100.636 191.877
   1   2 -12 35589.9 1751.18
   1   2 -12 34733.0 1992.56
  -1   2 -12 30054.4 1841.86
  -1   2  12 37377.4 2034.72
  -1  -2  12 33525.2 980.432
   1  -2 -12 35342.9 1716.12
  -1   2 -12 34254.2 1379.21
  -1  -2 -12 35579.2 1754.05
   1  -2  12 31471.6 1782.74
   1  -2 -12 35485.2 1508.77
  -1  -2  12 33299.1 1715.07
   1  -2  12 33575.3 1876.84
  -1  -2  12 34132.7 1938.91
   1  -2 -12 36039.1 1985.00
   1   2  12 38327.8 1985.48
   1   2  12 35351.5 1151.13
   1   2  12 34542.3 847.765
  -1  -2 -12 32776.3 1872.76
  -1  -2 -13 4881.08 714.882
  -1  -2  13 4941.63 724.645
  -1   2 -13 4500.45 539.473
  -1  -2  13 3861.13 323.012
   1  -2 -13 4210.47 566.442
   1   2  13 4370.91 278.162
  -1   2 -13 4599.25 809.972
   1   2 -13 3489.31 674.653
   1   2 -13 3501.93 608.774
   1  -2 -13 4609.12 781.412
   1  -2  13 4626.03 754.363
   1   2  13 4625.21 447.206
  -1  -2 -13 4138.67 692.662
  -1   2  13 5456.87 863.209
   1  -2 -13 4712.80 671.130
   1   2  13 5051.03 778.350
  -1  -2  13 4406.53 745.486
   1  -2  13 4587.99 770.913
   1  -2 -14 28072.5 1946.51
  -1  -2  14 30864.9 2019.66
   1   2 -14 26184.3 1868.17
   1  -2 -14 30323.7 1713.65
  -1  -2  14 28095.4 825.759
  -1   2 -14 27073.7 1932.49
  -1   2 -14 30570.9 1427.49
   1   2 -14 26839.1 1664.69
  -1   2  14 28234.3 1917.69
   1   2  14 27928.9 1861.68
  -1  -2 -14 28160.0 1916.42
   1  -2 -14 27936.6 1494.04
  -1  -2 -14 29726.1 1718.69
   1   2  14 28529.3 1136.45
  -1  -2  14 27542.0 1716.94
   1  -2  14 28014.7 1820.36
   1  -2  14 29044.7 1900.69
  -1  -2 -15 3939.74 781.397
  -1  -2  15 2050.94 499.113
  -1   2 -15 3464.46 685.816
   1   2  15 3559.37 725.110
   1   2 -15 3135.67 722.589
   1  -2 -15 3614.34 763.824
   1  -2  15 2182.13 632.266
  -1   2 -15 2614.12 656.352
  -1  -2  15 2772.64 597.568
  -1   2 -15 3785.41 532.267
  -1   2  15 2509.72 657.614
  -1  -2 -15 4026.65 681.707
   1  -2 -15 3548.32 579.925
   1  -2  15 3321.11 726.832
   1   2 -15 3069.40 602.625
   1  -2 -15 3259.18 603.955
   1  -2  16 44244.3 2550.58
   1  -2  16 39253.8 2317.94
  -1   2 -16 41325.9 1783.68
  -1   2 -16 37556.7 2217.29
  -1  -2 -16 41483.8 2473.32
   1  -2 -16 39528.6 1923.35
  -1  -2  16 43571.8 2604.94
   1  -2 -16 42473.6 2161.46
   1  -2 -16 36856.2 2371.54
   1   2 -16 36689.8 2401.03
  -1   2  16 38988.7 2452.91
  -1  -2 -16 40065.1 2119.37
  -1  -2  16 35920.9 2151.82
   1   2 -16 37334.3 2096.52
   1   2  16 40234.4 2426.81
  -1   2 -16 39190.9 2457.57
   1  -2  17-132.733 335.662
  -1   2 -17 160.231 213.935
   1  -2 -17 930.767 481.201
  -1  -2 -17 459.570 447.927
  -1  -2 -17-151.623 252.863
  -1   2  17 936.376 506.301
   1   2  17 39.7258 291.117
  -1   2 -17-36.6497 286.298
   1   2 -17 108.106 250.423
   1  -2 -17-10.7786 239.703
  -1   2 -17 389.766 386.856
   1  -2  17-267.355 259.341
  -1  -2  17 390.285 510.371
  -1  -2  17 231.746 279.527
   1   2 -17 674.017 402.380
   1  -2 -17 508.322 378.019
   1  -2 -18 729.556 279.968
  -1   2 -18 1276.00 364.967
  -1   2 -18 1366.96 557.509
  -1   2 -18 1149.38 466.520
  -1  -2 -18 1744.23 545.235
   1   2 -18 1658.84 636.849
  -1  -2  18 1099.49 405.160
   1   2  18 1612.30 570.886
   1  -2  18 1420.43 596.164
   1   2 -18 1597.20 493.993
   1  -2 -18 1546.80 554.727
  -1  -2  18 815.470 391.771
   1  -2 -18 596.219 310.004
  -1  -2 -18 2018.88 658.659
  -1   2  18 757.720 453.354
   1  -2  18 1412.05 571.654
   1  -2 -19 761.233 379.234
  -1  -2 -19 340.657 346.577
  -1   2 -19 430.212 472.054
  -1   2 -19 1000.41 481.726
   1   2 -19 681.525 557.402
   1  -2  19-33.3569 253.109
  -1  -2 -19 302.594 257.100
   1   2  19 204.567 329.816
   1  -2 -19 619.629 358.591
  -1  -2  19 93.2415 271.245
  -1   2  19 4.32637 364.121
  -1  -2  19-75.4883 311.738
   1  -2 -19 222.565 268.993
   1   2 -19 731.575 410.762
   1  -2  19 99.7652 366.014
  -1  -2  20 13469.1 1543.44
  -1   2  20 13092.4 1400.56
   1  -2  20 14287.7 1630.66
   1   2 -20 14680.6 1730.51
   1   2  20 13781.2 1653.04
   1   2 -20 13536.7 1434.96
  -1  -2 -20 11651.4 1517.36
  -1  -2 -20 14048.9 1402.82
   1  -2  20 13014.7 1603.02
  -1  -2  20 15844.4 1809.78
   1  -2 -20 13831.9 1675.37
  -1   2  20 13203.1 1633.92
  -1   2 -20 11909.5 1425.07
  -1   2 -20 12537.6 1622.03
  -1  -2 -20 13874.5 1426.52
  -1  -2 -21 4329.94 828.643
   1  -2  21 4164.34 933.950
  -1  -2  21 5338.02 1075.28
  -1   2  21 2704.55 829.590
  -1   2 -21 3896.61 975.940
   1   2  21 4863.11 1027.83
   1  -2  21 2636.93 718.573
  -1  -2 -21 3144.20 856.391
   1  -2 -21 4451.57 992.689
  -1   2  21 3877.06 804.448
   1   2 -21 4102.07 830.044
  -1  -2 -21 3735.42 740.069
  -1   2 -21 5356.10 1003.06
   1   2 -21 2552.75 774.476
  -1  -2  21 3159.44 756.563
   1   2  21 4136.97 969.856
   1  -2 -22 3819.07 1005.48
  -1  -2  22 7229.06 1304.62
   1   2  22 6844.37 1221.23
   1  -2  22 5661.25 1087.72
   1   2 -22 4045.04 840.805
  -1  -2 -22 3376.03 901.804
  -1   2  22 3937.54 939.817
   1   2  22 8157.35 1386.61
  -1  -2  22 6156.02 1117.31
  -1   2  22 5723.13 968.964
  -1   2 -22 5884.55 1026.79
   1  -2  22 4614.50 992.613
   1   2 -22 4225.62 1042.15
  -1   2 -22 5079.78 1079.92
  -1   2  23 708.354 428.897
  -1   2  23 457.838 370.222
  -1   2 -23-243.416 359.464
   1   2 -23 573.779 523.219
  -1  -2 -23-100.520 319.520
   1  -2  23-309.784 386.851
  -1  -2  23 347.009 363.197
   1  -2  23-42.9900 408.535
   1   2  23-80.3852 387.602
  -1  -2  23-262.128 456.017
  -1   2 -23 538.504 415.961
   1  -2 -23 104.289 438.664
   1   2  23 75.2274 341.034
  -1   2  24 2572.31 813.874
  -1  -2 -24 2918.81 881.987
  -1   2 -24 2505.13 729.855
  -1  -2  24 2644.02 765.437
   1   2  24 2836.52 891.198
   1  -2  24 1884.62 722.438
   1  -2  24 2538.39 828.551
   1   2  25 617.311 457.856
  -1  -2  25 1739.39 743.981
  -1  -3   0-78.2310 81.8182
  -1  -3   0 16.0438 83.6555
  -1   3   0-94.3075 89.7934
   1   3   0 45.7103 75.3947
   1  -3   0 23.4072 82.5744
  -1  -3   0 11.4219 79.0413
  -1   3   0-81.7419 101.283
  -1  -3   0 128.237 79.7793
   1   3   0 110.387 109.116
   1   3   0-11.6899 63.2214
  -1  -3   0 181.004 80.9834
  -1   3   0 138.646 115.973
   1  -3   0-40.1497 86.2825
   1   3   0 7.07315 110.181
  -1   3   0 238.277 132.402
  -1   3   0 39.8144 75.2755
   1  -3   0-128.441 109.608
   1   3   0-34.8973 118.203
  -1  -3  -1 4951.03 369.898
  -1  -3   1 4789.62 389.551
  -1   3  -1 4032.94 361.100
  -1   3   1 4670.21 252.390
  -1   3   1 4374.17 372.231
  -1   3   1 4192.91 353.978
  -1  -3  -1 4804.56 368.716
   1  -3   1 4434.89 380.594
  -1   3  -1 4850.23 357.946
   1   3  -1 4597.70 316.660
   1  -3  -1 4902.77 395.575
  -1   3   1 4707.55 379.524
  -1   3  -1 4742.11 307.439
  -1  -3  -1 4798.69 381.982
   1   3  -1 4379.31 364.629
  -1  -3  -1 4156.68 360.145
  -1   3  -1 4232.58 360.799
   1   3   1 4655.70 322.185
   1   3   1 4467.08 345.836
   1   3  -1 4892.99 390.687
   1   3   1 4383.05 375.482
   1   3   1 4774.30 358.835
  -1  -3   1 4655.63 264.762
  -1  -3   1 4534.36 317.597
   1   3  -1 4597.65 300.366
  -1  -3  -1 4343.60 307.041
  -1  -3   1 4730.03 303.443
   1  -3  -1 4643.58 363.325
  -1   3   1 4720.79 354.578
   1   3  -1 4706.36 270.408
   1  -3   1 4486.49 372.790
   1  -3  -1 5009.82 353.326
  -1  -3  -1 4282.39 242.990
   1  -3  -1 4898.21 382.692
  -1  -3   1 5070.81 397.222
   1   3   1 5384.98 395.309
  -1  -3   2 198509. 1781.45
  -1  -3  -2 195031. 1677.62
   1  -3   2 197370. 2540.05
   1  -3  -2 199821. 2509.51
   1  -3   2 191450. 2465.27
   1   3   2 188765. 1726.65
   1   3   2 191599. 2429.59
   1  -3  -2 193888. 2529.92
  -1  -3  -2 192578. 2548.74
  -1   3   2 196829. 2536.43
   1  -3  -2 191862. 2261.62
   1   3  -2 194418. 2015.97
  -1  -3   2 191178. 1745.94
  -1  -3  -2 197812. 2450.40
  -1  -3   2 191208. 2518.65
   1   3  -2 194316. 2384.56
  -1  -3  -2 199464. 2296.74
   1   3   2 197047. 2562.33
   1   3  -2 190970. 1781.21
  -1   3   2 196958. 2304.05
  -1   3  -2 188085. 2490.37
  -1  -3   2 191554. 2011.91
  -1   3   2 184671. 2296.05
  -1  -3  -2 194388. 2332.92
  -1  -3   2 194641. 2414.86
   1   3   2 188780. 2400.22
   1   3   2 195260. 2321.63
  -1   3   2 194528. 2492.45
   1  -3  -2 191513. 2525.31
   1  -3  -2 198743. 2368.81
  -1  -3  -2 195440. 2434.81
   1   3  -2 189780. 2019.23
  -1   3   2 198110. 2587.60
   1   3  -2 192499. 2471.19
  -1   3  -2 203242. 2534.73
   1   3   3 271086. 1913.54
   1   3   3 271936. 3231.86
  -1  -3  -3 261019. 3014.24
  -1   3   3 276151. 2887.48
  -1  -3  -3 261405. 2432.52
  -1   3  -3 263949. 3105.04
  -1  -3  -3 276094. 2911.98
   1   3   3 265091. 3026.50
  -1  -3   3 274196. 2827.49
   1   3  -3 267089. 3115.65
  -1  -3   3 264468. 2320.67
   1  -3   3 264248. 3059.28
   1  -3  -3 257915. 3065.06
   1   3   3 255886. 2871.85
   1   3   3 263148. 2492.52
   1   3  -3 275111. 2378.94
   1  -3   3 269780. 3139.19
  -1  -3   3 269606. 3206.62
  -1  -3  -3 274047. 3078.75
   1  -3  -3 260349. 3186.23
  -1   3   3 259185. 2827.59
   1   3   3 267112. 3092.65
  -1   3   3 270311. 3140.34
   1   3  -3 263071. 2806.74
   1   3  -3 261229. 2813.81
   1  -3  -3 271934. 3163.30
  -1   3   3 272993. 3158.85
  -1   3   3 275076. 3279.01
   1  -3  -3 278047. 3199.77
   1  -3  -3 265306. 2831.85
  -1   3  -3 271426. 3114.94
   1  -3  -3 270021. 2851.39
  -1  -3   3 269904. 2499.32
  -1  -3  -3 261064. 3197.63
  -1  -3   3 264816. 2845.34
   1   3   3 278136. 3101.11
  -1   3   3 271930. 3170.15
  -1   3   4 71383.3 1754.32
  -1  -3   4 72201.9 1751.90
   1  -3  -4 72619.3 1733.05
  -1   3   4 71055.3 1751.34
  -1  -3   4 70805.3 1626.80
   1   3   4 70846.1 1672.12
   1   3   4 70260.9 1223.80
   1   3  -4 70897.3 1637.49
  -1  -3  -4 70961.6 1780.03
   1   3   4 72417.9 1509.74
   1  -3  -4 71420.5 1580.45
   1   3   4 72871.5 1757.58
   1  -3  -4 74084.5 1561.89
   1  -3   4 69526.6 1688.27
   1  -3  -4 68795.0 1587.00
   1   3  -4 68033.3 1436.85
   1  -3  -4 73618.2 1760.77
  -1   3   4 76119.7 1841.43
   1   3   4 73073.1 1791.00
   1  -3  -4 71859.2 1773.65
  -1  -3   4 68545.9 1368.30
   1   3   4 70028.7 1502.47
  -1   3  -4 74153.1 1728.17
   1  -3   4 70872.8 1681.10
  -1  -3  -4 71449.4 1692.32
  -1   3   4 71894.5 1595.72
  -1   3   4 70083.6 1724.52
  -1  -3   4 67158.8 1331.92
   1  -3  -4 70888.2 1769.58
   1   3  -4 71052.1 1374.81
  -1  -3  -4 70720.8 1479.84
  -1   3   4 69638.4 1515.95
  -1  -3   4 70137.5 1467.70
   1   3  -4 73501.5 1732.61
   1   3   4 69618.7 824.812
   1   3  -5 68885.9 1790.68
  -1  -3   5 70774.5 1488.80
   1   3  -5 68058.1 1441.89
   1  -3   5 71542.4 1815.43
   1  -3  -5 68770.7 1850.26
   1   3   5 69393.2 1497.95
  -1  -3  -5 71510.4 1834.14
  -1   3   5 69807.2 1860.26
   1   3   5 70388.3 1863.56
   1   3   5 63525.0 1371.63
  -1  -3   5 73895.4 1845.74
   1  -3  -5 67671.6 1820.22
  -1   3   5 72542.4 1906.53
   1  -3  -5 69746.8 1626.60
   1  -3   5 68710.2 1792.18
  -1  -3  -5 68247.9 1645.31
   1  -3  -5 68061.6 1698.03
  -1   3  -5 70386.9 996.061
  -1   3   5 72544.7 1720.92
  -1   3   5 67210.3 1835.68
   1  -3  -5 74103.5 1939.39
  -1   3   5 69510.3 1830.23
   1   3   5 68093.4 1663.72
  -1  -3  -5 70592.3 1880.20
  -1   3   5 68217.4 1591.14
   1   3   5 69032.8 995.032
  -1   3  -5 73053.6 1841.53
   1   3  -5 67965.0 1784.30
  -1  -3   5 68915.2 1885.46
   1   3   5 68141.1 1780.78
  -1  -3   5 67789.1 1484.16
  -1  -3   5 74227.7 1876.84
   1   3   5 71317.1 1875.53
   1  -3  -5 68369.2 1837.86
   1  -3  -6 261204. 3830.71
  -1   3  -6 263721. 2252.25
  -1  -3  -6 254654. 3790.31
   1   3   6 263996. 3760.34
  -1   3  -6 267487. 2164.55
   1   3   6 270865. 3628.37
   1   3   6 254092. 2927.34
   1   3  -6 259459. 2850.04
  -1  -3   6 265362. 3934.57
  -1  -3  -6 270942. 2291.83
   1  -3  -6 266352. 3876.59
   1  -3   6 257190. 3685.39
  -1   3   6 258735. 3918.14
   1   3   6 258257. 2305.37
   1  -3  -6 264446. 3326.74
  -1  -3   6 255752. 2891.16
  -1  -3  -6 256733. 3541.38
  -1   3   6 264838. 3309.99
  -1   3   6 274217. 3622.26
   1  -3  -6 262880. 3560.65
   1   3  -6 263684. 3839.59
   1  -3   6 267739. 3791.76
  -1  -3   6 272678. 2241.05
  -1   3  -6 259001. 3913.19
   1  -3  -6 259426. 3790.85
   1   3  -6 259160. 3716.79
  -1  -3   6 259393. 3209.96
   1  -3   7 34659.6 1465.81
   1  -3   7 33471.6 1428.77
  -1   3   7 33324.0 1263.03
  -1  -3   7 34620.7 1542.98
  -1   3  -7 34616.9 883.910
  -1   3  -7 32743.2 748.487
   1  -3  -7 34967.1 1518.63
   1  -3  -7 34125.5 1448.18
  -1   3   7 34118.5 1268.66
  -1  -3   7 35189.7 1072.64
   1  -3  -7 33778.9 1464.68
   1   3   7 34343.2 1089.39
   1   3  -7 34446.0 1430.76
  -1  -3  -7 35229.3 1416.89
  -1  -3   7 36884.1 917.951
   1   3   7 34443.5 1463.07
  -1  -3  -7 35416.7 1500.91
   1  -3  -7 34691.4 1261.25
  -1   3   7 35080.0 1524.08
  -1  -3   7 34721.0 1283.35
   1   3  -7 34692.4 1512.54
  -1   3  -7 34547.3 1552.71
  -1  -3  -7 35217.4 875.110
  -1   3  -8 1054.02 369.758
  -1  -3   8 520.205 145.848
   1  -3   8 443.885 196.707
  -1  -3  -8 337.424 98.5336
   1  -3  -8 337.495 162.493
   1  -3   8 297.960 94.2325
  -1   3   8 376.091 236.049
  -1   3   8 451.443 192.730
  -1   3   8 589.635 235.327
  -1  -3  -8 608.469 264.282
   1   3   8 259.751 225.794
  -1  -3   8 501.903 254.659
  -1  -3   8 412.100 136.586
  -1  -3  -8 367.383 209.950
   1   3  -8 56.0227 219.052
  -1   3  -8 587.878 157.176
   1  -3  -8 526.282 263.579
  -1  -3   8 321.809 180.262
   1   3  -8 84.8861 187.616
  -1   3  -8 291.833 69.4852
   1   3   8 415.303 169.579
   1  -3  -8 48.2183 162.109
   1  -3   8 225.731 207.406
  -1  -3  -9 12689.4 988.180
   1  -3  -9 12216.9 964.302
   1  -3  -9 12557.9 819.467
  -1  -3  -9 13050.4 1003.38
   1  -3  -9 12175.1 1007.88
  -1   3   9 11808.9 1035.00
  -1  -3   9 12450.2 646.137
  -1  -3   9 12875.3 908.509
   1  -3   9 12736.1 973.386
   1   3  -9 12085.8 1003.07
  -1   3   9 11566.2 833.663
   1   3   9 11798.7 646.325
   1   3   9 11333.7 966.838
   1   3  -9 12318.1 954.647
  -1  -3   9 13130.0 657.716
   1  -3   9 12110.4 600.486
  -1   3  -9 12436.8 626.430
  -1   3  -9 12042.5 1032.20
  -1  -3  -9 12070.6 577.806
   1  -3   9 12996.8 1014.13
  -1  -3   9 13378.1 1070.50
   1   3 -10 73862.7 2406.34
   1   3  10 76814.7 2621.54
   1  -3 -10 77490.8 2104.63
  -1  -3  10 75882.1 2303.87
  -1   3  10 73362.4 2603.13
  -1  -3  10 75185.8 1582.67
  -1   3  10 72881.5 2196.55
  -1   3 -10 79690.6 2758.21
   1  -3  10 77277.4 1629.60
   1  -3 -10 74324.6 2460.29
   1  -3  10 79546.0 2625.24
  -1  -3 -10 75757.6 1537.81
  -1   3 -10 77818.1 1693.22
   1  -3 -10 74944.6 2613.02
  -1  -3 -10 75725.8 2530.21
  -1  -3  10 75150.2 1678.74
   1  -3  10 77888.8 2530.39
  -1  -3  10 77267.7 2687.75
   1   3 -10 78588.7 2735.22
  -1  -3 -10 80055.4 2539.04
   1   3  10 78004.9 1644.88
  -1  -3  11 1573.52 369.972
  -1  -3 -11 2061.49 490.276
  -1   3 -11 2251.57 317.489
   1  -3 -11 1752.31 473.126
   1   3 -11 1455.48 401.579
  -1  -3 -11 1851.51 436.427
   1  -3  11 2039.19 462.751
   1   3 -11 2178.17 487.545
   1  -3  11 794.810 276.599
   1  -3  11 1244.18 231.008
  -1   3  11 1578.75 386.262
  -1  -3  11 1717.74 244.859
   1   3  11 1410.66 234.145
   1  -3 -11 1420.37 314.747
   1   3  11 1751.13 475.453
  -1  -3  11 565.963 244.579
   1  -3 -11 2181.45 468.521
  -1  -3  11 1674.76 278.670
  -1   3  11 2170.18 542.999
  -1   3 -11 1953.04 482.838
   1  -3 -12 192.959 158.658
   1   3 -12 965.254 372.117
  -1  -3 -12 22.3817 236.395
  -1   3 -12 121.933 303.807
  -1  -3  12 423.540 115.018
  -1  -3  12 329.573 242.712
  -1   3  12 163.458 239.765
   1  -3 -12 461.873 319.639
   1   3 -12 396.408 264.406
  -1  -3  12 90.9262 188.170
   1  -3  12-71.7697 281.440
   1   3  12 268.500 117.761
   1   3  12 52.9172 236.504
   1  -3 -12 82.4199 254.308
  -1   3 -12 0.17786 102.617
  -1  -3 -12-5.39020 203.485
   1  -3  12 135.485 242.309
   1  -3  12 249.845 127.748
  -1  -3  12 266.151 143.327
  -1   3  12 42.5013 198.768
   1   3  13 26153.4 1762.18
  -1   3 -13 27491.3 1739.62
   1  -3 -13 28080.5 1377.84
  -1   3 -13 28266.6 1887.89
  -1   3  13 29101.8 1572.91
   1  -3  13 24930.1 1658.72
   1  -3 -13 25513.7 1345.96
  -1  -3  13 27811.1 1638.75
  -1   3 -13 26673.9 1179.49
   1   3 -13 29604.2 1908.30
  -1  -3  13 26360.7 890.758
  -1  -3 -13 27440.2 1777.33
   1   3  13 28756.3 961.689
   1   3 -13 25771.2 1609.14
   1  -3  13 28187.6 1822.29
   1  -3  13 25761.2 1138.01
  -1  -3 -13 25935.4 1637.65
  -1  -3  13 27690.5 1207.46
   1  -3 -13 29968.5 1713.07
   1  -3 -13 27845.6 1824.65
  -1   3  13 29549.8 1905.04
  -1  -3  13 27773.2 1847.99
   1  -3  14 6034.05 868.650
  -1   3  14 4462.52 814.487
  -1  -3  14 5162.00 779.497
   1   3  14 3903.15 707.087
  -1  -3 -14 5442.02 827.575
   1   3 -14 5208.43 795.628
  -1   3 -14 5058.85 886.390
   1  -3 -14 5763.80 801.692
  -1   3 -14 6051.07 585.287
  -1   3  14 4402.43 665.882
   1  -3  14 4071.46 730.563
  -1  -3 -14 5016.31 822.612
  -1   3 -14 4051.23 718.415
   1   3  14 4908.37 382.759
   1  -3 -14 6105.90 682.960
   1  -3 -14 6423.86 935.752
  -1  -3  14 2828.47 637.330
   1   3 -14 4526.79 814.540
  -1   3  15-5.98225 335.510
  -1   3 -15 413.146 336.885
   1  -3 -15 1358.49 492.942
  -1   3 -15 681.847 238.674
  -1  -3  15 411.927 406.572
  -1  -3 -15 374.993 219.239
  -1   3 -15 198.481 274.721
   1   3  15 683.654 349.079
  -1  -3 -15 1497.16 459.967
   1  -3 -15 662.033 380.230
  -1  -3  15 678.279 347.854
   1  -3 -15 509.462 221.465
   1  -3  15 680.928 417.909
  -1   3  15 1144.75 385.664
   1   3 -15 522.418 247.062
   1   3 -15 305.008 287.617
   1  -3  15 825.505 460.859
   1   3 -16 6893.49 1061.38
   1   3 -16 6305.47 894.399
   1  -3  16 5535.65 889.057
  -1  -3 -16 5666.79 938.620
   1  -3  16 5750.91 918.489
  -1  -3 -16 7196.95 939.164
  -1  -3  16 5955.42 1005.90
  -1   3 -16 5261.01 864.761
  -1   3  16 6283.51 858.917
   1  -3 -16 5648.98 720.662
  -1   3  16 5902.50 984.354
   1   3  16 6090.74 949.120
  -1   3 -16 6785.43 1048.97
  -1   3 -16 5959.82 632.336
   1  -3 -16 6293.19 881.468
   1  -3 -16 6357.34 1014.64
  -1  -3  16 7162.17 952.839
  -1   3  17 2073.91 520.774
   1   3 -17 1419.42 475.434
  -1   3  17 3260.59 805.370
  -1  -3  17 3841.79 874.114
   1  -3  17 3615.99 785.442
   1   3  17 2020.62 618.326
   1   3 -17 3227.93 818.140
   1  -3 -17 2547.08 739.488
  -1   3 -17 2842.67 760.684
  -1  -3 -17 3920.34 751.456
  -1  -3 -17 3180.19 763.519
   1  -3 -17 2209.13 562.410
   1  -3 -17 2575.48 532.897
  -1  -3  17 2468.93 590.048
   1  -3  17 2872.72 746.723
  -1   3 -17 3104.35 719.377
  -1  -3  18 29896.6 2114.41
   1  -3  18 29857.9 2271.67
   1  -3 -18 28633.9 1962.67
   1  -3  18 29989.5 2189.46
  -1  -3 -18 30589.5 2276.88
  -1  -3  18 30965.5 2359.46
   1   3 -18 28807.8 2031.89
  -1   3 -18 29001.6 2318.05
   1   3 -18 32324.6 2423.32
  -1   3  18 29263.0 2297.49
   1  -3 -18 30566.3 1759.13
  -1  -3 -18 29027.3 1988.04
   1  -3 -18 34569.5 2474.60
  -1   3 -18 29969.3 2171.00
   1   3  18 31389.9 2313.78
  -1   3  18 32720.8 2010.08
   1  -3 -19 2295.59 751.428
   1  -3  19 990.823 474.492
   1   3 -19 1368.29 649.379
   1  -3  19 1001.09 467.831
  -1   3  19 1664.16 611.735
  -1  -3  19 1256.99 542.599
  -1   3  19 1330.01 522.313
  -1   3 -19 1057.84 667.635
   1   3 -19 1312.31 582.100
  -1  -3 -19 1221.49 476.317
   1   3  19 1572.72 609.734
  -1   3 -19 2308.69 700.242
   1  -3 -19 1811.15 527.397
  -1  -3  19 1239.12 600.428
  -1  -3 -19 823.334 435.918
   1  -3  20 7476.19 1213.81
  -1   3  20 7475.74 1015.26
   1   3 -20 6928.57 1228.19
  -1   3 -20 6689.88 1108.29
  -1  -3 -20 7473.01 1063.04
  -1   3 -20 7369.89 1255.93
  -1   3  20 7155.97 1243.17
   1   3  20 8424.37 1324.79
   1  -3  20 7383.75 1254.15
  -1  -3  20 7485.06 1131.27
   1  -3 -20 7178.02 1217.01
  -1  -3 -20 8581.23 1371.86
  -1  -3  20 8927.58 1360.65
   1   3 -20 6889.12 1063.60
   1  -3 -20 9224.59 1187.32
  -1   3 -21 371.962 305.665
  -1  -3  21 3.37053 453.820
  -1   3  21 103.804 263.230
  -1  -3  21 60.3603 344.887
   1  -3  21-439.110 589.973
   1   3 -21 362.721 385.096
   1  -3 -21 920.370 481.261
  -1   3  21 1131.65 572.600
   1   3 -21 90.1895 342.130
   1  -3  21 338.081 292.838
  -1  -3 -21 621.876 384.696
  -1  -3 -21-323.399 438.290
   1  -3 -21 845.433 455.222
  -1  -3 -21 801.343 352.067
   1   3  21 1387.93 586.340
  -1   3 -21 564.742 419.161
   1   3  22 3946.75 977.612
   1  -3  22 6999.04 1283.54
  -1  -3 -22 4786.77 902.557
  -1  -3 -22 4942.33 1080.63
  -1   3  22 5601.73 1175.93
   1   3 -22 5851.54 1025.99
  -1  -3  22 3777.15 965.032
  -1   3 -22 4319.70 883.780
   1  -3 -22 4079.32 965.729
   1  -3  22 5061.46 1054.66
   1   3 -22 5494.11 1133.11
  -1   3 -22 3936.26 963.940
   1   3  22 5609.99 1148.84
  -1  -3  22 4253.75 906.529
  -1   3 -23-349.501 419.970
   1   3 -23 283.952 353.296
  -1  -3  23 907.635 596.307
   1  -3  23 596.412 427.831
  -1  -3 -23 458.317 415.773
  -1   3  23 372.503 493.133
  -1   3 -23 573.102 524.298
   1  -3 -23 154.042 346.765
   1   3  23 345.345 414.483
   1  -3  23-154.664 315.740
   1   3 -23 677.790 506.644
  -1  -3  23 348.752 395.688
   1   3  23-569.963 571.801
  -1  -3  24 170.983 345.283
  -1   3 -24 1620.71 664.258
   1  -3  24 856.859 495.855
  -1  -3 -24 1399.83 654.644
   1  -3  24 2151.43 715.629
   1   3  24-454.882 616.446
  -1   3 -25 1671.11 644.232
  -1  -3  25 1198.70 660.732
   1   4   0-141.556 120.643
   1   4   0 112.869 116.993
   1  -4   0-27.4826 104.274
   1   4   0-100.713 135.760
  -1  -4   0 363.796 170.266
  -1   4   0 38.5232 91.4399
   1   4   0 150.278 102.816
  -1  -4   0-106.231 126.198
  -1   4   0 299.866 162.778
  -1  -4   0-13.8817 100.549
   1  -4   0-190.225 131.946
  -1  -4   0-15.8252 95.9315
  -1   4   0-15.8814 119.267
   1   4   0-88.9994 73.6373
  -1  -4   0 129.429 101.201
   1  -4   0 20.9184 130.212
   1  -4   0 167.836 128.777
   1  -4   0 220.226 117.458
  -1   4   0 90.9642 114.735
  -1   4  -1 15798.2 700.198
   1   4   1 16296.6 672.924
  -1   4   1 15603.9 546.538
  -1  -4  -1 14745.9 650.677
   1   4   1 15654.8 795.311
   1   4  -1 16483.5 637.601
  -1   4  -1 16341.3 775.677
  -1  -4   1 16344.5 602.246
   1  -4   1 16716.1 784.417
  -1   4   1 15487.1 733.382
  -1  -4   1 15264.2 619.422
   1  -4  -1 15632.2 680.158
  -1   4  -1 16011.8 773.360
  -1   4   1 17003.5 799.050
   1   4   1 15814.3 715.072
  -1   4  -1 15254.9 615.420
  -1  -4  -1 16077.0 790.654
   1   4   1 15309.8 692.410
  -1  -4   1 16072.6 631.151
   1  -4  -1 15680.1 743.355
  -1  -4  -1 16619.7 733.353
   1  -4  -1 16781.6 751.028
   1  -4  -1 16680.6 590.842
   1  -4   1 15852.4 760.360
  -1  -4   1 14942.4 749.205
  -1  -4   1 16524.9 796.549
   1   4  -1 17012.8 812.436
   1   4  -1 15908.5 617.078
   1   4  -1 16212.6 761.089
   1   4   1 15737.2 476.461
   1  -4  -1 16142.0 786.103
  -1   4   1 16890.7 718.508
  -1  -4  -1 15257.7 739.300
  -1  -4  -1 16039.7 572.083
  -1  -4  -1 16604.4 719.375
   1   4  -1 16618.8 613.319
   1   4   1 14821.5 713.539
  -1   4   1 16307.6 752.374
   1   4  -2 43011.3 1296.39
  -1  -4   2 41743.5 981.050
   1  -4   2 43135.3 1283.76
  -1  -4  -2 42574.5 1306.20
  -1   4  -2 41934.2 1301.88
   1   4  -2 42115.7 1021.14
  -1  -4   2 42792.1 935.215
   1   4   2 44057.4 1249.53
  -1   4   2 45027.0 1295.12
  -1   4  -2 42559.7 1255.60
  -1  -4  -2 42377.7 1212.52
   1   4   2 42111.5 1287.69
  -1   4   2 45956.3 1189.53
   1  -4  -2 41626.9 1290.99
   1   4  -2 41508.1 908.342
  -1   4   2 43007.3 1311.91
  -1   4   2 40620.5 1178.95
   1  -4  -2 42460.1 1301.65
   1   4   2 42505.0 888.056
   1  -4  -2 41823.3 1128.70
  -1   4  -2 43026.3 1284.49
  -1  -4   2 46618.7 1374.06
   1  -4   2 44438.0 1324.04
  -1  -4   2 43848.4 1290.24
   1   4  -2 42919.0 1272.59
  -1   4   2 46463.7 1362.36
   1  -4  -2 42521.6 1203.15
  -1  -4   2 42590.1 1000.95
  -1  -4  -2 43128.7 1323.27
  -1   4  -2 41327.4 916.099
   1   4  -2 44388.3 1007.84
   1   4   2 41377.7 1152.44
   1   4  -2 41571.2 983.396
  -1  -4  -2 43112.9 1178.35
   1  -4  -2 43329.9 822.761
   1  -4  -2 43649.7 1312.40
  -1   4   2 43361.1 781.969
   1   4   2 44317.3 1317.40
   1   4   2 41056.6 1168.38
  -1  -4  -2 42746.0 868.357
  -1  -4  -2 44279.9 838.458
   1  -4  -3 17758.2 786.170
  -1   4   3 16892.7 433.345
  -1   4   3 16860.1 771.193
   1  -4   3 18735.3 904.738
   1  -4  -3 17476.6 894.066
  -1   4   3 16501.8 824.977
  -1  -4   3 18082.9 837.216
   1  -4  -3 17245.9 455.975
   1   4   3 19343.3 898.733
   1   4  -3 17933.3 825.735
  -1   4  -3 17236.9 533.650
   1  -4  -3 17941.3 887.454
  -1   4  -3 18309.4 872.850
   1   4   3 17564.5 669.921
   1  -4   3 17536.2 850.293
   1   4   3 16742.3 836.261
  -1  -4  -3 18290.3 663.234
  -1   4  -3 16907.1 863.950
  -1  -4  -3 17818.7 853.808
  -1   4  -3 17382.4 894.645
  -1  -4   3 18125.2 680.542
   1   4   3 17002.3 474.720
  -1  -4  -3 17227.9 855.660
   1   4  -3 16904.9 643.853
  -1  -4   3 17851.1 659.048
   1  -4  -3 16574.9 747.864
  -1   4   3 17398.8 896.494
   1   4   3 18140.4 848.033
   1   4  -3 17829.3 759.566
  -1  -4   3 16771.2 532.016
   1  -4  -3 17037.5 832.872
  -1  -4  -3 16388.9 879.462
  -1  -4   3 18050.2 904.812
   1   4  -3 16135.0 846.746
  -1   4   3 16798.0 757.390
  -1  -4  -3 19003.4 783.330
  -1   4   3 18193.7 888.233
   1   4   3 17120.0 475.337
   1  -4  -3 18242.0 918.636
  -1  -4  -3 16764.0 471.373
   1   4  -3 17846.4 683.151
   1   4   3 17564.2 890.478
   1   4   4 120153. 1535.26
  -1   4   4 124717. 2403.94
   1   4   4 118563. 2195.07
   1   4  -4 119017. 2181.79
   1  -4   4 114995. 2301.21
   1  -4  -4 117365. 1137.25
   1  -4  -4 119067. 2325.48
   1   4  -4 122844. 1920.91
  -1  -4   4 121057. 2152.45
  -1  -4  -4 123580. 2406.40
   1  -4  -4 119098. 2115.18
  -1   4  -4 126093. 2396.33
  -1  -4   4 119096. 1883.11
  -1  -4  -4 118469. 2462.71
   1  -4   4 120641. 2404.57
   1   4   4 116473. 2358.26
   1  -4  -4 120029. 2455.08
  -1  -4   4 121280. 1801.76
   1   4   4 121042. 2005.79
   1   4  -4 119652. 2104.10
   1  -4  -4 123458. 2457.53
   1   4   4 122216. 2472.21
   1   4   4 116433. 1234.35
   1  -4  -4 124082. 2129.36
  -1  -4   4 121336. 2456.11
   1   4   4 127048. 2414.29
  -1  -4  -4 119074. 2371.24
  -1   4   4 120129. 2485.12
  -1   4   4 118687. 2411.67
   1  -4  -4 124434. 2469.90
  -1  -4   4 119588. 1264.79
   1   4  -4 120824. 2400.40
  -1   4  -4 112015. 2381.07
  -1   4   4 118160. 2106.60
  -1   4   4 120888. 2418.73
  -1  -4  -4 120283. 1252.49
  -1   4   4 117542. 2081.34
  -1  -4  -4 122338. 2049.97
  -1  -4  -4 117598. 1935.44
  -1  -4   5 15634.1 747.586
   1   4   5 16509.3 843.269
   1  -4  -5 14954.6 813.155
   1   4  -5 15750.7 764.946
   1  -4  -5 15474.7 930.899
   1  -4  -5 14575.9 883.040
   1   4   5 15807.7 492.518
   1  -4  -5 16316.9 984.863
  -1  -4  -5 16017.9 933.067
   1  -4   5 17940.8 954.009
  -1  -4   5 17904.5 829.674
   1  -4  -5 16712.6 854.921
  -1   4   5 16142.6 798.592
   1  -4  -5 15384.3 452.446
  -1  -4   5 15492.8 704.550
  -1  -4  -5 15621.4 792.059
  -1   4   5 16385.4 965.275
   1   4  -5 16838.2 955.471
   1  -4  -5 16835.2 819.082
   1   4  -5 15983.7 890.703
  -1   4   5 16842.9 847.747
   1   4   5 16219.5 935.580
   1   4   5 16621.1 671.214
  -1   4  -5 15515.2 417.627
   1   4  -5 16003.3 761.347
  -1   4  -5 14969.4 941.335
   1   4   5 16096.3 815.587
  -1  -4  -5 15234.2 950.311
   1   4  -6 28672.9 1278.46
   1   4  -6 26974.2 1269.68
   1   4   6 28439.1 742.588
  -1  -4   6 28746.9 621.332
   1  -4  -6 29957.2 1324.64
  -1  -4   6 26599.2 1056.86
  -1   4   6 27753.0 1337.95
  -1   4  -6 27158.3 1329.99
   1  -4  -6 28461.9 1342.07
   1   4  -6 28350.1 1027.51
  -1   4  -6 29439.4 912.410
   1  -4  -6 27959.0 1128.10
   1  -4   6 28381.4 1268.97
   1   4   6 27360.3 1088.47
  -1  -4  -6 29226.6 1185.12
  -1  -4   6 28530.0 1052.52
   1  -4  -6 27769.9 1183.92
   1   4   6 29986.9 1220.84
   1   4   6 28873.8 1321.48
  -1  -4  -6 27485.2 1342.66
   1  -4  -6 27022.8 1305.34
  -1   4   6 31106.3 1223.61
  -1   4   6 28036.4 1116.84
   1   4   6 30061.5 1019.75
  -1   4  -6 26474.3 583.439
   1  -4  -7 295.110 191.778
   1  -4  -7 139.313 147.453
  -1   4  -7 389.383 142.795
  -1  -4  -7 272.297 125.435
   1   4  -7 123.247 238.520
  -1  -4  -7-10.2649 140.190
  -1   4   7-23.3189 157.893
  -1  -4   7 268.014 87.1932
  -1   4   7 76.6014 206.998
  -1  -4   7 470.672 193.908
  -1  -4   7 193.578 126.563
   1   4   7 201.174 169.251
  -1  -4  -7 103.224 256.975
  -1   4  -7 90.2355 66.2932
   1   4   7 241.566 125.300
  -1  -4   7 99.7828 165.196
   1  -4  -7-242.646 285.841
   1   4   7 144.099 119.756
   1   4   7 258.345 111.634
   1   4  -7 170.989 139.908
   1  -4   7 171.320 168.456
  -1   4  -7 81.0585 243.445
   1   4  -7 325.993 232.869
   1  -4   7-40.4243 175.183
  -1   4  -7 320.739 307.073
   1  -4  -7-171.945 204.529
   1  -4  -7 23.6524 162.392
  -1  -4   8 3928.87 554.233
   1   4   8 2954.32 309.945
  -1  -4   8 2657.57 415.891
  -1   4  -8 3322.89 287.364
  -1   4  -8 2973.60 242.547
   1  -4  -8 2991.61 397.115
   1   4  -8 2894.26 339.009
  -1  -4  -8 2283.58 472.162
   1   4   8 3152.99 385.192
   1   4   8 2993.69 491.169
  -1  -4  -8 3016.96 302.897
  -1   4   8 2288.65 480.649
  -1   4  -8 3124.38 521.986
   1  -4  -8 2545.94 450.791
  -1  -4   8 2862.62 341.358
   1  -4  -8 3220.03 529.913
   1   4   8 2961.93 395.852
   1   4  -8 2839.03 485.290
  -1   4   8 2854.60 400.790
  -1   4  -8 4043.38 631.277
   1  -4  -8 3082.76 502.627
   1  -4   8 3108.62 491.262
   1  -4   8 3101.72 508.308
  -1  -4  -8 3170.07 492.119
   1   4  -8 2530.02 453.945
  -1  -4   8 3030.05 251.988
   1  -4   9 1551.39 376.953
   1  -4  -9 1275.84 382.861
   1  -4  -9 1883.13 348.465
  -1  -4   9 1428.78 313.675
  -1   4  -9 1712.47 200.992
  -1   4   9 1368.86 397.140
  -1   4  -9 1460.29 179.206
  -1  -4   9 1587.53 255.165
   1  -4  -9 1224.57 380.680
  -1  -4   9 1733.66 430.942
   1  -4   9 1505.73 403.334
  -1   4  -9 2136.00 456.260
  -1  -4   9 1315.67 187.335
  -1  -4  -9 1630.71 233.429
   1   4   9 1774.94 278.120
   1   4  -9 1470.51 363.658
   1   4   9 1536.87 425.520
  -1   4  -9 1649.44 491.998
   1   4   9 1708.57 287.899
  -1  -4  -9 2205.86 428.248
   1   4  -9 873.863 313.422
  -1   4   9 1353.37 303.403
  -1  -4  -9 1886.93 410.095
  -1   4 -10 11484.0 1054.36
  -1   4 -10 9559.46 406.914
  -1  -4  10 9743.54 858.695
  -1  -4 -10 9214.06 904.282
  -1  -4  10 8776.02 586.752
   1  -4 -10 9282.79 914.678
  -1   4 -10 9853.28 522.265
  -1   4  10 9097.01 960.223
  -1  -4 -10 9806.45 580.208
   1   4  10 8541.63 898.008
   1   4  10 11280.1 730.409
   1  -4 -10 10405.4 794.607
  -1  -4 -10 10276.9 978.936
   1   4 -10 10131.3 941.151
   1  -4  10 11258.1 1027.50
   1  -4  10 10360.4 939.105
   1   4  10 9725.88 639.291
  -1   4 -10 10405.3 1021.96
  -1  -4  10 10172.2 545.473
  -1   4  10 9041.07 772.739
   1   4 -10 9856.67 973.349
  -1  -4  10 10173.3 1012.47
   1  -4 -10 9498.42 945.263
   1  -4 -11 23493.7 1231.92
  -1   4 -11 21139.7 1488.33
   1   4  11 21899.6 1031.68
  -1  -4 -11 22404.0 915.263
  -1   4  11 23572.8 1581.78
  -1   4  11 22887.2 1263.25
  -1  -4 -11 20184.6 1398.38
  -1  -4  11 22559.6 1576.46
   1  -4 -11 23148.2 1550.36
   1  -4  11 22589.2 1456.03
  -1   4 -11 22715.3 853.196
   1  -4 -11 23019.4 1469.01
   1   4 -11 23701.4 1489.63
  -1  -4  11 21295.6 906.484
   1   4  11 23505.6 1035.94
   1  -4  11 25460.4 1591.40
  -1  -4 -11 21396.2 1449.82
  -1  -4  11 22993.1 1358.11
   1   4  11 23448.5 1537.11
   1   4 -11 25864.5 1649.33
  -1   4 -11 22636.0 1566.97
  -1  -4  11 21964.2 852.540
   1   4  12 183.978 145.916
   1  -4 -12 102.699 265.812
  -1   4 -12 146.919 254.332
  -1  -4  12 409.152 377.819
  -1   4  12 342.224 216.733
  -1  -4 -12 158.734 234.856
  -1  -4  12 120.924 105.467
  -1  -4  12 91.1099 73.9169
  -1  -4 -12 292.240 305.790
   1  -4  12 71.3888 231.055
   1  -4  12 94.3714 245.281
  -1  -4  12 281.790 215.640
  -1   4 -12 12.1906 113.234
  -1  -4 -12 154.551 104.502
   1   4 -12 33.8238 230.024
   1   4 -12-85.0326 274.751
  -1   4  12-243.744 336.819
   1  -4 -12 243.666 193.377
   1  -4 -12-175.425 264.264
   1   4  12-27.8043 116.942
  -1   4 -12 520.473 387.309
   1   4  12 63.7823 232.719
   1  -4 -13 5248.60 825.771
  -1  -4 -13 5111.15 793.409
  -1  -4  13 5070.22 466.820
  -1   4 -13 5581.43 831.257
  -1   4  13 5623.58 868.036
   1  -4  13 4543.24 760.912
   1   4 -13 5242.66 768.648
   1   4 -13 5906.08 885.608
  -1   4 -13 6025.10 500.375
   1   4  13 4330.09 741.559
   1  -4 -13 5661.67 649.004
  -1  -4  13 4324.13 783.305
  -1  -4  13 4476.51 400.449
  -1   4 -13 7084.24 969.812
   1  -4  13 4550.61 727.128
   1  -4 -13 5256.08 745.568
  -1   4  13 6201.00 732.691
   1  -4  13 5113.86 449.540
  -1  -4  13 4558.10 688.118
   1   4  13 5798.49 601.549
  -1  -4 -13 6651.32 862.602
   1   4  13 5278.66 489.639
  -1   4 -14 35666.7 1268.76
   1  -4 -14 34411.3 1623.36
   1  -4 -14 34247.1 2124.10
  -1   4  14 32968.1 1726.81
  -1  -4 -14 33764.0 1997.42
  -1   4 -14 33183.7 2028.44
  -1   4 -14 37317.1 2272.84
  -1  -4 -14 32187.3 2028.54
   1   4 -14 33560.8 2150.56
   1   4 -14 34056.1 1963.93
   1   4  14 33254.1 2062.63
   1  -4  14 33914.1 2101.56
   1  -4 -14 37874.4 2070.82
   1  -4  14 32621.1 1966.31
  -1  -4  14 32373.4 1852.95
  -1   4  14 37605.9 2227.66
   1   4  14 33706.3 1516.69
   1   4  14 36452.1 1247.61
  -1  -4  14 34311.4 2156.91
   1   4  15 1375.60 250.361
  -1  -4 -15 1761.54 515.536
   1   4  15 808.287 457.289
  -1   4 -15 1344.22 273.088
   1   4 -15 1611.55 482.352
   1  -4  15 1235.88 453.880
  -1   4 -15 1680.78 479.744
   1  -4 -15 2167.36 571.156
  -1   4 -15 1120.93 458.784
   1   4 -15 438.641 298.817
  -1  -4  15 1153.03 521.832
  -1  -4 -15 1624.52 548.331
   1   4  15 1372.92 342.047
   1  -4 -15 1187.61 427.818
  -1  -4  15 1592.58 456.929
   1  -4  15 880.960 361.126
   1  -4 -15 1480.94 381.309
  -1   4  15 1758.95 455.315
  -1   4  15 2573.28 636.820
  -1   4  16 6531.42 839.829
   1   4  16 6872.48 1042.39
   1   4 -16 5102.87 974.827
  -1   4 -16 5804.03 1001.57
  -1   4 -16 5080.39 901.373
   1  -4 -16 4601.17 869.452
   1  -4 -16 4662.40 783.959
  -1  -4  16 4237.62 864.091
   1  -4  16 4280.62 799.557
  -1  -4 -16 4612.05 873.737
  -1  -4  16 4512.35 785.515
  -1   4  16 5997.32 975.233
  -1  -4 -16 5093.07 822.836
   1  -4 -16 4070.69 597.040
   1  -4  16 4451.52 880.921
   1   4  16 4071.05 587.600
   1   4 -16 4055.60 731.485
   1  -4  17-54.2327 211.352
   1   4  17-102.865 224.131
   1  -4 -17 98.5021 192.992
   1   4 -17-178.572 352.769
   1  -4  17 26.9469 313.073
   1   4 -17-22.6988 274.169
   1  -4 -17 1427.06 572.017
  -1   4  17 298.049 266.192
  -1  -4  17 183.854 397.235
  -1   4 -17 298.608 395.251
  -1   4 -17 159.061 353.255
  -1   4  17-317.128 465.419
  -1  -4  17-102.800 254.768
   1  -4 -17-126.747 263.584
  -1  -4 -17-308.920 367.215
   1   4  17 554.314 280.613
  -1  -4 -17 712.631 320.865
  -1   4 -18 1051.97 492.298
   1  -4  18 566.961 372.761
  -1   4 -18 468.018 388.631
  -1   4  18 470.709 404.737
  -1   4  18 574.463 354.032
   1  -4 -18 146.772 375.042
  -1  -4  18 428.713 322.358
   1   4 -18 915.657 498.044
   1   4  18 155.606 193.533
   1  -4  18 39.7250 357.614
  -1  -4  18 11.8920 285.151
   1   4 -18 619.316 356.956
  -1  -4 -18 1144.38 495.271
   1   4  18 106.001 319.646
   1  -4 -18 1177.47 414.263
  -1  -4 -18 194.258 296.706
   1   4  19-88.7927 304.762
   1  -4 -19 447.408 360.319
   1  -4  19 566.313 387.221
   1   4 -19 1100.77 507.779
   1  -4 -19 1031.00 530.665
  -1   4 -19 567.085 376.021
  -1  -4  19 79.4913 276.504
  -1   4  19 239.661 302.216
  -1   4  19 1214.10 564.913
  -1   4 -19 617.007 514.896
  -1  -4 -19 173.692 382.504
  -1  -4 -19 986.446 472.187
   1   4 -19 57.9214 291.998
  -1  -4  19-20.2196 422.030
   1  -4  19 499.525 484.656
  -1  -4 -20 2115.41 581.461
   1  -4 -20 2880.23 810.053
   1  -4  20 1354.89 614.081
   1   4 -20 2132.57 689.774
  -1   4  20 2499.02 595.857
   1  -4  20 2460.18 726.108
  -1  -4  20 2484.27 707.083
   1  -4 -20 2394.70 659.517
  -1   4 -20 3170.05 780.883
  -1  -4 -20 3207.49 826.399
  -1  -4  20 752.200 482.558
  -1   4 -20 4363.82 1016.31
   1   4 -20 2585.93 688.422
  -1   4  20 3220.57 898.682
   1   4  20 3041.20 844.432
   1   4  21 1388.22 603.355
   1  -4  21 989.094 555.346
   1   4 -21 901.041 582.602
  -1  -4 -21 2891.10 833.602
  -1   4 -21 587.005 486.239
   1  -4  21 1217.50 531.523
  -1   4  21 118.733 390.126
   1  -4 -21 790.071 542.564
   1  -4 -21 1543.51 559.241
   1   4 -21 1818.09 570.925
  -1  -4 -21 1416.13 527.693
  -1  -4  21 1540.36 580.784
  -1   4 -21 830.603 508.112
  -1  -4  21 2709.35 872.254
  -1  -4  22 7530.58 1198.18
   1   4 -22 7481.80 1348.19
  -1   4 -22 6332.98 1151.68
  -1   4 -22 9588.37 1508.88
   1  -4  22 6802.81 1222.22
  -1   4  22 8380.23 1380.18
  -1  -4 -22 8638.67 1402.73
  -1  -4  22 7749.41 1355.10
   1   4  22 8773.65 1391.24
  -1  -4 -22 8524.49 1242.51
   1  -4 -22 6627.57 1249.08
   1   4 -22 8571.00 1268.93
   1  -4  22 6615.49 1227.35
  -1   4 -23 5683.69 1185.26
  -1  -4  23 3098.75 798.924
  -1  -4  23 5155.62 1137.25
   1   4  23 4665.96 1102.53
  -1   4  23 4599.03 1088.78
  -1   4 -23 2882.97 798.919
   1  -4 -23 4340.54 1060.36
   1   4 -23 2491.56 830.676
   1  -4  23 4286.98 1080.31
   1  -4  23 5289.28 1093.79
  -1  -4 -23 4164.60 1043.29
   1   4 -23 3455.28 804.044
  -1  -4  24 3461.27 880.020
  -1   4 -24 4216.81 1013.22
  -1  -4 -24 3810.11 1047.90
   1   4 -24 4237.57 953.699
   1  -4  24 2659.51 803.595
   1   4  24 5144.80 1103.38
  -1  -4  25 1403.94 619.366
  -1   4 -25-209.378 458.689
  -1   5   0 438.294 140.845
  -1  -5   0 249.800 113.498
   1   5   0 9.92277 113.479
   1   5   0 23.9741 120.639
   1   5   0 159.564 150.785
  -1  -5   0-44.8010 116.699
   1  -5   0-64.0578 137.494
   1   5   0-83.5832 83.4330
   1  -5   0-29.5467 77.7487
  -1  -5   0-17.4968 113.708
   1   5   0 43.7584 104.101
   1  -5   0 92.0304 144.627
  -1  -5   0 209.974 185.669
  -1   5   0 184.406 125.094
  -1   5   0 117.694 175.659
  -1  -5   0-22.5273 82.4980
   1  -5   0 32.0059 117.790
  -1   5   0 4.99738 115.243
  -1  -5   0 113.246 93.8085
   1  -5   0 202.903 129.277
  -1  -5  -1 1125.01 257.001
  -1  -5   1 1131.63 263.351
   1   5  -1 901.502 235.333
   1   5   1 739.115 201.527
  -1  -5  -1 873.349 201.286
  -1  -5   1 1027.83 199.773
  -1   5  -1 1250.51 271.099
  -1  -5   1 1082.09 243.766
  -1  -5  -1 1226.97 271.047
  -1   5   1 1020.90 222.654
  -1  -5  -1 835.470 110.124
   1   5  -1 1768.91 319.589
  -1   5  -1 986.525 224.352
   1  -5  -1 1120.18 227.139
   1   5   1 814.673 136.969
   1   5   1 952.523 207.820
  -1   5   1 877.251 180.021
   1   5   1 934.583 185.183
  -1  -5   1 970.776 178.634
   1  -5   1 1300.39 212.779
   1  -5  -1 840.946 200.479
  -1  -5  -1 1171.64 183.219
   1   5  -1 723.301 163.335
  -1   5  -1 1117.83 212.619
   1   5  -1 1062.09 192.182
  -1  -5  -1 737.542 193.698
   1   5   1 1446.14 290.968
   1   5  -1 1050.11 182.968
  -1  -5  -1 810.600 202.143
   1  -5   1 803.464 207.027
   1  -5   1 869.024 208.512
   1  -5  -1 695.946 208.915
  -1   5  -1 569.714 187.126
   1  -5  -1 754.256 158.731
  -1   5   1 1150.67 232.820
  -1   5   1 1237.78 249.482
   1  -5   1 1058.75 232.996
  -1  -5   1 714.295 160.497
   1   5   1 1229.02 214.727
  -1   5   1 919.956 193.458
   1  -5  -1 1326.81 259.361
   1   5   2 148.110 137.798
   1   5  -2 191.768 87.9790
  -1   5  -2 194.277 205.072
  -1   5   2 113.464 108.885
  -1  -5   2 306.684 113.231
  -1  -5   2 215.744 160.945
  -1   5  -2 262.568 149.043
  -1  -5   2 218.399 109.017
  -1   5   2 156.066 175.763
   1  -5  -2 233.715 151.934
  -1  -5  -2 425.333 165.700
   1   5  -2 278.148 164.565
   1   5   2 297.235 127.607
   1   5   2 182.485 78.7684
   1  -5  -2 255.659 156.193
   1   5  -2 118.457 83.7889
   1  -5  -2 414.630 118.421
  -1   5  -2 221.872 143.479
   1  -5   2 32.1804 132.147
   1   5   2 170.450 196.533
   1  -5  -2 371.534 207.654
  -1  -5   2 50.6473 97.5517
  -1  -5   2 310.561 137.366
   1  -5  -2 429.375 208.554
  -1   5   2 337.471 181.022
  -1  -5  -2 238.553 82.8571
   1   5   2 155.408 137.098
   1   5  -2 146.399 100.629
  -1  -5  -2 711.381 239.297
   1  -5   2 155.832 130.904
  -1  -5  -2 229.342 65.6107
   1   5  -2 203.947 160.174
  -1   5   2 348.652 119.018
   1  -5  -2 277.819 129.935
  -1   5   2 259.701 140.996
  -1   5   2 271.546 171.698
   1   5   2 361.948 124.284
  -1   5  -2 389.460 103.458
  -1  -5  -2 242.405 158.654
  -1   5   3 91254.0 2043.33
  -1   5  -3 84394.2 2053.51
   1   5   3 92747.8 1620.37
  -1  -5   3 87915.7 1516.11
  -1  -5  -3 87302.7 1538.73
   1  -5  -3 92467.0 1306.35
   1   5  -3 89305.6 1684.45
   1   5   3 86341.5 1998.75
   1   5  -3 89481.8 1525.07
   1   5   3 88372.9 2089.87
   1  -5  -3 91780.2 1917.95
  -1  -5   3 86103.3 1661.99
   1  -5  -3 83610.9 1756.95
   1   5  -3 87923.6 1781.24
  -1   5  -3 85206.8 2107.71
   1  -5   3 86843.4 2034.14
  -1  -5  -3 87836.3 2148.72
  -1  -5   3 88150.1 2016.54
   1   5   3 89393.9 2000.78
  -1  -5   3 84854.3 1343.25
   1   5  -3 82748.4 2055.86
  -1   5  -3 93828.2 2098.06
  -1   5   3 89451.1 1809.45
   1  -5  -3 87038.2 2124.88
  -1   5   3 86919.3 1890.07
   1   5   3 86699.5 1326.36
   1   5  -3 88070.0 1990.73
   1   5   3 89590.2 1117.80
   1  -5  -3 87283.2 2131.53
  -1  -5  -3 91127.9 1342.67
  -1  -5  -3 88684.9 1832.91
  -1  -5  -3 88354.8 1125.62
  -1   5  -3 86309.7 1343.38
  -1  -5  -3 86358.4 1997.57
  -1   5   3 87020.7 1229.15
   1  -5  -4 9798.76 710.291
  -1   5   4 10410.8 659.012
  -1  -5   4 9616.29 400.459
   1   5   4 10142.4 738.188
  -1  -5   4 9716.88 516.676
   1   5  -4 9270.70 723.070
   1  -5  -4 9655.04 397.238
   1  -5  -4 10418.1 650.280
  -1  -5  -4 9443.79 605.508
   1  -5  -4 10491.6 772.348
  -1  -5   4 9641.27 673.083
   1  -5   4 10320.8 727.670
   1   5   4 9653.36 586.537
  -1  -5  -4 11199.0 828.655
  -1  -5   4 9405.88 583.501
   1   5   4 8992.71 415.387
   1   5   4 10708.1 456.035
  -1  -5  -4 10071.1 734.989
  -1   5   4 11120.8 669.747
   1   5   4 9992.93 720.001
   1  -5  -4 9588.71 766.325
   1   5  -4 9796.38 671.158
   1  -5  -4 9796.93 631.276
  -1  -5  -4 10115.7 590.960
  -1  -5  -4 9686.76 426.193
  -1   5  -4 9347.47 387.220
   1   5  -4 9405.02 579.503
  -1   5  -4 9920.35 759.254
   1   5  -4 10064.6 670.216
   1   5  -5 8163.64 612.973
   1   5   5 8599.91 411.621
   1  -5  -5 9379.73 391.619
   1   5   5 9525.48 716.510
  -1  -5   5 8713.21 520.749
   1   5  -5 9665.14 777.572
   1  -5  -5 10401.2 670.770
  -1  -5   5 9843.10 630.696
  -1   5  -5 9261.86 610.508
   1   5   5 9833.38 507.318
   1  -5  -5 8857.80 767.702
  -1   5  -5 8928.04 324.663
   1   5  -5 8896.73 599.106
   1   5  -5 8672.55 682.980
  -1  -5  -5 9576.73 814.449
   1  -5  -5 9283.45 657.220
   1   5   5 9615.73 644.793
  -1   5  -5 8085.04 728.018
  -1   5   5 9477.94 774.264
   1  -5  -5 8947.62 722.309
  -1   5   5 9437.96 635.140
  -1  -5  -5 9013.38 415.846
  -1  -5  -5 9502.57 619.196
  -1  -5  -5 10543.7 790.478
   1  -5   5 9494.81 732.493
  -1  -5  -5 8516.76 604.982
  -1  -5   5 9236.55 654.843
   1  -5  -5 8985.46 753.637
  -1  -5   5 9005.52 344.344
  -1   5   5 9379.88 653.650
   1   5   6 1046.56 203.882
  -1  -5   6 637.498 182.202
   1  -5  -6 917.573 139.737
   1   5   6 1212.42 289.419
  -1   5  -6 902.747 346.361
  -1   5   6 875.004 217.947
  -1   5   6 1153.59 284.737
   1  -5  -6 851.316 281.215
  -1  -5  -6 315.297 217.171
   1  -5  -6 896.248 234.182
   1   5  -6 1020.18 283.839
   1   5  -6 1032.82 232.487
   1  -5  -6 886.952 282.144
   1   5   6 1254.02 326.733
   1   5  -6 685.113 247.624
   1  -5  -6 806.585 192.989
   1  -5  -6 673.946 269.779
   1   5  -6 607.729 191.379
   1   5   6 1209.34 262.924
  -1  -5  -6 846.059 319.439
  -1  -5   6 723.394 165.768
   1   5   6 890.044 148.898
   1  -5  -6 387.820 199.340
  -1  -5  -6 718.510 203.305
  -1   5  -6 699.004 195.902
   1  -5   6 892.351 295.470
  -1  -5   6 686.813 202.751
   1   5  -7 13746.7 1010.50
   1  -5  -7 11559.0 500.749
  -1   5   7 9672.77 883.815
   1  -5  -7 12466.6 986.202
   1  -5  -7 11118.0 826.386
  -1  -5   7 11425.1 680.977
   1  -5  -7 11277.0 897.156
   1  -5  -7 12845.7 1013.63
   1  -5  -7 11320.7 787.703
  -1  -5  -7 10822.4 792.949
   1   5  -7 11562.6 719.805
   1   5  -7 11919.7 918.405
   1   5   7 11513.9 691.083
   1   5   7 11297.7 530.717
   1  -5   7 10066.6 820.117
  -1   5   7 12148.8 793.776
  -1  -5   7 11432.0 772.968
  -1   5  -7 12546.7 671.021
  -1   5  -7 9956.18 879.340
  -1   5  -7 10659.4 937.140
  -1  -5   7 11601.1 739.585
  -1  -5  -7 11584.7 975.468
   1   5   7 11053.7 904.378
   1   5   7 11576.1 787.959
  -1  -5  -8 5239.04 611.580
   1  -5  -8 5069.78 635.225
   1   5  -8 5017.84 637.963
   1   5   8 5253.56 542.985
   1  -5   8 4768.91 636.657
   1  -5  -8 4771.68 562.474
  -1  -5   8 5000.05 550.736
   1  -5  -8 4788.08 650.170
  -1   5  -8 5245.60 679.199
  -1  -5   8 4568.15 644.325
   1  -5  -8 4080.91 588.414
  -1   5  -8 5189.24 420.771
   1   5  -8 4444.75 614.669
  -1  -5   8 4206.55 225.318
  -1   5  -8 4569.01 654.055
   1  -5  -8 5362.52 563.133
  -1   5   8 4405.44 497.313
  -1  -5   8 4985.84 483.129
   1   5   8 5637.30 692.714
   1   5  -8 4461.69 448.280
   1  -5   8 4369.69 580.811
  -1  -5  -8 5497.20 443.578
   1   5   8 5157.79 387.394
   1   5   8 4276.63 458.891
  -1  -5  -8 5029.47 679.975
  -1   5   8 4681.81 641.618
  -1   5  -9 502.836 238.503
  -1  -5   9 538.512 174.984
  -1   5   9 43.7620 233.689
   1   5  -9 102.406 191.810
   1  -5  -9 236.371 167.131
   1  -5  -9 83.8298 203.637
   1   5   9 742.264 280.606
   1  -5  -9 751.711 412.362
   1  -5   9 779.616 318.375
   1   5  -9 389.462 156.475
  -1  -5   9 400.309 82.1805
  -1  -5   9 481.682 273.946
  -1   5  -9 785.023 173.393
   1   5   9 375.477 123.037
   1   5   9 281.001 236.437
  -1  -5  -9 274.761 136.607
   1  -5   9 361.942 221.276
  -1  -5   9 305.365 205.905
  -1  -5  -9 269.447 227.963
  -1   5   9 342.914 195.266
  -1   5  -9 384.400 76.0114
  -1  -5  -9 997.634 344.529
   1   5  -9 523.178 261.421
   1  -5  -9 408.153 209.533
  -1   5  -9 1296.30 420.767
  -1  -5  10 71857.6 1147.05
  -1  -5  10 73365.3 1834.26
   1   5  10 72512.8 1695.43
   1   5  10 76852.9 2701.40
  -1  -5  10 81256.2 2856.54
  -1   5 -10 75726.9 2763.94
  -1   5 -10 75237.5 1458.97
  -1  -5 -10 78177.0 2770.22
   1   5  10 71719.7 2001.10
   1  -5  10 80659.8 2770.70
  -1   5  10 73313.4 2170.16
  -1  -5 -10 75832.3 1729.63
  -1   5  10 72622.8 2704.78
   1  -5 -10 76938.4 2196.38
  -1  -5 -10 74412.5 2517.04
  -1  -5  10 76212.3 2363.20
   1   5 -10 76791.6 2718.53
   1  -5 -10 73603.9 2645.81
   1  -5  10 78073.9 2641.06
   1   5 -10 72341.0 2580.80
  -1   5 -10 73336.9 1099.63
  -1   5 -10 71468.7 2665.83
   1  -5 -10 79676.4 2748.72
  -1  -5  11 10518.4 687.534
   1  -5 -11 9699.08 1023.56
   1  -5 -11 9135.42 970.818
   1   5  11 10430.9 778.647
  -1   5  11 10719.5 1092.77
   1   5  11 11922.0 1115.02
  -1  -5  11 8223.01 956.065
  -1   5 -11 10546.4 1100.92
  -1   5 -11 10549.5 508.880
  -1  -5  11 10119.4 909.147
   1  -5  11 10165.0 988.685
  -1  -5 -11 11196.3 1097.53
   1   5  11 8968.85 645.302
   1  -5  11 9957.60 1034.57
  -1  -5 -11 11041.4 1032.71
  -1   5  11 9395.95 821.692
  -1  -5 -11 9775.39 644.535
  -1  -5  11 9741.59 464.315
  -1   5 -11 9529.54 1024.46
   1   5 -11 9445.26 985.758
   1   5 -11 10526.9 1062.60
  -1   5 -11 10069.4 456.390
   1  -5 -11 9495.83 802.186
  -1  -5 -12 21385.7 961.689
  -1  -5  12 20254.5 1566.26
  -1  -5  12 20347.5 731.076
  -1   5  12 22725.5 1662.14
   1  -5 -12 18321.8 1414.27
   1  -5  12 18981.5 1392.82
  -1   5 -12 22476.2 1641.48
   1  -5  12 20860.0 1542.54
  -1  -5  12 19360.3 927.620
  -1   5  12 19555.9 1225.00
   1  -5 -12 21281.9 1560.38
  -1  -5  12 18941.6 1307.65
  -1  -5 -12 19959.5 1459.95
   1  -5 -12 20453.0 1203.99
   1   5 -12 19992.3 1542.01
   1   5  12 21853.1 1564.98
   1   5  12 20314.5 1027.67
  -1   5 -12 18793.7 1472.60
  -1   5 -12 20888.2 716.480
   1   5  12 22394.7 1130.05
   1   5 -12 21555.3 1509.44
  -1  -5 -12 20567.6 1503.13
   1   5 -13 8770.73 1092.66
   1   5 -13 9354.62 1048.02
   1   5  13 8735.20 1062.21
  -1   5 -13 8374.55 1069.52
  -1  -5  13 7423.48 1003.70
   1  -5 -13 7924.99 1008.94
  -1  -5 -13 8838.52 640.358
  -1  -5 -13 8078.17 1009.27
   1   5  13 7950.62 680.475
   1  -5 -13 8508.23 801.548
  -1   5  13 7189.51 957.188
  -1  -5 -13 8600.52 1016.73
  -1  -5  13 7794.97 485.710
  -1   5 -13 11305.7 1190.42
  -1   5 -13 8852.55 504.186
   1  -5  13 9040.81 1062.10
  -1  -5  13 6665.23 818.219
   1  -5 -13 8053.06 993.520
  -1  -5  13 8616.76 602.275
   1   5  13 8526.12 709.482
  -1   5  13 8905.16 862.271
   1  -5  13 8674.30 1028.97
   1   5  14 11906.1 874.750
   1   5 -14 10463.2 1137.39
   1  -5  14 10660.7 1214.56
  -1  -5  14 9356.78 993.359
   1  -5 -14 9338.50 1120.98
  -1   5  14 10842.5 999.708
  -1   5 -14 10080.5 1215.24
  -1   5  14 11815.1 1310.89
   1   5 -14 10349.8 1221.58
   1  -5  14 10500.4 1136.92
   1   5  14 11461.7 796.763
   1   5  14 11431.7 1235.70
   1  -5 -14 10872.8 1187.25
  -1  -5 -14 10342.7 1156.79
  -1  -5  14 8799.37 1138.24
  -1  -5 -14 8983.56 1073.18
  -1   5 -14 10545.8 584.972
   1  -5 -14 10259.1 902.354
  -1   5 -14 10499.5 1180.44
  -1   5  15-171.970 262.266
  -1  -5 -15 352.554 321.079
  -1  -5  15 169.962 240.627
  -1   5  15-305.688 263.696
   1  -5 -15 134.929 213.141
   1  -5  15-74.6767 323.351
  -1   5 -15 177.147 299.897
   1   5 -15 49.9171 292.242
   1  -5 -15-113.228 282.892
   1   5  15-5.98612 251.594
   1  -5 -15-58.0487 201.184
   1   5  15 221.456 168.888
  -1   5 -15 586.150 414.597
  -1  -5 -15-166.834 280.501
   1   5  15 109.718 121.064
   1  -5 -15 273.523 323.239
   1  -5  15-42.8765 211.956
   1   5 -15 146.996 285.049
  -1  -5  15 16.7088 312.080
   1   5  16-58.2367 137.840
  -1   5 -16-310.295 376.903
  -1  -5 -16-118.530 280.450
   1  -5 -16 18.3242 341.289
  -1  -5  16-20.6967 238.318
   1  -5 -16 1.04397 250.197
  -1   5 -16 42.8411 273.686
   1  -5  16-625.428 516.442
  -1  -5 -16 104.335 340.175
   1   5 -16-19.7960 338.273
   1  -5 -16 145.815 238.819
  -1  -5  16-157.180 371.875
   1   5 -16-25.6707 234.939
  -1   5  16 75.2738 193.096
   1  -5  16-279.664 377.676
  -1   5  16-146.148 349.595
   1   5  16 376.773 329.508
   1  -5 -16-146.751 142.030
  -1  -5  17 2691.33 705.796
  -1   5  17 3237.64 774.476
   1   5  17 3723.54 798.700
   1   5 -17 2985.95 748.514
   1  -5  17 3917.56 814.665
  -1   5 -17 4075.62 877.319
   1   5 -17 5053.04 895.315
  -1  -5 -17 4269.94 855.157
  -1   5  17 3023.79 603.334
  -1  -5 -17 3918.57 801.221
   1   5  17 3614.26 561.212
   1  -5 -17 3025.86 810.253
  -1   5 -17 3520.90 846.786
   1  -5  17 3909.83 804.038
   1  -5 -17 4792.59 870.788
  -1  -5  17 3200.88 686.076
   1  -5  18 35707.9 2541.80
  -1  -5 -18 39339.3 2457.66
  -1  -5  18 37769.5 2658.20
   1  -5 -18 37620.3 2400.03
  -1   5  18 38608.6 2119.55
  -1  -5 -18 38801.3 2568.08
   1   5 -18 38900.7 2682.45
  -1  -5  18 37937.5 2361.03
  -1   5 -18 35125.3 2437.06
  -1   5 -18 37421.9 2661.25
  -1   5  18 38573.5 2630.35
   1   5  18 40434.5 2665.39
   1  -5 -18 37175.3 2571.49
   1   5 -18 38425.9 2434.49
   1  -5  18 36859.9 2438.87
  -1   5 -19 971.595 471.082
   1  -5 -19 600.503 496.603
  -1  -5 -19 90.8137 475.543
  -1   5  19 1177.58 617.813
   1   5 -19 639.140 455.996
  -1   5  19 1613.51 506.448
   1  -5 -19 1359.50 623.278
   1   5 -19 1335.84 579.800
  -1  -5  19 379.963 418.253
   1  -5  19 931.039 428.578
  -1   5 -19-216.586 407.943
  -1  -5 -19 1357.43 523.898
   1  -5  19 919.916 498.287
   1   5  19 1877.61 692.215
  -1  -5  19 1324.46 541.906
   1   5 -20 23126.0 1996.52
   1  -5  20 25744.1 2318.43
  -1  -5 -20 23114.4 2134.14
  -1  -5  20 25093.0 2305.31
   1  -5 -20 25809.0 2096.24
   1   5 -20 27794.9 2425.91
   1  -5 -20 24912.8 2238.25
  -1  -5 -20 26924.0 2142.19
  -1   5 -20 28340.3 2469.63
  -1  -5  20 25015.7 2072.17
   1   5  20 25700.9 2311.95
  -1   5  20 25262.5 2285.10
   1  -5  20 26722.7 2224.89
  -1   5 -20 26738.1 2233.26
  -1  -5  21 3628.53 850.295
   1  -5  21 3384.26 858.590
  -1   5 -21 2617.95 779.439
  -1  -5 -21 5567.56 1098.25
  -1   5  21 3176.38 867.214
   1  -5 -21 3382.46 808.453
  -1   5 -21 3911.46 987.752
   1   5 -21 2892.95 856.788
   1  -5  21 2365.08 695.533
   1   5 -21 3372.04 777.873
  -1  -5  21 4876.14 1109.13
   1   5  21 3172.20 910.115
   1  -5 -21 4753.47 1056.09
  -1  -5 -21 3951.51 872.657
   1  -5  22 2382.85 737.704
  -1  -5  22 1708.57 612.182
  -1   5 -22 1042.20 605.881
   1   5 -22 3881.02 867.605
  -1  -5  22 2837.34 819.230
   1  -5 -22 2215.62 639.817
   1   5 -22 2156.60 744.027
   1   5  22 862.017 492.091
  -1  -5 -22 2071.61 725.113
   1  -5 -22 1500.03 626.757
  -1   5  22 3022.24 939.219
  -1  -5 -22 3999.88 919.380
  -1   5 -22 2350.26 756.853
   1  -5  22 2264.28 708.845
  -1   5 -23-392.948 536.422
   1  -5 -23-651.873 611.805
   1   5  23-231.759 539.455
  -1  -5 -23 502.183 517.881
   1   5 -23 1147.84 555.881
  -1  -5 -23 392.509 339.271
  -1   5 -23 571.676 455.909
   1  -5  23-376.846 416.971
   1   5 -23 1428.41 681.333
  -1  -5  23-568.828 651.036
   1  -5  23 287.856 332.725
  -1  -5  23 295.684 286.121
  -1   5  23 4.78562 273.642
  -1   5 -24 45.2158 328.912
  -1  -5  24-200.708 388.472
  -1  -5 -24-382.053 407.005
   1  -5  24 190.736 417.801
   1   5 -24 739.157 483.639
  -1  -6   0-83.8022 91.7357
   1  -6   0-36.0446 145.630
  -1  -6   0 138.632 139.789
  -1  -6   0 251.537 138.457
  -1   6   0-127.580 163.980
  -1   6   0-65.5176 120.605
  -1   6   0 38.9892 94.3691
   1   6   0-76.0550 124.149
   1  -6   0-35.6157 141.208
   1  -6   0-13.1307 120.081
   1  -6   0 78.8536 101.095
  -1  -6   0 38.9035 83.6305
   1   6   0 111.287 102.247
  -1  -6   0-87.7358 160.564
   1   6   0 78.1311 155.352
   1   6   0-36.0945 122.560
   1   6   0 48.8961 127.970
   1   6  -1 2819.69 321.033
   1  -6   1 2653.07 360.855
  -1   6   1 3392.87 340.014
  -1   6  -1 2849.06 407.861
   1   6   1 2899.93 354.218
  -1   6  -1 3606.25 381.385
   1   6  -1 2610.83 292.403
   1  -6  -1 3035.98 359.050
   1  -6  -1 2815.16 392.504
   1   6  -1 2601.11 321.146
   1   6   1 2983.32 382.846
  -1   6   1 2905.97 390.325
  -1  -6  -1 2678.82 376.953
   1   6   1 2793.63 413.817
  -1   6   1 3619.53 438.538
  -1  -6   1 2340.73 314.584
   1  -6   1 3098.09 341.093
   1   6   1 3135.20 393.570
  -1  -6   1 3263.79 378.568
   1   6  -1 3087.27 435.249
   1   6  -1 2876.88 401.461
   1  -6   1 2577.72 393.471
   1  -6  -1 2678.79 410.667
   1   6   1 2962.62 364.277
  -1   6  -1 2905.16 374.139
   1  -6  -1 2785.81 320.082
   1  -6  -1 3406.17 408.086
  -1  -6  -1 3116.61 236.078
  -1  -6  -1 2947.30 367.469
  -1  -6  -1 2977.39 369.797
  -1  -6   1 2563.60 318.124
  -1  -6   1 2815.95 309.784
  -1  -6  -1 3384.98 339.254
   1   6   2 35145.4 1425.42
   1   6  -2 35892.1 1162.15
  -1   6   2 35076.5 1173.56
  -1   6   2 34594.9 1271.12
  -1   6   2 35537.7 992.025
  -1  -6   2 33035.8 994.096
  -1  -6  -2 38022.2 1333.86
   1  -6  -2 33403.8 1155.63
  -1  -6  -2 37477.4 1290.32
  -1  -6  -2 36178.2 1034.40
  -1   6  -2 34604.7 1051.95
  -1  -6   2 34682.7 1143.50
  -1  -6   2 33689.0 1050.76
   1   6   2 34900.2 1264.69
   1   6  -2 37145.6 1416.93
   1   6   2 35828.8 991.624
   1  -6  -2 36093.8 1285.90
  -1  -6  -2 33999.1 1371.53
   1   6   2 34770.1 1226.10
   1   6  -2 35015.7 1369.03
  -1   6   2 37040.7 1335.51
  -1  -6  -2 34629.4 731.413
   1   6  -2 34604.2 1027.99
  -1   6  -2 37651.4 1353.63
   1  -6  -2 35198.5 1393.72
   1  -6  -2 35443.8 1370.80
  -1   6  -2 35722.1 1421.55
   1  -6  -2 35928.2 1040.33
   1   6  -2 37075.1 1048.02
   1   6   2 35036.4 1261.12
   1  -6   2 33195.7 1333.43
   1   6  -3 96035.8 1553.44
  -1  -6  -3 97436.4 1275.03
  -1   6  -3 94747.1 1582.47
  -1  -6   3 96200.9 1930.16
  -1  -6  -3 99440.8 2093.34
  -1   6   3 94392.2 1511.30
  -1   6  -3 95272.1 2291.62
   1  -6  -3 98935.6 2008.41
  -1   6   3 98738.4 1998.00
   1   6   3 99048.1 2241.58
  -1   6  -3 97521.4 2392.55
   1   6  -3 98071.9 2363.57
  -1  -6  -3 97427.6 1606.77
   1   6   3 95827.0 1623.74
   1   6  -3 98788.5 2291.32
   1   6   3 94118.0 2352.36
   1   6  -3 100440. 1962.95
   1  -6  -3 97059.5 2382.22
  -1  -6  -3 94153.5 2371.85
   1  -6  -3 100651. 2138.75
   1   6  -3 98545.6 1661.72
   1   6   3 96205.0 1277.43
  -1  -6   3 91317.3 1572.92
  -1  -6   3 96253.4 1654.15
   1  -6  -3 94659.6 1567.24
   1  -6   3 96498.2 2315.84
   1   6   3 97695.8 1785.31
   1  -6  -3 95077.7 2352.10
  -1   6   3 96421.9 2098.45
   1   6   3 96635.8 2018.88
  -1  -6  -3 95399.4 2243.64
  -1   6   4 71242.2 1233.11
   1   6  -4 76081.0 2007.53
  -1   6   4 69175.3 1800.81
  -1  -6  -4 70734.9 1221.10
  -1  -6  -4 72002.0 1334.69
   1   6   4 69290.9 1317.29
  -1  -6  -4 67813.8 2127.20
   1   6   4 72471.8 1212.27
  -1  -6   4 71096.3 1709.60
  -1   6   4 72981.0 1768.40
  -1  -6   4 70911.5 1429.25
  -1  -6   4 70712.2 1224.22
   1  -6  -4 65696.3 2061.31
  -1  -6  -4 72480.9 2052.19
   1  -6  -4 73804.5 1834.43
  -1   6  -4 65778.9 2023.36
  -1   6  -4 68433.9 1190.07
   1   6  -4 70797.3 1836.44
  -1  -6  -4 74974.2 1804.22
   1  -6  -4 72136.2 2149.00
   1  -6   4 71913.2 2020.23
   1   6   4 70558.5 2001.95
   1  -6  -4 73763.8 1283.03
  -1  -6  -4 68707.2 1583.12
   1   6  -4 70075.0 2095.42
   1   6  -4 75523.3 1756.66
   1   6  -4 72240.5 1433.50
   1   6   4 70392.1 1642.90
   1   6   4 71530.2 2064.98
   1  -6  -4 70144.9 1751.54
  -1   6  -5 15689.2 889.573
  -1  -6  -5 15441.8 822.842
   1   6  -5 15435.9 826.655
   1   6   5 15261.3 606.275
   1   6   5 14689.3 959.692
  -1   6   5 14410.2 848.005
   1  -6  -5 16402.4 881.428
  -1  -6  -5 15240.4 1056.55
  -1  -6   5 15205.7 686.316
  -1  -6   5 15732.8 858.642
  -1  -6  -5 15594.2 825.942
   1  -6  -5 16003.3 1068.02
   1   6  -5 14184.3 870.325
   1   6   5 14805.7 823.801
   1  -6   5 14744.9 970.825
  -1  -6   5 14878.0 489.169
  -1  -6  -5 15509.5 611.676
  -1   6  -5 14118.3 460.497
  -1   6   5 15930.7 867.440
  -1   6  -5 15922.9 1064.38
   1  -6  -5 16408.5 1101.36
   1  -6  -5 15622.9 964.415
   1   6  -5 15302.6 1014.67
   1   6  -5 15186.5 927.464
  -1  -6  -5 15025.8 994.248
   1   6   5 16462.8 653.252
   1  -6  -5 15073.9 563.821
   1  -6  -5 15370.7 866.825
   1   6  -6 44.5675 131.898
   1  -6  -6 158.398 77.7720
   1   6   6 61.1968 81.6979
   1   6   6 171.823 133.922
  -1  -6   6-40.3420 72.5968
   1   6   6 359.714 216.558
  -1  -6   6 38.4813 127.044
   1  -6  -6 113.471 195.704
  -1  -6  -6-4.04827 103.329
  -1   6  -6 341.146 185.111
  -1  -6  -6 131.226 139.521
  -1   6   6-211.863 271.616
   1   6   6 229.043 112.908
   1  -6  -6 349.408 273.308
   1   6  -6-142.844 165.563
  -1  -6  -6-116.809 253.081
   1  -6  -6-1.40995 137.546
   1  -6   6-334.707 257.274
   1  -6  -6 323.038 258.527
   1   6  -6-36.9921 201.030
  -1   6   6-5.52603 133.772
  -1  -6  -6 120.132 85.0315
  -1   6  -6 251.020 263.019
  -1  -6  -6 430.423 286.352
  -1  -6  -7 412.424 308.862
   1  -6  -7 82.9065 276.326
  -1  -6   7-72.2573 88.7784
   1  -6   7 31.1256 201.848
   1   6   7 30.3709 94.7622
   1   6  -7-28.9773 169.446
  -1   6  -7-266.339 318.212
   1   6  -7-163.817 140.412
   1   6   7 363.175 186.175
   1   6   7 296.682 230.580
   1   6  -7 4.77808 215.743
  -1  -6  -7 169.034 157.822
   1  -6  -7 60.4246 163.158
   1  -6  -7 40.9076 198.330
  -1   6  -7-51.5346 101.326
  -1   6   7 52.9496 168.569
   1  -6  -7-161.359 218.118
   1  -6  -7 29.7513 69.3898
  -1  -6  -7-53.2903 233.704
  -1   6   7 305.504 280.965
   1  -6  -7 65.8156 160.691
   1   6   7 18.2340 69.9170
  -1  -6   7-99.9287 138.365
  -1  -6  -8 1998.60 318.015
  -1   6  -8 2043.75 491.429
  -1  -6   8 1402.29 310.169
   1  -6  -8 1926.35 223.861
   1   6   8 2527.34 421.675
  -1   6   8 1104.60 351.195
   1   6  -8 1665.13 403.309
  -1   6   8 1720.57 325.183
   1   6   8 1905.58 318.696
  -1   6  -8 1840.96 295.139
   1  -6  -8 2145.28 479.489
   1   6  -8 846.368 325.877
   1  -6  -8 1176.69 392.380
   1   6   8 2635.78 514.823
   1  -6  -8 1961.25 358.629
  -1  -6  -8 2594.15 535.859
   1   6  -8 1992.61 346.283
   1  -6  -8 1406.64 351.840
  -1   6  -8 2657.49 535.411
  -1  -6  -8 1387.85 307.215
   1  -6   8 1058.44 308.052
   1  -6  -8 2567.81 432.256
  -1  -6   8 1409.44 261.396
   1   6   8 1717.38 239.414
   1  -6  -9 1204.33 317.873
  -1  -6   9 2330.58 347.674
  -1   6   9 1431.00 401.490
   1  -6  -9 2046.28 490.228
   1   6  -9 2326.88 463.062
   1   6   9 2346.28 290.691
  -1   6  -9 2699.07 559.967
   1   6   9 2783.54 439.047
  -1   6  -9 2814.00 549.228
   1  -6  -9 2480.29 428.278
   1   6  -9 2509.99 496.498
   1  -6  -9 2864.96 549.307
  -1  -6   9 2016.96 395.512
  -1  -6  -9 1777.43 393.614
  -1  -6  -9 2131.34 505.645
  -1  -6   9 2481.46 509.892
   1  -6   9 2244.71 457.765
  -1   6  -9 2288.57 307.297
   1   6  -9 2435.83 363.141
  -1   6   9 1918.69 366.879
   1  -6   9 2103.67 436.094
   1  -6  -9 3643.45 595.083
  -1  -6  -9 2411.23 342.850
   1  -6  -9 2309.17 263.857
   1   6   9 2036.11 470.509
   1  -6 -10 4121.67 545.036
   1  -6 -10 5101.37 739.634
  -1   6 -10 4190.20 398.868
  -1   6 -10 3801.57 659.915
  -1  -6  10 4055.32 561.126
   1   6  10 4590.96 715.235
   1   6  10 4891.74 437.926
  -1  -6 -10 4860.73 747.190
  -1  -6 -10 4390.87 455.545
  -1   6 -10 4260.46 696.031
  -1   6  10 3827.42 652.481
   1   6 -10 4446.33 682.446
   1  -6  10 4262.41 636.747
   1   6  10 4468.16 565.776
  -1  -6  10 5184.49 768.779
   1  -6 -10 4542.05 724.005
   1  -6  10 3780.24 599.356
   1  -6 -10 5080.55 706.751
  -1   6  10 4222.82 530.473
   1   6 -10 4179.74 678.792
   1   6 -10 5088.88 524.665
  -1  -6 -10 4480.41 630.879
   1   6 -11 15527.1 1318.09
   1  -6 -11 18624.1 1161.97
  -1  -6  11 19162.1 1263.07
   1   6  11 17461.9 1085.12
   1  -6 -11 18304.8 1402.75
  -1   6 -11 19239.1 1484.05
  -1  -6 -11 18719.2 1447.04
  -1   6 -11 18836.9 1450.00
   1   6  11 18569.2 907.386
   1  -6  11 18180.0 1350.02
  -1   6 -11 18203.1 805.082
   1  -6 -11 19641.1 1476.21
  -1  -6  11 17675.2 1443.33
  -1  -6 -11 18397.7 945.636
   1   6 -11 17832.2 1370.23
   1   6  11 20940.2 1518.54
  -1   6  11 20139.9 1523.75
   1  -6  11 19140.3 1461.36
  -1   6  11 17324.4 1110.88
  -1  -6 -11 19611.0 1367.32
   1  -6 -12 55.1998 210.887
   1  -6  12 220.915 290.946
   1   6 -12-5.56988 298.734
   1   6 -12 153.474 224.141
   1   6  12-40.4312 390.739
  -1  -6 -12 123.800 205.274
   1  -6 -12-69.9033 148.325
  -1   6 -12 92.7084 78.2986
  -1   6  12 4.33888 148.888
  -1   6 -12 82.5078 261.901
   1   6  12 189.579 157.127
   1  -6  12-239.744 384.232
  -1  -6  12 195.168 163.052
  -1  -6  12-208.620 370.119
   1  -6 -12 108.509 281.634
   1   6  12-21.3223 134.556
  -1   6 -12 383.990 313.918
  -1  -6 -12 412.259 379.302
  -1  -6 -12-28.6489 108.727
  -1   6  12 159.999 264.119
  -1  -6 -13 32192.0 1265.61
   1  -6 -13 29453.4 1923.88
  -1   6 -13 31567.8 2078.10
  -1   6 -13 31054.6 2000.68
   1   6 -13 29656.7 1881.18
   1   6  13 31961.9 2014.32
  -1  -6  13 29989.1 2024.97
   1   6  13 29400.0 1414.44
   1  -6 -13 32101.8 1978.26
  -1  -6 -13 33882.8 2092.69
   1   6 -13 29098.6 1976.19
  -1   6  13 29575.1 1564.16
  -1  -6  13 30739.6 1772.14
  -1  -6 -13 30749.4 1871.01
   1  -6 -13 31338.1 1571.85
  -1   6  13 31875.6 2070.13
   1  -6  13 30279.2 1965.74
   1  -6  13 29792.8 1844.62
   1   6  13 30430.1 1295.09
  -1  -6  14 49967.3 2328.85
   1  -6 -14 53093.9 2614.39
   1   6 -14 46569.3 2593.01
   1   6  14 50155.3 1749.04
  -1  -6  14 53707.9 2779.92
  -1   6 -14 49983.7 2635.17
   1   6  14 55436.0 2746.07
   1  -6  14 54190.3 2746.67
   1  -6  14 48989.3 2486.23
  -1   6 -14 53370.6 2786.46
  -1   6  14 49742.3 2097.54
   1  -6 -14 51981.6 2633.18
  -1   6  14 51345.7 2683.38
   1   6 -14 45983.7 2422.26
  -1  -6 -14 50484.1 1620.76
  -1  -6 -14 48018.8 2507.19
  -1  -6 -14 51993.6 2542.56
   1   6  14 50406.2 1830.48
   1  -6 -14 50377.4 2039.44
  -1  -6  15 5779.46 827.794
  -1   6 -15 3765.99 788.164
  -1  -6 -15 5771.17 559.001
   1   6  15 5360.57 943.850
   1  -6 -15 5290.94 672.267
   1  -6  15 5564.11 936.896
   1   6  15 4637.27 563.282
  -1   6  15 4765.61 899.720
   1   6 -15 5738.52 920.006
   1   6  15 4954.44 581.866
   1  -6  15 5224.41 855.530
  -1  -6 -15 4334.59 791.065
   1  -6 -15 5246.73 909.153
  -1   6  15 6080.87 779.342
  -1  -6  15 6388.10 1045.09
   1   6 -15 5212.49 907.031
  -1   6 -15 5936.27 981.953
   1  -6 -15 4757.81 870.532
  -1  -6 -15 5960.31 959.066
   1  -6  16 2916.05 697.411
   1  -6  16 2098.12 618.190
  -1  -6  16 2193.22 536.527
   1  -6 -16 1252.36 452.995
  -1   6 -16 2624.56 739.989
  -1   6 -16 2222.78 629.821
  -1  -6  16 2670.01 667.206
  -1   6  16 2974.57 569.372
  -1   6  16 1816.49 585.771
  -1  -6 -16 1658.29 516.232
   1  -6 -16 2736.84 707.072
   1   6  16 2895.90 469.069
  -1  -6 -16 2639.22 706.470
   1  -6 -16 2237.38 451.062
   1   6  16 2149.53 632.339
   1   6 -16 2429.18 626.934
   1   6 -16 2614.34 696.392
   1   6 -17 446.877 252.567
   1   6 -17-100.943 342.607
   1  -6  17 28.6471 324.712
   1   6  17-226.567 340.880
   1  -6 -17 140.171 168.565
  -1  -6 -17-292.702 358.075
  -1   6  17-373.726 392.833
  -1   6  17-250.814 295.354
   1  -6  17-481.342 457.105
  -1  -6  17 186.649 230.165
  -1  -6 -17-250.976 322.987
  -1  -6  17 176.048 280.979
  -1   6 -17 174.202 318.001
   1  -6 -17 243.627 351.291
   1  -6 -17 97.3421 295.521
  -1   6 -17-221.446 443.742
  -1   6 -18 411.854 281.807
  -1   6  18 115.682 169.664
  -1  -6  18-421.663 547.916
   1   6 -18-103.844 317.868
  -1   6  18 857.710 474.881
   1  -6 -18 478.863 408.186
   1  -6  18 727.773 369.106
   1  -6 -18 498.705 374.695
  -1   6 -18-272.126 453.744
   1   6  18 912.235 413.089
   1   6 -18 428.852 427.033
   1  -6  18-268.124 433.285
  -1  -6 -18-532.787 490.873
  -1  -6  18 647.915 294.567
  -1  -6 -18 493.670 352.732
  -1  -6  19 137.102 337.012
  -1  -6 -19-120.977 375.271
   1  -6 -19-87.0108 397.657
  -1   6  19 179.776 352.798
   1  -6 -19-70.4030 255.645
  -1   6 -19-226.535 262.886
  -1   6  19-54.2837 160.712
   1   6  19-477.274 464.650
   1   6 -19-0.77680 335.850
  -1  -6  19 546.634 397.575
  -1  -6 -19 106.391 279.972
   1   6 -19-164.831 314.931
   1  -6  19-93.0161 344.831
   1  -6  19 26.0772 312.893
  -1   6 -19-207.549 483.612
  -1  -6  20 4632.87 1030.87
   1   6 -20 3303.34 873.976
   1  -6  20 3176.12 844.896
   1  -6 -20 4297.15 884.849
  -1   6  20 5502.51 1112.99
   1   6 -20 2749.32 809.608
  -1  -6 -20 3232.99 784.989
  -1   6 -20 3414.80 907.141
  -1  -6 -20 2804.76 775.494
  -1  -6  20 2889.47 716.933
   1   6  20 3292.56 913.469
   1  -6 -20 3802.41 905.605
   1  -6  20 3809.29 866.396
  -1   6 -20 4437.22 964.357
  -1   6 -21 5739.02 1072.33
  -1  -6  21 6528.72 1221.15
  -1  -6 -21 7339.94 1181.24
  -1   6  21 7549.08 1315.37
   1  -6  21 4389.82 1010.36
  -1   6 -21 4981.42 1103.23
   1  -6 -21 6055.79 1173.19
   1   6  21 6368.04 1236.11
  -1  -6 -21 5666.93 1120.34
   1   6 -21 5634.87 1138.55
   1  -6 -21 5130.88 993.979
  -1  -6  21 6867.96 1125.51
   1   6 -21 5590.24 1050.62
   1  -6  21 5639.01 1063.52
  -1   6 -22 1403.32 626.226
  -1  -6 -22 1869.65 616.164
   1  -6  22 1088.08 605.166
  -1  -6  22 1453.07 568.905
  -1   6  22 2169.09 762.838
   1  -6 -22 1005.35 493.553
   1   6  22 2675.21 872.097
   1   6 -22 3265.77 1019.73
  -1  -6  22 1905.56 738.337
   1   6 -22 1602.15 658.022
   1  -6 -22 1834.13 766.315
  -1  -6 -22 1623.10 635.053
  -1   6 -22 1160.33 680.197
   1  -6  22 1119.55 461.659
  -1   6  23 4908.94 1150.22
  -1  -6 -23 4532.40 949.414
  -1   6 -23 6312.53 1205.65
  -1  -6  23 7242.32 1231.40
  -1  -6  23 7425.76 1404.58
   1   6 -23 6155.95 1171.34
   1  -6  23 8229.99 1468.26
  -1  -6 -23 7842.76 1383.42
   1  -6 -23 5384.00 1091.10
   1   6  23 6015.01 1237.33
   1   6  23 4423.62 1094.77
   1  -6 -23 8671.57 1456.08
   1   6 -23 6979.59 1370.22
   1  -6  23 6497.74 1219.75
  -1  -6  24 2960.38 826.493
   1   6 -24 3178.96 854.261
  -1  -6 -24 2244.80 630.235
  -1   6 -24 4127.72 1030.00
   1   7   0 5.34297 134.384
   1   7   0-18.2049 164.084
  -1   7   0 66.8247 132.740
   1   7   0-146.208 176.402
   1  -7   0-62.6736 101.498
  -1   7   0-139.011 188.843
   1  -7   0 192.066 159.767
   1   7   0-88.4763 145.747
  -1  -7   0 47.5802 116.084
  -1  -7   0-181.869 181.580
  -1  -7   0-129.920 167.360
   1  -7   0-67.1646 172.594
  -1   7   0 64.2292 125.401
   1  -7   0-33.2794 167.693
  -1   7  -1 50387.3 1571.44
   1   7  -1 49704.3 1443.42
   1   7   1 48986.4 1805.04
  -1  -7   1 46797.3 1460.36
  -1   7   1 47772.1 1607.63
   1   7  -1 49980.0 1348.24
  -1  -7  -1 47813.8 1532.62
   1  -7  -1 48665.0 1716.13
  -1   7   1 47699.7 1371.80
   1   7  -1 50542.3 1501.24
   1  -7   1 48363.2 1707.85
  -1   7  -1 48509.0 1019.03
  -1   7  -1 48860.7 1462.84
   1   7   1 48449.0 1480.67
   1  -7  -1 48169.1 1462.27
   1  -7   1 48434.4 1543.73
   1  -7  -1 52080.2 1473.36
  -1  -7  -1 49658.1 1420.74
  -1  -7   1 46816.7 1443.02
  -1  -7  -1 51438.9 1064.66
  -1   7  -1 49806.1 1718.09
   1   7   1 47960.0 1565.23
  -1  -7   1 50211.6 1345.58
   1  -7  -1 49038.6 1631.69
  -1  -7  -1 47704.9 1631.74
   1  -7   1 48079.6 1426.41
   1   7  -1 48325.9 1664.37
   1   7  -1 48677.0 1778.76
   1  -7   2 51334.3 1775.32
  -1  -7  -2 50299.9 1749.33
  -1   7  -2 51168.2 1686.10
  -1   7  -2 50450.5 1387.95
   1   7   2 51181.6 1621.47
   1  -7  -2 51955.8 1507.82
  -1   7   2 51365.5 1657.25
  -1   7  -2 50700.3 825.945
   1   7  -2 54238.2 1548.00
   1  -7  -2 52220.4 1768.52
  -1  -7  -2 53355.5 1404.87
  -1  -7  -2 50095.7 1633.73
  -1  -7   2 50272.0 1389.65
   1  -7  -2 54004.9 1423.52
  -1   7  -2 51590.5 1794.10
  -1   7   2 50969.6 1321.35
   1   7  -2 50431.9 1297.46
   1   7   2 50778.2 1585.79
   1  -7  -2 52192.2 1826.90
   1   7  -2 51418.1 1361.43
   1   7  -2 52647.0 1850.44
   1   7   2 51565.5 1307.22
  -1  -7   2 52394.4 1527.51
  -1  -7  -2 50135.2 1001.04
   1  -7   2 52383.6 1377.73
  -1   7   2 53660.0 1538.67
   1   7   2 51948.7 1865.87
   1   7  -2 49510.6 1739.45
  -1  -7   2 49692.6 1279.95
   1  -7  -3 7077.45 483.731
   1   7   3 6991.06 643.049
   1   7  -3 6142.32 643.513
  -1  -7   3 6510.45 453.948
  -1  -7  -3 6799.43 487.650
  -1   7   3 6300.00 589.694
   1   7   3 6226.97 482.980
  -1  -7   3 7795.18 513.631
  -1   7   3 6674.35 557.274
   1  -7  -3 5553.83 644.921
  -1  -7  -3 6748.52 369.413
   1   7  -3 6924.15 695.410
   1   7  -3 5918.55 432.264
  -1  -7   3 6464.80 558.932
   1   7  -3 6884.58 465.390
   1   7   3 6164.38 474.052
  -1  -7  -3 6110.28 665.960
  -1   7   3 6936.57 468.135
   1  -7  -3 6819.04 694.445
  -1   7  -3 6256.48 448.299
   1   7   3 6400.55 558.835
   1  -7   3 6344.20 643.368
   1  -7  -3 5811.49 516.012
   1   7   3 7109.88 718.307
   1   7  -3 6936.31 559.637
  -1   7  -3 6352.97 659.595
  -1  -7  -3 6255.34 621.005
   1  -7  -4 36440.4 1038.39
  -1   7  -4 34810.5 949.387
  -1  -7  -4 35834.7 907.782
   1   7   4 34827.1 1562.75
   1   7   4 35610.7 1224.91
   1  -7  -4 36366.8 1623.20
  -1  -7   4 34642.8 966.555
   1  -7  -4 38770.1 1670.13
  -1  -7   4 36144.8 1320.82
   1   7   4 34258.1 1050.46
   1   7  -4 36517.5 1514.18
   1   7  -4 35512.5 1577.97
   1   7   4 34460.3 1467.74
   1   7   4 35116.2 896.063
   1  -7  -4 33459.2 1266.25
  -1   7   4 37268.2 1007.65
  -1  -7  -4 36474.4 1069.85
  -1   7   4 38497.0 1345.58
  -1  -7  -4 32376.1 1455.22
  -1   7   4 36136.2 1375.46
   1   7  -4 36250.8 1311.82
   1   7  -4 36849.9 1067.26
  -1  -7  -4 36104.0 1630.80
  -1   7  -4 37854.8 1600.79
  -1  -7   4 35349.4 1038.81
   1  -7   4 33077.9 1482.24
   1  -7  -5 44164.4 1099.83
   1   7   5 41310.8 1135.12
  -1  -7  -5 42036.0 1725.62
  -1   7  -5 40175.4 1524.57
  -1  -7  -5 41071.5 1076.78
  -1  -7   5 41053.5 1451.55
   1  -7  -5 42010.2 1783.48
   1   7  -5 40090.9 1547.36
  -1  -7  -5 42262.4 1125.15
   1   7  -5 41767.8 1784.56
   1   7   5 42868.9 1450.12
   1   7  -5 41370.3 1592.94
  -1  -7  -5 41436.6 1837.24
  -1   7  -5 41077.5 894.440
   1  -7  -5 42965.7 1476.86
   1  -7   5 42345.4 1685.20
   1   7   5 42360.5 1727.26
   1  -7  -5 41588.8 1815.18
   1   7   5 42641.3 1071.18
  -1   7  -5 42966.0 1794.05
  -1  -7   5 40917.1 1138.35
  -1  -7  -5 43543.5 1422.31
  -1   7   5 41954.4 1485.53
  -1  -7   5 41101.3 918.291
   1   7   5 42193.8 1698.84
  -1   7  -6 52143.9 1720.23
   1   7   6 53925.4 1324.13
   1  -7  -6 54727.8 2145.26
  -1   7  -6 51981.5 2081.75
  -1  -7   6 52674.4 1716.19
   1   7  -6 49616.2 2000.87
   1  -7  -6 53943.8 1719.39
   1   7  -6 54003.1 1909.25
  -1   7   6 55281.1 1725.02
   1  -7  -6 52941.3 2078.12
  -1  -7  -6 53171.9 1679.17
  -1  -7  -6 51937.5 2134.38
   1   7   6 54445.1 1952.94
   1   7   6 51443.3 1245.51
  -1  -7  -6 51152.2 1234.13
  -1  -7   6 53404.5 1339.37
   1  -7  -6 52315.9 1899.91
   1  -7  -6 52766.4 1174.96
   1  -7   6 53454.9 1961.66
  -1  -7  -6 52746.3 2030.58
   1   7  -6 53962.1 1811.89
   1   7  -7 80825.2 2501.68
   1  -7  -7 86814.0 1497.47
  -1  -7  -7 81707.9 2222.74
  -1  -7   7 86445.8 1779.51
   1  -7  -7 82712.4 2735.95
   1   7  -7 78826.4 2604.60
  -1   7   7 79850.9 2667.57
   1  -7  -7 89080.7 2430.65
   1  -7  -7 81956.5 2744.75
  -1   7  -7 87893.4 2199.67
   1   7  -7 80359.0 2198.39
  -1  -7   7 79407.7 2199.58
  -1   7   7 86592.4 2220.73
   1   7   7 81871.8 2425.24
   1  -7  -7 82716.6 2256.48
   1  -7   7 83189.5 2514.77
   1   7   7 83889.9 1600.32
  -1   7  -7 81934.8 2712.64
   1  -7  -7 85559.7 2550.79
  -1  -7  -7 81021.4 2641.27
  -1  -7  -7 84630.7 2798.22
   1   7   7 86495.0 1842.98
  -1  -7  -8-74.6338 263.497
  -1  -7  -8 186.124 365.434
  -1  -7   8 239.580 88.5582
  -1   7   8 60.7341 133.412
   1  -7   8 89.5022 67.4691
   1  -7  -8-54.6030 164.016
   1   7   8 178.584 83.0559
   1  -7   8-104.810 188.954
  -1   7   8 119.843 240.522
   1   7  -8 317.919 218.812
   1   7   8 1047.88 404.782
  -1  -7   8 317.721 187.785
   1  -7  -8 32.3543 233.877
   1  -7  -8 171.838 160.485
   1   7  -8 271.960 194.171
  -1   7  -8 376.871 325.955
   1   7  -8 119.322 199.707
  -1  -7  -8-40.0111 169.139
   1  -7  -8 530.099 261.929
   1  -7  -8 90.7184 73.7563
   1   7   8 230.716 120.243
  -1   7  -8 357.349 257.007
   1   7   8 290.786 203.740
   1  -7  -8 153.229 255.986
  -1   7  -8 6.11394 111.869
  -1   7  -9 23472.7 1104.36
  -1   7   9 23314.6 1216.47
  -1   7   9 26261.5 1655.69
   1  -7  -9 26272.4 1379.01
  -1  -7   9 25460.0 1092.51
   1   7  -9 22713.8 1486.74
  -1  -7  -9 23802.1 1610.24
  -1   7  -9 26747.4 1656.21
   1   7  -9 22135.8 1474.46
  -1  -7  -9 25333.3 1147.53
  -1  -7  -9 24749.1 1380.86
  -1   7  -9 22810.5 1543.97
   1  -7  -9 25123.8 867.370
   1  -7  -9 24427.2 1586.24
  -1  -7   9 26169.5 1367.77
   1   7   9 24516.1 928.472
   1  -7  -9 25882.2 1655.34
   1  -7   9 23221.0 1440.51
   1   7   9 25092.3 1598.30
   1   7  -9 23095.6 1185.52
   1   7   9 26921.6 1423.44
   1  -7  -9 26093.5 1376.76
   1  -7  -9 25196.9 1517.82
  -1   7 -10 25359.0 1680.79
  -1  -7 -10 27220.4 1195.31
   1  -7  10 27741.8 1726.54
   1   7  10 27614.7 1725.63
   1  -7 -10 27237.2 1639.13
  -1  -7  10 27835.0 1480.18
   1   7 -10 25557.8 1646.66
   1   7  10 25335.6 1006.48
  -1   7  10 27009.0 1353.39
  -1   7  10 26593.9 1731.26
   1   7 -10 28102.0 1295.04
   1  -7 -10 25862.7 1693.41
   1  -7 -10 27827.0 1443.98
   1  -7 -10 26999.3 1739.64
   1  -7  10 25524.5 1564.26
  -1  -7 -10 25158.9 1471.08
   1   7  10 26797.7 1427.83
  -1  -7  10 28308.5 1796.67
   1   7 -10 28385.5 1705.20
  -1   7 -10 29219.1 1780.68
  -1  -7 -10 28230.6 1799.68
   1  -7 -10 27654.6 949.498
  -1   7 -10 28828.5 1186.69
   1  -7 -11 2784.10 568.607
   1   7  11 1741.54 444.912
   1  -7  11 1613.56 479.974
  -1  -7 -11 1771.10 443.064
   1  -7 -11 1376.37 441.876
   1  -7 -11 1912.40 265.244
   1   7 -11 2641.33 580.004
   1   7  11 2174.70 428.636
  -1   7 -11 2915.36 625.991
  -1   7  11 1585.77 339.017
  -1  -7  11 1425.74 455.649
   1  -7  11 2437.89 529.249
   1   7 -11 1966.52 488.910
   1   7  11 1582.59 275.454
  -1   7 -11 1928.95 570.593
  -1  -7 -11 2103.00 353.501
   1  -7 -11 2432.20 436.401
  -1  -7  11 842.552 319.326
  -1  -7 -11 1535.10 501.857
   1   7 -11 2299.72 402.958
  -1   7  11 1397.79 452.941
  -1   7 -11 1735.61 279.740
   1  -7 -11 2002.30 541.423
  -1  -7  12 5728.67 885.112
  -1  -7  12 4472.91 661.501
   1   7 -12 6904.37 929.913
   1  -7 -12 5138.28 828.453
  -1  -7 -12 5536.51 778.983
   1  -7 -12 5606.44 874.900
   1  -7 -12 5888.59 489.619
  -1   7  12 4546.40 588.722
   1   7  12 4859.34 648.365
  -1   7 -12 5434.03 883.486
  -1   7 -12 3392.00 706.980
   1  -7  12 5604.16 842.762
  -1   7  12 4110.84 716.045
   1   7 -12 5670.14 579.612
   1   7 -12 3714.97 668.634
   1   7  12 5587.95 857.355
  -1  -7 -12 3638.97 721.571
   1  -7 -12 3936.79 582.998
   1  -7  12 5289.09 775.316
  -1   7 -12 5107.89 465.313
  -1  -7 -12 4731.59 516.411
   1   7  12 6150.87 552.269
   1  -7  13 464.508 281.488
   1  -7 -13 786.877 451.126
  -1  -7 -13 765.379 228.379
   1  -7  13 686.907 308.442
  -1   7  13 1478.25 464.213
   1   7  13 849.279 379.790
   1   7  13 891.411 223.366
   1   7 -13 166.081 286.883
  -1   7 -13 487.747 357.462
   1  -7 -13 893.062 307.687
  -1  -7 -13 1209.06 559.531
   1   7  13 1216.07 393.196
  -1  -7  13 593.992 289.424
  -1   7 -13 754.343 411.516
  -1  -7 -13 888.393 318.172
   1  -7 -13 1047.47 492.091
  -1   7  13 438.401 204.343
   1   7 -13 376.762 291.803
  -1  -7  13 137.366 363.241
  -1   7 -13 1158.33 223.611
   1  -7  14 363.750 248.414
   1   7 -14 742.503 456.453
  -1   7  14 403.483 260.554
   1   7  14 573.185 273.835
  -1  -7 -14 201.701 303.529
   1  -7  14 142.018 261.009
  -1  -7 -14 269.934 330.125
   1  -7 -14 33.3670 336.032
  -1  -7  14-127.482 380.429
  -1   7 -14 442.099 379.875
   1  -7 -14 510.666 340.921
   1   7 -14 455.242 422.613
  -1   7 -14-151.607 359.308
   1   7  14 272.907 178.730
  -1  -7 -14 40.6014 136.759
  -1  -7  14 814.006 368.736
   1  -7 -14 291.560 233.620
  -1   7  14 403.696 298.831
   1   7  14 405.266 370.323
   1   7 -15 14187.8 1446.04
  -1   7 -15 14583.6 1544.19
   1  -7 -15 18294.9 1655.71
  -1   7  15 17610.7 1682.43
   1  -7  15 16314.4 1603.37
  -1  -7 -15 15428.8 1541.18
   1   7  15 15084.1 1092.53
   1  -7 -15 14578.2 1467.04
   1   7 -15 14006.7 1508.08
   1  -7 -15 15476.9 1195.95
   1   7  15 14585.8 953.213
  -1  -7  15 15643.2 1603.30
  -1  -7 -15 15075.1 1435.59
   1   7  15 15652.1 1560.59
   1  -7  15 15116.5 1445.90
  -1   7  15 15975.0 1235.05
  -1  -7  15 14694.2 1321.26
  -1   7 -15 16222.2 1575.66
   1  -7  16 1279.96 472.930
  -1  -7 -16 994.661 380.447
  -1  -7 -16 1097.67 515.160
   1   7  16 929.666 469.163
   1  -7 -16 676.779 250.381
  -1   7  16 1581.44 685.632
  -1   7 -16 914.769 538.976
  -1   7  16 923.809 334.438
   1   7 -16 717.444 455.093
   1  -7  16 1465.47 540.164
  -1   7  16 1570.41 391.659
  -1  -7  16 840.404 397.835
   1  -7 -16 1078.45 520.601
   1  -7 -16 813.898 359.870
  -1   7 -16 752.793 420.580
   1   7 -16 1307.80 532.804
  -1  -7  16 1497.15 503.938
  -1   7 -17 15531.2 1714.79
  -1  -7  17 16060.2 1744.36
  -1  -7  17 13920.0 1396.61
  -1   7  17 16792.5 1331.85
   1  -7 -17 16974.7 1672.29
   1   7 -17 19217.2 1840.47
  -1   7 -17 16248.8 1680.91
  -1  -7 -17 17646.6 1659.08
   1  -7 -17 17068.7 1279.82
   1   7 -17 13403.1 1493.21
   1   7  17 16121.0 1686.10
  -1  -7 -17 14337.9 1564.85
   1  -7 -17 16817.7 1698.10
   1  -7  17 15767.9 1586.09
   1  -7  17 19475.7 1868.10
  -1   7  17 15890.5 1702.57
   1  -7  18-14.6382 236.236
   1   7  18 170.540 432.362
   1  -7 -18 177.974 274.148
   1  -7 -18-27.7206 344.666
   1   7 -18-89.5857 340.697
  -1   7  18 1102.52 599.836
   1   7 -18-95.0123 341.114
  -1  -7  18 491.257 344.076
  -1   7 -18 506.345 449.802
  -1  -7  18 179.571 402.244
   1  -7  18 226.438 388.090
  -1  -7 -18-257.405 332.344
  -1   7 -18 445.627 366.830
  -1  -7 -18-3.96596 321.418
  -1   7  18 329.362 219.485
   1   7 -19-65.0415 324.788
  -1   7  19-125.006 317.097
  -1  -7  19-550.518 551.535
   1  -7 -19-194.342 301.973
  -1   7 -19-108.585 333.101
   1  -7  19 325.150 429.409
   1   7  19 179.509 503.320
  -1  -7 -19-1201.67 527.069
   1  -7 -19 74.7375 364.886
   1  -7  19-228.083 305.864
   1   7 -19-151.772 365.888
  -1   7 -19 224.001 392.051
  -1  -7  19-62.3867 283.663
  -1  -7 -19-80.4512 306.913
   1  -7  20 589.145 374.729
  -1  -7  20-367.006 415.277
  -1  -7 -20-239.900 416.198
   1  -7 -20-496.210 471.852
  -1  -7  20-325.644 414.232
  -1   7 -20 57.5858 387.960
   1   7  20 49.3891 428.918
   1   7 -20-495.166 399.731
   1  -7 -20 79.6589 320.155
   1   7 -20-257.095 280.807
  -1   7 -20 7.76767 360.442
  -1   7  20 684.116 576.406
  -1  -7 -20 17.4862 329.750
   1  -7  20 188.067 265.202
   1  -7 -21 3070.32 826.538
   1   7  21 1793.29 688.836
   1   7 -21 2864.42 788.705
  -1   7  21 2894.81 855.985
  -1   7 -21 3086.68 922.871
  -1   7 -21 4335.25 973.419
  -1  -7 -21 3052.22 842.724
   1  -7 -21 3522.76 892.866
   1  -7  21 2777.83 810.980
  -1  -7  21 2094.22 751.710
   1   7 -21 2734.98 848.351
   1  -7  21 2463.89 746.745
  -1  -7  21 2455.43 667.952
  -1  -7 -21 2086.62 703.819
   1   7  22 14259.3 1851.26
  -1   7  22 14021.8 1869.47
   1   7 -22 10383.9 1470.37
  -1  -7  22 12881.3 1581.06
  -1   7 -22 13763.0 1756.15
  -1  -7  22 11742.9 1723.35
   1  -7 -22 12171.2 1719.33
   1   7  22 12793.1 1729.00
   1  -7  22 13114.0 1813.18
  -1  -7 -22 11624.3 1621.32
   1   7 -22 14641.5 1923.20
   1  -7  22 9227.86 1410.89
  -1  -7 -22 12600.2 1643.16
   1  -7 -22 11330.9 1517.53
  -1   7 -22 14078.9 1912.51
   1  -7 -23-49.0055 324.977
   1  -7 -23-273.819 418.461
  -1  -7  23 235.106 436.984
  -1  -7 -23-213.992 418.215
  -1  -7 -23 267.771 332.079
  -1   7 -23-271.840 439.389
   1  -7  23-75.2144 455.599
   1   7 -23 303.549 517.628
   1  -7  23 68.2431 427.610
   1   7 -24 1229.37 592.153
  -1  -7  24 1230.43 629.853
  -1  -7 -24 536.927 393.870
   1  -8   0 62.5611 173.623
   1  -8   0-144.964 151.506
  -1   8   0-61.0292 170.658
   1   8   0-109.683 185.878
  -1  -8   0-8.26741 170.527
  -1  -8   0-44.7140 157.503
   1  -8   0 96.4886 182.027
   1   8   0-125.002 228.361
  -1   8   0-68.9901 153.716
  -1  -8   0-13.8390 98.2348
   1   8   0-44.4905 160.882
   1   8  -1-77.4066 172.494
   1   8  -1-117.849 232.790
  -1   8  -1 39.7089 160.178
  -1  -8  -1 232.877 96.8596
   1  -8   1 81.4287 217.136
   1  -8  -1 362.466 244.621
   1  -8  -1 376.020 235.931
  -1  -8  -1 211.711 211.215
  -1  -8   1 228.722 159.140
   1  -8  -1 142.500 157.907
  -1  -8  -1 105.259 162.364
  -1  -8   1 250.875 151.753
   1  -8  -1 279.667 176.713
   1   8  -1 389.664 181.907
  -1   8   1 471.227 209.207
   1   8   1 273.827 185.181
  -1   8   1 191.970 186.012
   1   8  -1 236.169 149.062
  -1   8  -1 156.285 136.680
   1  -8   1 411.824 216.565
  -1  -8   1 157.841 137.939
  -1   8  -1 42.4400 203.100
   1   8   1 238.424 186.562
  -1   8  -1 92.9968 75.7461
   1  -8   1 217.560 147.303
  -1  -8  -1 322.237 140.902
   1   8   1 386.379 336.748
  -1  -8  -2 28438.2 1124.05
  -1  -8  -2 26904.8 819.321
  -1  -8   2 26058.9 1088.42
  -1   8  -2 28817.8 1443.26
  -1  -8  -2 25185.8 1325.21
  -1   8   2 26895.1 1053.44
   1  -8  -2 28352.6 1132.60
   1   8   2 28885.2 1504.54
  -1   8  -2 27078.8 1297.52
   1   8   2 25869.0 1197.94
  -1  -8   2 27678.3 1007.90
  -1   8   2 24228.3 1214.19
   1  -8   2 26100.0 1334.36
   1  -8   2 27347.5 1082.54
   1   8  -2 26995.4 1004.18
  -1  -8  -2 27699.1 1306.24
   1  -8  -2 27638.0 1170.84
  -1   8  -2 25544.3 666.547
   1  -8  -2 26157.2 1386.77
   1   8  -2 27044.7 1417.89
  -1  -8   2 26920.6 1192.49
   1   8   2 26811.0 1217.15
   1   8   2 26757.5 1017.76
   1  -8  -2 26843.8 1359.10
   1   8  -2 27027.5 1071.69
   1   8  -2 27596.6 1384.88
  -1   8  -2 28066.5 1116.79
   1   8  -3 4742.37 596.634
   1   8  -3 3956.67 378.656
  -1  -8  -3 3495.16 537.346
   1  -8  -3 5192.60 632.852
  -1   8  -3 3104.17 490.983
  -1  -8  -3 3742.62 398.594
  -1  -8   3 3895.26 369.991
  -1   8   3 4203.63 411.136
   1  -8   3 3709.30 512.077
   1   8   3 4243.50 494.907
  -1  -8  -3 4066.44 558.591
  -1  -8   3 3724.69 383.369
   1   8   3 3314.08 464.568
   1   8  -3 3138.69 502.264
   1   8   3 4252.24 428.504
  -1   8  -3 3545.35 375.867
   1   8   3 4221.25 608.897
   1   8   3 3424.33 393.681
   1   8  -3 4159.81 398.061
   1  -8  -3 4092.17 567.710
   1  -8  -3 3815.06 398.782
  -1  -8  -3 4120.34 322.248
  -1   8   3 4165.54 510.419
   1  -8  -3 3420.02 432.969
  -1  -8   3 4134.19 477.721
   1   8   4-7.35259 82.3216
   1   8  -4 197.149 127.706
  -1  -8   4 4.75775 87.5715
  -1   8  -4 137.473 97.9152
   1  -8   4-363.751 242.338
  -1   8  -4-13.9086 236.370
  -1   8   4 213.520 185.768
   1   8  -4 35.0006 60.9668
   1   8   4 537.604 263.864
   1   8   4 253.999 228.588
  -1  -8  -4 250.630 287.575
   1  -8  -4 217.091 114.925
   1   8  -4 118.794 149.184
  -1  -8  -4 267.873 191.411
   1   8   4 258.724 173.632
   1  -8  -4-75.3018 176.544
  -1   8   4 88.2346 105.152
   1  -8  -4 182.740 277.103
  -1  -8   4-52.6441 136.689
   1   8  -4-172.043 244.977
  -1   8  -4 226.262 194.822
  -1  -8   4 190.323 122.897
  -1  -8  -4 184.163 100.515
   1   8   4 236.925 100.035
  -1  -8  -4 12.5284 72.3988
   1   8   4 6.90814 59.7368
   1  -8  -4 157.983 119.679
   1  -8  -5 12103.1 634.114
   1   8  -5 9889.48 852.490
  -1  -8   5 10945.0 597.644
  -1  -8   5 10314.9 769.643
   1  -8  -5 10193.2 941.169
   1   8   5 11266.9 648.416
   1  -8  -5 11219.4 1021.64
   1   8  -5 10190.7 925.529
   1   8   5 11422.0 927.929
   1  -8   5 11021.4 907.427
   1  -8  -5 10302.9 751.210
  -1  -8  -5 11365.8 585.989
   1   8   5 12287.5 598.382
   1   8   5 10764.8 950.984
  -1  -8   5 10809.2 531.812
  -1  -8  -5 9919.16 900.516
  -1   8   5 10014.1 771.667
  -1  -8  -5 11959.3 657.370
  -1   8  -5 12556.0 1017.85
  -1   8  -5 11975.4 904.335
  -1   8  -5 10891.4 516.253
  -1  -8  -5 9605.21 945.405
   1   8  -5 11256.0 842.087
  -1  -8   6 73136.0 2107.57
  -1  -8  -6 74923.4 1609.43
  -1  -8   6 68327.8 1086.66
   1  -8   6 71111.9 2351.64
  -1   8  -6 69018.9 2463.39
   1   8   6 71041.3 2413.67
  -1  -8  -6 68792.4 2559.98
   1  -8  -6 63066.2 2402.45
   1   8   6 70188.1 1580.65
  -1  -8   6 73521.6 1567.45
  -1   8   6 69788.3 2048.11
   1   8  -6 69542.3 2250.78
   1  -8  -6 71367.0 2037.17
   1  -8  -6 67235.6 2505.51
  -1  -8  -6 75201.3 2053.36
  -1   8  -6 69787.3 2159.41
   1   8   6 76353.0 1587.32
  -1   8  -6 66654.1 1020.85
   1   8  -6 69882.2 2463.40
  -1  -8  -6 74695.8 2527.78
   1   8   6 76866.2 2496.73
   1  -8  -6 75732.7 1532.02
   1   8  -6 74599.5 2297.91
   1  -8  -7 68144.6 2065.21
   1   8   7 65894.8 1542.47
   1   8  -7 64584.3 2124.81
   1  -8  -7 67146.9 2529.73
  -1  -8  -7 69043.3 1548.55
  -1  -8   7 63714.7 2041.01
   1  -8   7 64845.5 2313.73
   1   8  -7 63605.9 2424.66
  -1  -8  -7 64246.9 2544.47
   1   8  -7 65357.8 2269.98
  -1   8  -7 67311.0 2084.21
  -1  -8   7 66525.7 1557.80
   1   8   7 65756.6 1608.28
  -1   8   7 66639.4 2021.11
   1   8   7 64059.5 2302.39
  -1  -8  -7 62909.4 2440.44
   1  -8  -7 65013.9 2549.59
  -1  -8  -7 66046.3 2039.15
   1  -8  -7 65382.8 1414.14
  -1   8  -7 65188.2 2478.53
   1  -8  -7 65576.6 2295.75
   1   8   8 2154.51 317.156
   1  -8  -8 1980.37 477.396
  -1  -8  -8 1398.53 362.223
  -1   8  -8 1570.09 422.152
   1   8  -8 2361.38 523.804
  -1   8   8 2563.29 415.340
  -1  -8  -8 1930.61 508.941
   1   8  -8 1989.57 372.368
   1   8   8 1568.17 399.974
  -1   8  -8 1956.23 377.805
  -1  -8  -8 2445.81 521.550
  -1  -8   8 1910.32 290.476
   1  -8  -8 1275.16 397.491
   1  -8  -8 1570.14 450.825
   1  -8  -8 1822.40 242.349
   1  -8  -8 1691.84 363.534
   1  -8  -8 2107.11 433.884
   1   8   8 1900.80 275.165
   1  -8   8 2405.00 479.745
  -1  -8   8 1979.80 404.288
   1   8  -8 1902.75 470.752
  -1   8  -9 11832.6 859.426
  -1   8  -9 14072.9 1223.76
  -1  -8  -9 13173.0 1021.69
   1   8  -9 11907.5 912.648
   1  -8   9 11827.6 447.290
  -1  -8  -9 11681.3 1133.07
   1   8  -9 11789.3 1144.99
   1  -8   9 12910.4 1087.22
   1  -8  -9 12062.3 1092.59
   1   8  -9 13203.0 1163.43
  -1   8   9 12310.1 904.371
   1   8   9 12686.4 695.751
   1   8   9 13388.8 1065.22
   1  -8  -9 12043.0 950.477
   1  -8  -9 13892.2 1064.31
  -1   8  -9 13192.1 1228.38
   1  -8  -9 11477.1 1151.41
  -1  -8  -9 12734.5 1242.58
   1  -8  -9 14282.0 1273.74
  -1   8   9 14776.5 1284.43
  -1  -8   9 12140.0 726.367
   1  -8  -9 12692.6 636.655
  -1  -8   9 12612.4 979.316
   1  -8   9 12227.1 455.851
  -1  -8  10 4347.35 745.834
   1   8  10 5001.96 674.314
   1   8  10 5179.34 464.597
   1   8  10 4485.40 744.319
  -1   8  10 4812.50 779.833
   1   8 -10 4841.67 584.365
   1  -8 -10 4387.35 622.812
  -1   8 -10 4589.27 799.251
  -1  -8 -10 4386.61 803.658
   1  -8  10 4974.08 357.558
  -1   8 -10 5537.20 842.049
   1  -8 -10 5310.76 818.147
  -1   8  10 4445.27 571.114
   1  -8 -10 4935.46 726.010
   1  -8 -10 3443.96 635.057
  -1  -8 -10 5004.79 669.812
  -1  -8  10 4288.52 601.268
   1  -8 -10 5111.28 655.910
  -1  -8 -10 4968.02 557.559
   1  -8 -10 4755.11 402.831
   1   8 -10 5607.87 843.826
  -1   8 -10 5087.67 563.327
  -1  -8  10 4703.60 485.559
   1   8 -10 5149.89 745.105
   1  -8  10 4228.19 649.810
   1  -8  11 48409.0 2430.61
   1   8  11 49220.5 2073.30
  -1   8 -11 47651.1 1638.86
  -1  -8  11 48177.5 2476.01
   1   8 -11 49055.6 1834.11
   1   8 -11 41885.8 2255.82
   1  -8 -11 47813.5 2468.31
  -1  -8  11 46979.8 2047.99
   1  -8 -11 47753.1 1315.58
   1   8  11 48968.3 1451.71
  -1   8 -11 49921.4 2473.97
  -1   8 -11 44606.4 2357.61
  -1   8  11 47795.4 1897.58
   1  -8 -11 48794.9 2014.08
  -1  -8 -11 47509.8 1696.15
  -1   8  11 43122.5 2343.12
   1  -8  11 47671.2 2268.43
   1   8 -11 46907.5 2342.75
  -1  -8 -11 47587.7 2481.98
   1  -8  11 46502.1 1233.78
  -1  -8 -11 45834.9 2100.47
   1  -8 -11 46264.1 2435.09
   1  -8 -11 47038.3 2297.08
   1   8  11 47963.2 2411.53
   1   8 -12 34623.3 2105.72
  -1  -8 -12 37384.4 1514.93
  -1   8 -12 36948.3 2211.09
  -1   8 -12 37692.4 2240.42
   1  -8  12 39038.4 2115.70
   1   8  12 36942.6 1819.78
   1   8 -12 36774.8 1567.48
  -1  -8 -12 41619.7 2400.83
   1  -8  12 37710.5 2254.73
  -1  -8  12 35092.7 2206.71
  -1  -8  12 38735.3 1939.38
  -1  -8 -12 39310.8 2045.66
   1   8  12 38165.0 1340.18
   1   8  12 38469.9 2243.93
   1  -8 -12 38434.9 2250.15
   1  -8 -12 35990.7 1760.85
   1  -8 -12 32790.6 1979.78
  -1   8  12 37400.2 2222.65
  -1   8  12 39449.0 1775.67
  -1   8 -12 38832.0 1438.32
   1   8 -12 40610.2 2262.23
   1   8  13 1921.42 423.283
  -1   8 -13 2164.39 329.486
  -1  -8  13 1800.31 574.781
   1  -8 -13 2264.05 582.655
  -1  -8 -13 2240.88 382.328
   1   8  13 2677.14 387.656
   1   8 -13 2525.02 612.847
   1  -8  13 2406.26 598.167
  -1   8 -13 1790.79 566.002
   1  -8  13 3010.15 701.472
  -1   8  13 1538.22 528.012
   1   8  13 2578.84 671.300
   1   8 -13 3351.27 735.193
   1  -8 -13 2689.84 668.347
  -1   8  13 1900.64 442.101
   1  -8 -13 1862.98 410.305
  -1  -8 -13 1836.26 519.103
  -1  -8 -13 1891.04 613.423
  -1   8 -13 1608.00 546.721
  -1  -8  13 1227.80 388.836
  -1  -8  14 1400.71 437.201
  -1  -8  14 1162.03 472.630
   1  -8 -14 1048.29 333.581
   1   8 -14 293.684 390.306
  -1   8 -14 1363.58 526.171
   1  -8  14 1121.91 471.832
   1   8 -14 1336.22 545.239
   1   8  14 1197.47 365.137
  -1  -8 -14 901.476 272.404
  -1   8  14 525.810 406.244
  -1  -8 -14 1424.85 467.283
   1   8  14 1410.74 305.139
   1  -8  14 703.395 406.662
   1   8  14 749.762 409.866
  -1  -8 -14 300.617 346.397
   1  -8 -14 394.670 367.574
   1  -8 -14 492.161 425.304
  -1   8  14 850.392 272.810
  -1   8 -14 1555.43 518.566
   1  -8  15-202.577 343.662
  -1   8 -15 147.406 376.596
   1   8  15 62.8601 147.654
   1   8 -15-257.864 287.973
   1  -8  15 584.887 409.382
  -1   8  15-381.275 225.309
   1  -8 -15 258.578 356.961
   1  -8 -15-151.169 328.542
  -1   8 -15 286.577 310.695
  -1  -8  15-141.820 225.492
  -1  -8 -15-56.8186 312.814
   1   8  15-331.176 336.876
  -1   8  15-11.2520 341.899
   1  -8 -15-263.467 278.519
   1   8 -15-79.7695 328.770
  -1  -8  15-273.010 462.128
  -1  -8 -15 65.6580 246.376
  -1  -8  16 4085.06 735.957
  -1   8 -16 4922.63 964.109
   1  -8  16 4466.76 829.103
   1  -8  16 2724.46 714.488
   1   8 -16 4658.28 924.515
  -1   8 -16 6047.68 1075.72
   1  -8 -16 5156.79 724.551
  -1  -8  16 5052.25 986.035
  -1   8  16 4399.90 909.813
  -1  -8 -16 3844.10 769.953
  -1  -8 -16 5290.79 978.684
   1   8  16 4074.21 866.272
  -1   8  16 4619.95 690.624
   1  -8 -16 3460.61 762.849
   1   8 -16 4288.42 883.563
   1  -8 -16 3570.88 830.859
  -1   8  16 5014.85 726.251
   1  -8  17 3539.94 787.451
   1   8 -17 3511.26 870.854
   1   8  17 2448.09 698.144
   1   8 -17 3796.60 838.512
  -1  -8 -17 4218.17 858.668
  -1   8  17 3815.91 887.373
   1  -8 -17 2771.82 723.538
  -1   8 -17 2927.97 810.948
  -1  -8 -17 1501.51 554.689
  -1  -8  17 2491.93 630.314
   1  -8 -17 2488.31 687.029
  -1  -8  17 3732.61 870.584
   1  -8  17 1460.94 528.828
  -1   8 -17 2131.41 680.436
  -1   8  17 3814.18 646.439
  -1  -8  18-23.3596 340.846
  -1  -8  18 133.345 245.670
  -1   8 -18 465.973 453.894
   1   8 -18 769.523 415.447
   1  -8  18 393.331 370.032
  -1   8  18 781.585 429.681
   1   8 -18 522.097 440.748
   1  -8 -18 537.526 415.705
  -1   8 -18 738.120 520.178
   1   8  18 225.559 282.878
   1  -8 -18 0.70347 313.449
  -1  -8 -18 171.245 401.542
  -1  -8 -18 613.614 416.077
   1  -8  18 286.240 314.287
   1   8 -19 79.1138 384.466
   1  -8 -19-211.004 366.599
  -1  -8 -19 369.879 358.484
   1  -8  19 319.024 410.995
  -1   8 -19 182.585 337.937
  -1   8  19-323.367 485.327
  -1  -8  19 242.112 400.921
   1  -8 -19-80.2604 346.029
   1   8  19-295.537 314.912
  -1   8 -19 15.8862 309.344
   1  -8  19 254.115 360.052
  -1  -8 -19 366.934 474.164
  -1  -8  19 300.798 336.519
   1   8 -19-96.7647 272.321
   1   8  20-326.404 427.438
  -1  -8  20 251.228 334.938
  -1  -8 -20-358.883 357.322
   1  -8  20-604.969 547.357
  -1   8 -20 303.054 366.926
   1  -8 -20 332.157 390.827
   1   8 -20-421.024 383.204
  -1   8  20 585.087 487.645
  -1   8 -20 329.428 293.058
   1  -8 -20-662.651 513.343
   1   8 -20 506.491 436.146
   1  -8  20 440.100 397.490
  -1  -8  20 441.638 387.070
  -1  -8 -20-101.479 409.801
   1  -8  21 3877.71 972.624
  -1  -8  21 3533.24 964.897
  -1   8 -21 3435.62 892.814
   1  -8 -21 2477.87 768.377
   1  -8  21 1530.85 646.475
   1   8 -21 4120.49 958.018
  -1  -8  21 2084.48 642.368
   1   8  21 3147.00 867.166
   1  -8 -21 3439.01 840.377
  -1  -8 -21 2880.48 786.899
   1   8 -21 4444.26 1053.63
  -1   8  21 4210.85 1045.66
  -1  -8 -21 3356.30 867.305
  -1   8 -21 5052.96 1155.99
   1   8  21 3163.96 915.185
   1   8 -22 6925.81 1219.04
   1   8  22 6159.99 1270.06
  -1  -8  22 6472.38 1135.70
  -1  -8  22 6973.13 1361.05
  -1   8 -22 5443.06 1119.21
  -1   8 -22 4170.24 1052.63
   1   8  22 6892.78 1303.26
   1  -8  22 5243.53 1152.37
  -1  -8 -22 5898.80 1170.99
   1  -8  22 6124.42 1166.40
  -1   8  22 7015.62 1350.13
   1  -8 -22 6159.86 1220.86
   1  -8 -22 5782.60 1161.60
   1   8 -22 5308.73 1160.23
  -1  -8 -22 4891.47 1096.24
   1  -8  23 1020.37 537.839
   1  -8 -23 559.372 449.892
  -1  -8  23 864.493 431.542
   1   8 -23 1122.66 569.019
  -1  -8 -23 1968.56 708.369
  -1  -8 -23 850.969 478.690
   1  -9   0-119.241 141.996
  -1   9   0 92.6377 135.486
   1   9   0-75.8167 217.452
   1  -9   0 141.476 178.104
   1   9   0 45.8348 181.436
   1   9   0 8.10606 113.632
  -1   9   0 15.1390 145.082
  -1  -9   0-28.3273 86.8241
  -1  -9   0 272.573 188.770
   1  -9   0 21.3288 220.237
  -1   9   0-25.0084 180.233
   1   9   1 30925.4 1311.38
  -1  -9  -1 30515.4 1481.11
  -1   9  -1 31977.2 1548.52
  -1   9  -1 30622.1 944.017
  -1  -9   1 30890.8 1388.43
  -1  -9   1 28703.1 1298.65
  -1  -9  -1 30877.6 1438.03
   1  -9   1 30147.8 1355.08
   1  -9   1 33113.4 1357.71
   1   9  -1 32561.1 1210.27
   1   9   1 29975.6 1609.29
   1   9   1 30440.6 1412.09
  -1   9   1 30095.0 1266.11
  -1  -9  -1 31680.0 1000.82
  -1   9  -1 30705.5 1411.84
  -1   9   1 30485.9 1468.56
   1  -9  -1 31383.1 1477.47
   1   9  -1 29419.5 1461.62
   1  -9  -1 30222.4 1558.46
   1  -9  -1 29776.3 1282.28
   1   9  -1 27571.1 1529.75
   1  -9   1 29923.4 1520.03
  -1  -9   2 63659.4 1831.48
  -1   9   2 64058.9 2079.77
  -1   9  -2 67518.5 2293.68
  -1  -9  -2 64497.6 2226.12
   1   9  -2 64292.2 2186.22
  -1  -9  -2 64885.3 1365.01
  -1  -9   2 64268.3 1614.41
   1  -9  -2 64610.7 1876.12
   1   9   2 61745.1 1667.37
   1  -9   2 66994.5 2249.96
   1  -9   2 65455.4 1787.64
  -1  -9   2 65705.7 1998.69
  -1   9  -2 60403.0 2060.53
   1   9  -2 66178.1 1798.31
  -1   9   2 63104.8 1752.10
   1   9   2 64442.4 2361.04
  -1  -9  -2 64708.2 2118.40
   1   9  -2 65412.6 1632.71
  -1   9  -2 65517.2 1177.97
   1   9  -2 64212.1 2316.00
   1   9   2 62593.6 1984.91
   1   9   2 68151.7 2025.32
   1  -9  -2 63431.2 2164.77
   1  -9  -2 64691.2 2277.70
  -1   9  -2 62856.7 1795.19
  -1   9  -3 17003.4 438.128
   1   9   3 17391.0 1242.09
  -1  -9   3 16595.9 789.828
  -1  -9  -3 16993.6 692.080
   1   9  -3 17697.1 809.766
   1  -9  -3 15824.5 1154.21
   1  -9  -3 17783.6 994.590
   1  -9  -3 16005.3 1160.04
  -1  -9   3 17073.9 891.315
   1   9  -3 18298.0 882.164
   1   9  -3 16700.4 1161.17
  -1  -9  -3 16679.6 1118.48
  -1   9  -3 17082.1 1128.40
  -1  -9  -3 16583.4 1181.49
   1   9  -3 16617.9 1185.27
   1  -9   3 14605.3 1069.88
  -1   9   3 17090.8 1065.96
   1   9   3 16086.8 1062.07
  -1   9  -3 16704.3 862.266
  -1   9  -3 17772.0 1199.92
   1   9   3 17086.4 899.286
   1  -9  -3 18130.4 926.232
  -1  -9  -3 18288.7 937.998
  -1  -9   3 17498.6 1045.29
  -1   9   3 16000.1 845.186
   1   9   3 17775.7 1045.77
  -1  -9  -4 809.302 167.096
  -1  -9   4 408.400 128.618
   1   9   4 713.652 229.644
   1  -9   4 531.970 228.079
   1   9   4 938.132 350.813
   1  -9  -4 602.051 285.713
   1   9  -4 919.096 186.006
  -1   9   4 1305.41 250.661
  -1   9   4 421.759 174.087
  -1  -9  -4 693.752 282.697
  -1   9  -4 773.343 311.759
   1   9   4 1161.98 333.921
   1  -9  -4 881.309 228.090
   1   9   4 503.962 176.430
  -1  -9  -4 660.137 189.461
  -1  -9   4 831.663 213.056
  -1  -9  -4 962.529 383.887
   1   9  -4 749.851 182.912
   1   9  -4 290.000 223.672
   1   9  -4 483.163 283.705
  -1   9  -4 700.682 176.401
  -1  -9   4 657.817 243.959
  -1   9  -4 589.307 265.883
   1  -9  -4 1135.51 439.123
   1  -9  -4 1018.66 217.775
   1   9   4 468.526 179.666
   1  -9  -5 64592.1 1604.28
  -1   9   5 60530.0 1989.25
   1  -9  -5 60787.1 2358.98
   1  -9  -5 58113.9 1839.07
   1   9  -5 57407.3 2282.62
   1   9   5 59830.0 1640.42
   1   9  -5 63719.9 2101.38
  -1  -9  -5 59090.0 2374.91
   1   9   5 64285.0 2399.93
   1  -9   5 56996.8 2190.79
  -1   9  -5 61415.2 2198.05
  -1   9  -5 61553.3 2342.17
  -1  -9   5 58854.4 1955.88
  -1   9  -5 57766.2 1309.39
  -1   9   5 57483.8 1492.88
  -1  -9  -5 56817.2 2211.84
   1   9   5 62808.2 1387.18
  -1  -9   5 62075.4 1397.65
   1   9   5 56579.8 2124.50
   1  -9  -5 60679.1 2384.39
  -1  -9  -5 64097.2 1661.79
  -1  -9   5 61329.3 1434.12
   1   9  -5 62140.4 2242.30
  -1  -9  -5 59494.8 1387.20
   1   9   6 33165.9 1191.52
  -1  -9  -6 33995.5 1116.20
   1   9   6 32907.2 1701.07
  -1   9   6 32683.7 1474.77
   1   9   6 34059.5 1766.51
  -1   9  -6 32423.4 1755.40
   1   9  -6 36578.3 1708.16
  -1  -9   6 33087.1 1512.80
  -1   9  -6 33710.4 1622.44
  -1  -9  -6 33908.7 1872.28
   1  -9  -6 35887.6 1167.20
  -1  -9  -6 33087.3 1744.05
   1  -9  -6 34874.2 1459.20
   1   9  -6 33401.1 1790.06
  -1  -9   6 35311.7 887.512
  -1  -9  -6 35558.8 1213.46
   1   9  -6 34848.9 1630.19
  -1   9  -6 34611.2 839.992
   1  -9  -6 34329.9 1847.35
  -1  -9   6 34090.8 1070.70
   1   9   6 35487.5 1115.66
   1  -9   6 32140.8 1681.22
   1  -9  -6 32000.5 1782.23
  -1  -9  -7 236.434 173.527
  -1   9  -7 255.601 187.832
   1  -9  -7 444.643 283.677
  -1  -9  -7 266.609 281.726
   1   9   7 438.823 308.239
  -1  -9   7 295.993 115.694
   1  -9  -7 112.971 170.789
   1  -9  -7 686.494 403.009
   1  -9  -7 306.250 133.792
   1   9  -7 24.2941 240.669
  -1  -9   7 53.2465 170.688
   1   9  -7 120.396 162.048
   1   9  -7-281.176 255.105
   1   9   7 321.418 152.306
   1   9   7 130.112 88.0599
  -1  -9  -7 305.261 124.008
  -1   9   7 615.239 200.743
  -1   9  -7-9.27003 228.624
   1  -9   7 473.405 266.215
  -1  -9  -7 567.670 394.336
   1   9   7 58.1698 210.663
   1  -9  -8 32429.6 1066.29
   1   9   8 31225.2 1134.18
   1   9  -8 30800.8 1812.37
   1   9  -8 31883.6 1588.64
  -1  -9  -8 29965.1 1875.02
  -1   9   8 29738.2 1422.80
   1   9   8 33324.0 1766.54
   1  -9   8 29807.2 1691.99
  -1  -9  -8 31850.5 1132.06
   1  -9  -8 31355.4 1494.06
  -1   9  -8 30786.9 1516.16
  -1  -9  -8 30384.5 1804.18
   1  -9  -8 30723.8 1686.38
  -1  -9   8 29121.2 1510.51
  -1  -9  -8 31087.6 1522.80
   1   9   8 30356.3 1775.39
   1   9  -8 31437.8 1707.60
   1   9   8 31057.8 1191.81
   1  -9  -8 31210.0 1893.67
   1  -9  -8 29717.3 1843.37
  -1  -9   8 29858.5 1069.05
  -1   9  -8 30869.5 1841.76
   1  -9  -9 1802.61 449.481
   1  -9  -9 1386.22 223.028
  -1   9  -9 1156.69 455.387
  -1  -9  -9 1579.75 385.068
  -1  -9  -9 1134.90 462.734
   1   9   9 1233.63 239.896
   1   9  -9 962.219 338.407
  -1   9   9 916.866 276.217
  -1   9  -9 1313.65 423.000
   1   9  -9 1278.89 350.708
  -1  -9   9 1433.50 247.065
  -1  -9   9 906.853 287.654
   1  -9  -9 1992.15 435.866
  -1   9  -9 1742.77 390.956
  -1  -9  -9 1178.38 368.320
   1   9  -9 1104.78 395.523
   1  -9   9 1188.55 332.361
   1  -9  -9 1314.52 371.521
   1   9   9 1163.48 397.277
   1  -9  -9 618.940 399.797
   1  -9  -9 1245.81 365.010
   1  -9 -10 5299.83 770.310
   1  -9 -10 4902.26 416.101
   1   9  10 4050.07 424.738
   1  -9  10 3554.85 630.593
   1   9 -10 5117.68 817.794
   1  -9 -10 4205.17 739.181
  -1   9 -10 5307.29 621.217
   1  -9 -10 4526.18 640.514
   1   9  10 4304.57 672.080
   1  -9  10 4127.89 226.131
   1  -9 -10 4619.26 621.142
  -1  -9 -10 5835.29 640.050
  -1   9 -10 3904.91 753.267
  -1   9  10 4914.15 616.236
  -1  -9  10 4597.15 465.581
   1   9 -10 4350.24 593.016
  -1  -9 -10 4044.42 639.322
   1  -9 -10 6362.54 981.808
  -1   9 -10 5375.95 846.500
   1   9 -10 6266.17 861.177
  -1  -9 -10 5403.61 890.451
   1  -9  10 4264.55 230.364
  -1  -9  10 5246.19 696.681
   1  -9  11 179.852 224.144
   1  -9 -11 167.966 226.232
  -1  -9  11-154.165 388.937
  -1  -9 -11-57.9252 166.967
  -1  -9 -11 257.932 388.194
   1   9 -11-31.4733 191.561
   1  -9 -11-62.4050 237.383
   1  -9  11 85.2905 87.7306
   1   9 -11 44.8423 240.623
  -1   9 -11-368.060 409.544
   1  -9 -11-636.466 443.052
   1   9 -11-226.220 374.919
   1   9  11 691.776 358.524
   1  -9  11 279.736 251.051
  -1   9 -11-179.431 220.966
   1  -9 -11-169.374 409.132
  -1   9  11 405.328 410.481
  -1   9  11-7.95454 186.762
  -1   9 -11-130.583 170.894
  -1  -9  11 208.547 277.009
   1   9  11 7.41735 112.909
  -1  -9 -11 245.828 192.367
  -1   9 -12-335.210 412.702
  -1   9  12 179.423 177.121
   1   9  12 12.0658 104.794
   1  -9 -12-316.741 364.929
   1   9 -12 339.584 354.950
  -1   9  12 483.860 336.471
   1  -9  12 78.5902 273.114
   1  -9  12 205.862 113.297
   1   9 -12 46.1553 139.519
  -1   9 -12-223.707 290.504
   1   9  12 494.760 236.883
   1   9 -12 96.9000 234.040
   1  -9 -12 297.449 338.270
   1  -9 -12 69.6783 211.927
   1  -9 -12-296.656 277.647
  -1  -9 -12-387.938 388.746
  -1  -9 -12-20.3617 138.025
  -1  -9  12 144.275 202.953
   1  -9  12 59.0029 274.113
  -1  -9 -12-166.106 237.157
  -1   9 -12 229.739 155.983
  -1  -9  12-186.212 436.762
  -1   9 -13 2317.17 629.627
   1  -9 -13 3948.68 623.908
  -1  -9  13 3229.29 738.998
   1  -9 -13 3131.26 695.813
   1  -9  13 2366.05 606.335
   1   9 -13 2522.94 454.329
  -1  -9 -13 2467.98 680.182
  -1   9  13 2322.97 621.226
  -1   9 -13 2635.90 700.170
   1   9 -13 2461.21 671.562
   1  -9 -13 2837.17 624.804
  -1   9 -13 2643.19 408.448
  -1  -9 -13 2702.36 621.414
  -1  -9 -13 2795.38 460.164
   1   9 -13 2972.20 686.876
   1   9  13 3192.21 591.860
  -1   9  13 2170.87 454.299
   1   9  13 2696.28 681.200
  -1  -9  13 2825.11 573.206
   1  -9  13 2505.92 610.149
  -1  -9 -14 40721.5 1682.75
   1  -9 -14 40441.4 2405.89
  -1  -9 -14 40808.7 2541.76
  -1   9  14 40203.6 1904.38
   1  -9 -14 40865.9 2514.40
   1   9  14 39863.1 2013.06
  -1   9 -14 46128.9 2704.91
  -1   9 -14 41902.2 2555.61
   1  -9  14 41130.6 2539.63
  -1  -9  14 40972.5 2587.31
   1   9 -14 41057.5 2499.38
   1   9 -14 36880.9 2370.71
   1  -9  14 39547.5 2333.00
  -1  -9  14 41096.6 2200.34
   1   9  14 41965.4 2553.46
  -1   9  14 40142.6 2532.70
   1  -9 -14 41732.9 2022.65
  -1  -9 -14 40645.7 2289.32
  -1   9  15 5899.08 832.797
  -1  -9 -15 5921.54 1042.17
  -1  -9  15 7064.23 1126.61
   1  -9 -15 4584.43 692.031
  -1   9  15 7651.06 875.823
   1   9  15 7161.35 1134.37
  -1   9 -15 5756.76 1011.50
   1  -9  15 5236.19 990.239
  -1   9  15 5009.10 955.727
  -1   9 -15 7580.29 1177.77
   1   9  15 6853.04 846.386
  -1  -9  15 5350.83 846.146
   1  -9 -15 5925.64 1029.80
   1   9 -15 6551.70 1043.23
   1  -9 -15 5675.20 937.765
   1  -9  15 5302.44 915.157
   1   9 -15 5799.51 1000.82
  -1  -9 -15 6048.20 923.678
   1  -9  16 16897.3 1608.01
  -1   9 -16 18371.6 1848.32
   1  -9 -16 17702.0 1358.42
   1  -9 -16 19002.6 1779.61
   1   9 -16 16470.6 1673.90
  -1   9 -16 14014.5 1581.04
   1   9  16 17484.8 1773.74
  -1  -9  16 18351.4 1587.57
   1   9 -16 16148.5 1696.44
  -1  -9 -16 15872.4 1694.66
  -1   9  16 17403.6 1800.70
   1  -9 -16 17438.2 1741.12
  -1   9  16 17907.7 1427.01
  -1   9  16 19891.6 1416.84
  -1  -9  16 15852.9 1742.46
   1  -9  16 20491.0 1921.54
   1   9  16 17502.7 1327.94
  -1  -9 -16 16393.5 1559.04
   1   9 -17 482.711 434.863
  -1  -9  17 289.559 260.330
   1  -9 -17 424.178 418.848
  -1   9 -17 479.437 278.701
  -1  -9  17 154.014 360.082
   1  -9  17 176.626 374.447
   1  -9 -17 256.471 338.974
  -1  -9 -17 1160.17 551.849
  -1   9  17 967.771 530.633
  -1   9 -17 806.754 556.779
   1   9  17 84.2537 329.067
   1  -9  17 692.129 435.027
  -1  -9 -17 334.025 313.676
   1   9 -17 551.889 427.062
  -1  -9  18-497.541 591.447
   1  -9  18 104.467 372.790
  -1   9 -18 532.502 386.288
   1  -9 -18-72.1166 373.291
  -1   9  18-36.8087 436.770
  -1  -9  18 187.019 212.063
  -1   9 -18 196.093 382.153
  -1  -9 -18 166.084 316.302
   1  -9  18-152.749 275.974
   1   9 -18 83.6877 356.835
   1   9 -18-557.982 392.367
   1  -9 -18-154.860 270.603
  -1  -9 -18 27.8203 268.618
   1   9  18 198.810 307.931
   1  -9 -19 712.621 482.274
  -1  -9 -19 941.478 493.559
   1  -9  19 86.1651 394.087
   1   9 -19 301.160 343.654
  -1   9 -19 188.235 258.254
  -1   9  19 534.986 531.243
  -1   9 -19-79.5056 350.736
   1   9 -19 81.6326 317.002
  -1  -9 -19 176.885 360.212
   1   9  19 222.272 379.891
  -1  -9  19-182.004 356.625
   1  -9  19-16.2912 247.465
   1  -9 -19 145.194 320.888
  -1  -9  19 233.778 341.536
  -1   9 -20 6828.04 1223.85
   1  -9  20 6261.15 1228.93
  -1   9  20 5626.44 1140.55
   1   9 -20 7093.66 1290.06
   1   9  20 7608.80 1345.60
  -1  -9  20 5149.22 988.673
  -1   9 -20 4591.97 1088.12
   1  -9  20 8160.81 1298.44
   1  -9 -20 6586.13 1169.68
   1  -9 -20 7485.33 1283.66
  -1  -9 -20 7453.25 1235.55
   1   9  20 4601.10 1030.28
   1   9 -20 6156.28 1130.48
  -1  -9 -20 8131.62 1340.18
  -1  -9  20 5865.52 1202.97
   1  -9 -21 354.070 338.753
   1  -9 -21 1303.26 603.232
  -1  -9 -21 1863.20 639.033
   1   9 -21 2369.38 786.702
  -1   9 -21 1187.56 603.620
  -1   9 -21 1873.07 738.052
   1  -9  21 1050.31 483.435
  -1   9  21 2919.51 930.072
  -1  -9  21 2060.78 674.333
   1   9  21 1165.69 584.134
  -1  -9  21 785.869 464.118
   1  -9  21 1603.47 656.936
   1   9  21 1485.07 576.162
  -1  -9 -21 1285.73 647.180
   1   9 -21 2482.41 812.986
  -1  -9  22 11600.8 1515.13
   1   9  22 15520.8 1971.93
  -1   9 -22 13226.2 1781.69
   1  -9  22 14432.1 1916.45
   1   9 -22 14367.0 1808.13
   1  -9 -22 15423.5 1890.19
   1  -9 -22 13766.0 1804.52
   1  -9  22 13823.7 1731.07
  -1  -9 -22 12171.6 1639.25
  -1  -9 -22 12596.8 1726.80
   1   9 -22 14302.5 1940.26
   1  -9  23 841.093 552.967
  -1  -9 -23 424.518 443.290
  -1 -10   0-72.9903 204.313
  -1  10   0 11.3600 144.372
   1  10   0-183.140 205.919
   1  10   0-48.1251 187.865
   1 -10   0-98.4000 171.632
  -1 -10   0-147.366 195.677
   1 -10   0 151.185 201.107
   1 -10   0 139.970 186.342
  -1  10   0 18.4803 100.411
  -1  10   0 16.5691 212.270
  -1 -10   0-33.9936 90.8259
   1  10   0 101.763 147.369
   1 -10  -1 19265.7 1209.81
   1 -10   1 19428.2 1142.88
  -1 -10   1 20114.4 1158.92
  -1 -10  -1 22275.4 1289.34
   1  10  -1 21317.2 1031.89
  -1 -10  -1 20684.3 1271.46
  -1  10   1 20970.2 1017.53
   1 -10  -1 20885.1 1130.83
  -1  10  -1 21351.6 1339.82
  -1  10  -1 20114.7 1202.88
   1  10   1 20873.4 1123.22
   1 -10  -1 20707.1 1341.36
  -1  10   1 18962.4 1080.22
   1  10   1 22686.8 1497.96
  -1  10   1 20794.2 1287.54
   1  10   1 20916.4 1230.73
   1 -10   1 21396.0 1155.60
   1 -10   1 20182.2 1307.37
  -1  10  -1 21138.2 840.058
  -1 -10  -1 21907.2 896.286
   1  10  -1 21369.3 1315.51
   1  10  -1 20760.6 1398.25
  -1 -10   1 21114.3 1218.46
  -1  10  -2 1787.21 384.054
   1 -10   2 1418.94 337.821
  -1 -10  -2 1200.17 383.256
  -1 -10   2 2278.97 412.211
   1  10   2 1880.84 480.447
   1 -10  -2 1585.50 302.521
  -1  10  -2 1616.90 206.984
   1  10  -2 1161.36 241.782
   1  10  -2 1024.64 304.569
  -1 -10  -2 1521.17 368.656
  -1 -10   2 1449.78 308.035
   1 -10  -2 2087.60 436.764
  -1  10   2 1810.31 337.491
  -1  10   2 1917.85 370.855
   1  10   2 1475.35 288.757
   1  10   2 1745.64 380.760
   1 -10  -2 894.375 312.843
  -1  10  -2 1840.23 476.620
  -1  10  -2 1810.91 438.193
   1 -10   2 1280.18 361.004
   1  10  -2 969.832 398.739
  -1 -10  -2 1094.21 196.942
   1 -10   2 1386.15 304.258
   1  10   2 1805.13 382.977
  -1  10  -3 22256.9 1371.28
   1  10  -3 21669.5 1369.79
  -1  10  -3 22504.2 1440.48
  -1  10   3 21402.0 1049.65
   1  10   3 21531.5 1257.68
  -1  10  -3 21584.6 565.721
   1  10   3 21883.2 1495.34
   1 -10  -3 20445.6 1404.18
  -1 -10   3 20929.0 1047.42
  -1 -10  -3 21421.4 1333.33
   1 -10  -3 22225.9 1404.22
  -1  10  -3 20741.8 1029.82
   1  10  -3 23439.5 1477.14
   1 -10   3 21416.3 1348.90
   1 -10  -3 24224.2 1196.42
  -1 -10  -3 20830.4 1394.98
  -1 -10   3 23954.6 1288.02
  -1 -10  -3 22133.2 853.127
  -1  10   3 24111.0 1328.71
   1  10   3 21766.0 1214.49
   1  10  -3 22500.1 958.938
   1  10  -3 21831.5 1032.95
   1 -10   4 7944.01 846.757
   1  10  -4 8359.01 588.749
   1  10   4 8343.34 684.790
  -1  10  -4 9339.50 936.976
   1  10  -4 7833.20 866.026
  -1 -10   4 8460.28 573.021
  -1 -10  -4 7043.92 872.814
  -1  10   4 7816.53 763.255
   1 -10  -4 9428.72 964.211
   1  10  -4 8435.57 566.677
   1  10   4 7101.51 690.750
   1  10   4 8129.15 805.390
   1  10   4 8179.21 920.490
   1  10  -4 8300.30 890.760
  -1 -10  -4 8184.76 522.441
  -1  10   4 8606.23 646.603
  -1  10  -4 8554.94 885.383
   1 -10  -4 7759.59 687.073
   1 -10  -4 8462.70 929.586
  -1 -10   4 8775.74 792.783
  -1  10  -4 8487.40 608.483
  -1 -10  -4 7991.53 854.625
  -1 -10   4 8355.95 625.041
  -1 -10  -5 52097.5 1350.18
   1 -10  -5 52308.1 2324.43
  -1  10  -5 50168.0 2175.68
  -1 -10   5 51991.3 1386.73
   1  10   5 51035.7 2088.52
   1  10   5 52291.8 2292.74
  -1  10   5 50376.7 1923.18
   1 -10  -5 54008.2 2329.04
  -1 -10  -5 48300.2 2257.88
   1 -10   5 53266.2 2202.26
  -1 -10   5 50928.1 1346.14
  -1  10   5 52463.3 1536.94
  -1 -10   5 50131.8 1900.45
   1  10   5 50280.6 1610.90
  -1  10  -5 53311.2 2156.65
   1  10  -5 55319.1 2234.25
  -1 -10  -5 48465.4 2152.27
   1  10  -5 47810.7 2153.20
   1  10  -5 52860.4 1370.08
   1 -10  -5 52472.6 1591.60
  -1  10  -5 51929.1 1355.51
   1 -10  -5 50670.8 1783.51
  -1  10  -6 1175.64 369.642
   1  10  -6 1008.66 317.664
   1  10  -6 981.018 362.870
   1 -10  -6 1463.58 528.838
   1  10   6 1324.90 424.649
  -1 -10  -6 1088.92 204.098
   1 -10   6 968.733 300.392
  -1 -10   6 958.343 304.398
   1  10   6 1340.07 233.443
  -1 -10  -6 1612.62 285.922
  -1 -10   6 844.154 170.112
  -1  10   6 1354.80 335.065
   1  10   6 1468.82 496.565
  -1  10  -6 1270.05 182.821
  -1 -10  -6 2170.21 578.351
   1 -10  -6 1296.36 416.091
  -1  10  -6 856.403 391.153
   1  10   6 1448.30 285.716
  -1 -10  -6 374.292 215.534
   1  10  -6 2092.69 502.333
   1 -10  -6 1303.11 265.002
  -1 -10   6 1242.50 188.242
   1 -10  -6 742.094 259.797
  -1  10  -7 1051.27 368.195
   1 -10  -7 1146.09 377.788
  -1 -10   7 1181.47 206.802
   1  10   7 1055.23 211.406
   1  10   7 1123.41 235.673
   1  10  -7 1196.73 366.525
  -1  10  -7 920.297 369.533
   1 -10  -7 1371.46 327.840
   1 -10   7 657.905 233.880
  -1 -10  -7 1359.07 464.463
  -1 -10  -7 673.170 305.103
   1  10  -7 1402.24 384.553
   1 -10  -7 1853.86 286.269
  -1 -10   7 447.108 190.049
  -1  10  -7 1028.99 112.245
  -1 -10  -7 1344.82 266.734
   1  10   7 537.710 243.463
   1  10  -7 1221.25 345.707
  -1 -10   7 1008.71 124.833
   1  10   7 1082.75 300.040
   1 -10  -7 1896.08 547.725
  -1  10   7 1417.35 327.193
   1  10  -8 5147.26 681.039
   1  10   8 4449.49 690.930
  -1 -10  -8 4030.67 725.157
  -1  10  -8 3650.36 681.742
  -1 -10  -8 4483.37 455.189
  -1 -10   8 4094.18 391.146
   1  10  -8 4611.48 654.792
  -1  10   8 4051.95 556.280
   1  10   8 4430.18 457.086
   1  10  -8 3811.95 683.439
   1  10   8 4336.84 711.927
  -1 -10  -8 3704.70 749.599
  -1  10  -8 3891.06 576.303
   1 -10  -8 4748.24 603.163
   1 -10  -8 4363.66 417.547
   1 -10   8 3442.75 623.769
   1  10   8 4515.63 455.170
   1 -10  -8 3636.76 687.586
   1 -10  -8 3918.77 760.243
  -1 -10   8 3931.65 578.980
   1 -10  -9 378.773 212.563
   1 -10  -9 518.389 340.856
   1  10   9 457.956 354.279
   1 -10   9 189.718 209.458
   1  10   9 1015.35 410.655
   1  10  -9 220.717 279.733
  -1  10   9 1503.84 373.160
  -1 -10  -9 1356.18 478.698
  -1 -10  -9 868.941 307.873
   1  10  -9 444.484 276.600
   1  10  -9 415.436 346.814
  -1  10  -9 496.709 320.423
  -1  10  -9 881.884 360.673
   1  10   9 653.120 186.818
   1 -10  -9 633.008 162.622
   1 -10  -9 968.237 414.013
  -1  10  -9 658.516 254.843
  -1 -10  -9 331.182 218.917
   1 -10  -9 675.625 318.563
  -1 -10   9 862.976 310.706
  -1 -10   9 710.926 177.533
  -1  10 -10 729.458 413.392
  -1  10 -10 410.863 248.692
   1  10  10 306.155 153.499
   1 -10 -10 485.124 350.828
   1  10  10 36.6058 228.495
  -1  10  10 87.2716 154.994
  -1 -10 -10 212.692 274.518
  -1  10 -10 186.305 165.813
   1  10 -10 373.664 247.469
   1 -10 -10 642.082 322.678
   1  10  10 486.878 371.398
   1 -10 -10 717.236 275.032
   1 -10 -10 442.212 258.028
   1  10 -10 301.175 331.277
   1 -10  10 183.354 260.097
   1  10 -10 317.513 204.847
   1 -10 -10 237.792 356.717
  -1 -10  10 365.982 242.011
  -1 -10 -10 191.907 362.647
  -1 -10 -10 347.791 283.616
   1 -10 -11 9521.63 1180.96
   1  10 -11 9407.33 1156.18
   1  10 -11 10409.6 962.493
  -1 -10  11 8799.96 931.834
   1 -10 -11 7677.60 1071.77
   1  10  11 9145.06 662.122
   1 -10 -11 8783.90 1022.43
  -1  10 -11 9450.40 1142.82
   1  10  11 8684.56 1087.53
  -1  10 -11 9592.75 1179.41
  -1 -10 -11 9718.76 1221.15
  -1 -10 -11 9833.49 990.379
   1  10  11 12286.5 1150.59
   1  10 -11 8708.46 1049.05
   1 -10  11 9972.78 1102.09
  -1 -10 -11 9843.79 884.330
   1 -10 -11 10029.8 995.979
  -1  10  11 8642.73 842.334
  -1  10 -11 8891.01 840.970
   1  10 -12 1641.27 425.124
  -1 -10  12 759.428 433.995
   1 -10 -12 698.868 413.330
  -1  10  12 1859.05 430.515
  -1  10 -12 795.685 423.177
   1 -10 -12 1698.90 491.936
  -1 -10 -12 1849.11 487.050
   1 -10  12 707.493 388.520
  -1 -10 -12 1369.15 345.856
  -1 -10  12 1274.29 435.270
   1  10 -12 2092.60 620.853
   1 -10 -12 1528.25 410.586
   1 -10 -12 2025.88 543.499
   1  10 -12 1101.54 419.444
   1  10  12 1114.82 382.066
  -1  10 -12 1411.81 359.934
  -1 -10 -12 2816.06 697.970
   1 -10  12 1997.80 582.510
  -1  10 -12 894.161 446.933
  -1 -10 -13 11752.4 1383.31
   1  10  13 11835.3 1177.79
  -1  10  13 13661.1 1102.23
  -1 -10  13 15685.8 1586.07
   1 -10 -13 14278.2 1209.85
  -1  10 -13 13462.9 1458.71
   1  10 -13 14811.7 1123.06
   1  10 -13 12831.6 1388.69
  -1  10 -13 14433.9 1517.70
   1 -10 -13 13526.7 1364.67
   1  10 -13 11790.3 1359.02
  -1  10 -13 13971.9 993.625
  -1 -10 -13 12763.5 1003.98
  -1 -10  13 10599.0 1125.04
   1 -10  13 13615.9 1462.22
  -1  10  13 14014.7 1322.17
   1 -10 -13 16208.8 1618.94
  -1 -10 -13 13622.4 1268.44
   1 -10  13 12184.0 1277.73
   1 -10  14-85.4112 401.801
  -1  10  14 325.872 308.148
  -1  10 -14-59.2742 425.693
   1  10 -14 209.188 263.789
   1 -10  14 486.703 378.147
   1  10 -14 572.919 253.366
  -1 -10 -14 183.795 142.132
   1 -10 -14-162.939 330.922
  -1  10 -14 388.554 412.226
  -1  10  14-38.0456 342.343
  -1 -10  14-28.3469 353.569
  -1 -10  14 207.154 228.545
   1  10 -14 275.687 262.469
   1 -10 -14-33.9054 216.732
   1  10  14 598.894 380.628
  -1  10  14 252.150 261.513
   1 -10 -14 239.123 404.149
  -1 -10 -14-183.223 246.782
  -1 -10 -14 133.893 485.030
  -1  10 -15 6280.65 1067.87
   1  10  15 6410.47 865.238
   1 -10 -15 5652.15 789.514
  -1 -10  15 5279.16 824.360
   1 -10  15 5871.97 1035.46
   1  10 -15 6163.71 1047.57
   1 -10 -15 7775.60 1124.99
   1  10 -15 7083.04 1154.43
  -1  10 -15 5213.34 1001.31
  -1  10  15 7570.18 1201.41
  -1 -10 -15 5289.24 1012.78
   1 -10 -15 5107.03 972.988
  -1  10  15 7605.69 868.580
   1 -10  15 6436.50 984.767
  -1 -10  15 9346.62 1340.67
  -1  10  15 7009.07 950.565
  -1 -10 -15 6357.93 969.151
   1  10  16 1105.51 365.647
   1  10 -16 1791.17 694.204
  -1 -10  16 1446.89 492.065
   1 -10 -16 1109.45 491.343
   1 -10  16 587.496 384.732
  -1  10 -16 1421.07 597.778
  -1  10 -16 231.414 328.171
   1  10  16 770.329 444.101
   1  10 -16 788.684 390.334
  -1 -10  16 1033.04 440.208
  -1  10  16 1587.73 502.429
   1 -10 -16 1019.73 353.206
  -1  10  16 1442.75 602.047
  -1 -10 -16 1216.98 526.038
   1 -10 -16 375.171 300.851
   1 -10  16 1079.06 438.854
  -1 -10 -16 1223.08 470.616
  -1 -10  17 1109.66 483.323
   1  10  17 1506.85 599.887
   1  10  17 2525.03 782.065
   1  10 -17 986.997 440.648
  -1  10  17 1538.03 567.807
  -1  10 -17 1206.15 548.370
   1  10 -17 1529.75 599.950
  -1  10 -17 930.297 488.602
   1 -10 -17 1989.00 728.828
   1 -10  17 1125.88 561.315
  -1 -10 -17 876.713 350.641
   1 -10  17 1336.55 592.900
  -1 -10 -17 1608.30 557.649
  -1 -10  17 905.689 471.234
   1 -10 -17 2126.11 656.527
  -1  10 -18 36.5774 408.474
   1 -10 -18 1222.17 563.148
   1  10 -18 1179.19 536.957
  -1  10 -18 933.944 465.740
   1  10  18 1277.18 558.400
   1 -10  18 791.343 437.176
   1  10 -18 544.317 460.983
  -1 -10 -18 530.194 388.086
   1 -10 -18 153.322 298.853
  -1 -10  18 983.399 402.103
  -1 -10  18 2196.33 745.126
   1 -10  18 1285.19 580.924
   1  10  18 1618.76 639.039
  -1 -10 -18 1217.08 573.967
  -1  10  18 1374.27 570.112
  -1 -10 -19 5491.00 1074.59
  -1  10  19 6770.17 1263.91
   1  10 -19 5632.64 1149.06
   1 -10  19 6992.72 1238.85
  -1 -10  19 5249.70 952.972
   1 -10 -19 5425.03 1087.09
  -1 -10  19 4311.88 994.449
  -1  10 -19 6459.74 1246.67
   1  10  19 4461.93 1047.20
   1 -10 -19 6907.49 1166.69
   1  10  19 5142.86 1082.46
  -1  10 -19 6141.52 1159.42
  -1 -10 -19 5133.23 1016.35
   1 -10  19 4644.70 974.794
   1  10 -19 7249.52 1239.73
  -1  10 -20 1518.38 727.350
   1  10  20 1725.81 599.547
   1  10 -20 1516.57 664.615
   1 -10  20 1028.26 525.111
  -1  10  20 1160.03 654.652
   1  10  20 1391.17 516.590
   1 -10  20 1519.36 642.034
   1 -10 -20 2594.90 789.176
  -1 -10  20 1712.50 687.237
   1 -10 -20 1038.43 560.096
  -1  10 -20 1306.70 538.123
  -1 -10 -20 1940.70 710.042
  -1 -10 -20 1621.82 646.526
   1  10 -20 709.399 453.754
  -1 -10  20 1693.60 542.024
  -1  10  21 9059.76 1509.73
   1 -10 -21 6802.49 1283.81
  -1 -10  21 6689.45 1349.99
  -1  10 -21 3527.14 877.423
   1  10 -21 8115.08 1436.74
  -1  10 -21 5514.99 1233.57
   1 -10 -21 6052.71 1187.49
   1 -10  21 5203.71 1079.80
   1  10 -21 6718.09 1247.78
   1 -10  21 7834.80 1433.37
  -1 -10 -21 7478.55 1266.14
   1  10  21 5579.06 1160.44
   1  10  21 7380.83 1379.07
  -1 -10 -21 4583.54 1030.99
  -1 -10  21 4004.26 874.047
   1 -10 -22 1291.65 665.560
  -1 -10 -22 1645.84 676.003
   1 -10  22 1479.82 619.024
   1 -10 -22 963.080 468.862
  -1 -10 -22 1004.04 594.432
  -1 -10 -23 1456.35 642.083
   1  11   0 63.4135 259.909
   1  11   0 66.6591 137.671
   1 -11   0 87.4347 193.988
   1  11   0-254.279 262.406
  -1 -11   0-466.374 239.162
  -1  11   0-86.3829 257.384
  -1  11   0-80.1386 217.118
  -1  11   0-162.664 139.070
  -1 -11   0-122.143 109.644
  -1  11   0-76.3058 194.591
  -1 -11   0 107.609 228.552
   1 -11   0-161.616 209.756
   1 -11   0 0.26080 175.188
   1 -11   1 21839.7 1262.04
  -1 -11  -1 20914.7 926.495
   1  11   1 20613.6 1478.99
   1 -11   1 19988.5 1182.42
  -1  11  -1 21151.9 1413.17
   1  11   1 21710.9 1336.85
  -1  11  -1 20683.4 1476.57
   1 -11  -1 20146.2 1293.16
  -1  11  -1 20441.2 869.958
   1 -11  -1 20270.9 1385.38
  -1  11   1 21519.9 1361.17
   1 -11  -1 19194.0 1129.02
   1  11   1 21626.5 1187.72
  -1 -11  -1 19597.0 1307.12
   1  11  -1 20070.1 1467.86
  -1 -11  -1 21003.8 1337.68
  -1 -11   1 20988.9 1043.28
   1  11  -1 20955.1 1069.81
  -1 -11   1 21239.7 1245.65
  -1  11  -1 21083.7 1286.25
  -1  11   1 19777.9 1035.38
  -1  11   1 21004.4 1196.23
  -1 -11   1 19558.9 1244.07
   1 -11   1 20648.7 1393.54
   1  11  -1 20680.5 1342.12
   1  11  -2 61.0890 190.645
  -1  11   2 121.411 263.706
   1  11  -2 251.432 152.948
   1  11   2 80.3393 197.802
   1 -11   2 193.516 192.703
   1 -11   2-140.096 274.862
   1 -11  -2-85.4890 185.239
  -1  11  -2 91.2265 89.1353
   1 -11  -2-68.9826 223.243
   1  11   2 386.730 367.500
  -1  11   2-58.1332 163.715
  -1 -11   2-152.502 226.903
  -1 -11   2-58.5292 154.300
  -1 -11  -2 140.882 120.680
   1  11  -2 178.564 232.543
  -1  11  -2 161.145 180.911
  -1  11  -2-52.1649 222.188
  -1 -11  -2 250.470 269.565
   1  11   2 109.778 158.992
  -1  11   2 160.685 165.803
   1 -11   2-74.7618 176.546
   1 -11  -2 2.71712 145.269
  -1 -11  -2-187.115 265.485
   1  11  -3 32339.0 1204.14
   1 -11  -3 30540.2 1408.03
  -1  11  -3 32435.4 758.524
   1 -11   3 31143.0 1713.70
  -1 -11   3 28820.8 1502.27
  -1 -11   3 30281.1 1350.48
   1  11  -3 32901.8 1853.40
  -1  11  -3 30695.7 1677.09
   1 -11  -3 32574.1 1761.73
  -1  11  -3 33517.6 1839.23
  -1 -11  -3 30522.3 1743.71
   1  11   3 29719.2 1495.49
  -1 -11  -3 33185.0 1760.57
   1  11   3 28490.7 1501.30
   1 -11  -3 30714.5 1776.36
  -1 -11  -3 31675.4 1072.12
  -1  11   3 32640.3 1646.15
   1  11   3 29912.8 1818.03
  -1  11   3 31778.0 1369.27
   1  11  -3 30567.3 1704.42
  -1 -11  -4 52.8325 110.962
  -1  11  -4 141.638 287.847
  -1 -11   4-78.4930 230.222
   1  11   4 55.3308 326.929
   1 -11   4-251.200 299.389
   1 -11  -4 49.5425 261.528
  -1 -11   4 445.805 183.229
  -1 -11  -4 39.7950 203.192
   1  11   4 386.169 289.378
   1  11  -4 457.930 371.752
   1 -11  -4 122.752 160.273
   1  11  -4 134.637 121.564
  -1  11   4 214.174 187.175
  -1  11  -4 223.200 138.585
   1  11  -4 70.2961 90.6525
  -1  11   4 162.824 149.460
  -1 -11  -4 243.883 321.631
   1 -11  -4 471.752 287.410
  -1  11  -4-163.289 241.021
   1  11  -4-292.017 296.899
   1  11   4-24.9466 176.560
   1  11   5 51995.1 2183.09
  -1  11  -5 51757.5 2289.59
  -1 -11   5 51328.9 1387.47
   1 -11  -5 53738.0 1898.44
   1  11   5 55515.6 2485.32
  -1  11   5 53347.2 2048.43
   1  11  -5 52261.0 2323.13
  -1 -11   5 52229.5 1509.27
   1  11   5 53223.5 1773.73
  -1 -11  -5 53317.3 1412.64
   1 -11  -5 51217.2 2386.89
  -1  11  -5 52951.9 2275.31
   1 -11   5 52955.3 2263.67
  -1 -11  -5 53000.9 2451.42
  -1  11  -5 51951.6 1459.01
   1  11  -5 52554.9 1407.77
  -1 -11  -5 50067.8 2259.56
  -1 -11   5 49753.2 1996.59
   1  11  -5 50263.5 1403.08
  -1  11   5 50315.2 1609.90
   1 -11  -5 52377.6 2395.02
   1  11  -5 50340.7 2319.67
   1  11  -6 20954.1 1533.71
   1 -11  -6 19176.0 1495.02
   1  11  -6 21029.2 1447.47
   1  11   6 20163.6 1534.68
  -1 -11  -6 21271.4 1530.59
  -1 -11   6 21238.4 867.685
  -1 -11   6 21168.3 1340.06
  -1  11  -6 21032.4 805.824
   1  11   6 21073.8 1086.06
  -1  11  -6 20510.4 1402.17
   1  11  -6 23006.7 1419.51
  -1 -11  -6 21761.1 930.491
   1 -11  -6 21762.2 1231.02
   1  11   6 22109.1 1477.47
  -1  11   6 21323.2 1309.57
  -1 -11  -6 21234.2 1609.81
  -1 -11   6 21085.8 834.235
  -1  11  -6 21410.9 1527.32
   1 -11   6 20628.4 1450.31
   1 -11  -6 22697.7 1622.53
   1  11  -7 13326.6 1269.68
  -1 -11  -7 12987.3 1222.84
   1  11   7 13353.1 1201.05
   1 -11   7 14336.7 1224.55
   1  11   7 14163.2 879.834
   1 -11  -7 13760.7 1004.27
  -1 -11   7 14101.7 534.956
  -1 -11   7 14672.7 709.620
   1 -11  -7 16056.1 881.872
  -1 -11   7 14658.2 1127.95
   1 -11  -7 14764.1 1332.41
  -1  11   7 14057.2 1076.63
   1 -11  -7 17030.5 1454.87
  -1  11  -7 13842.5 492.538
  -1 -11  -7 13200.9 1307.77
   1  11   7 14257.5 1291.77
  -1  11  -7 14606.0 1197.72
   1  11   7 15633.9 808.282
  -1  11  -7 14907.4 1332.78
   1  11  -7 15546.0 1259.53
   1  11  -7 15291.4 1213.31
   1 -11  -8 1420.13 382.292
  -1  11   8 1157.02 324.985
   1 -11  -8 494.052 365.719
   1  11   8 828.216 309.090
  -1  11  -8 601.905 356.657
  -1 -11  -8 2266.52 658.377
   1  11  -8 1438.28 401.160
   1 -11  -8 1390.05 503.038
   1  11  -8 1183.58 472.502
   1  11  -8 1008.14 291.494
   1 -11   8 1226.73 361.538
  -1  11  -8 1405.11 428.277
   1  11   8 1256.66 434.576
  -1 -11   8 1104.07 349.181
  -1 -11  -8 1324.91 490.501
   1  11   8 1353.67 289.730
   1  11  -9 1092.86 419.156
  -1  11  -9 269.435 256.436
   1  11   9 920.498 415.081
   1  11  -9 629.359 246.817
   1 -11  -9 1037.98 440.011
   1  11   9 1026.60 406.785
  -1  11  -9 743.083 342.149
   1 -11   9 725.600 319.441
   1  11   9 1260.03 261.429
  -1 -11  -9 471.144 316.105
  -1 -11  -9 225.505 296.001
   1  11  -9 751.531 443.727
  -1  11   9 533.462 280.429
  -1 -11   9 958.524 331.907
  -1  11  -9 480.590 306.553
   1 -11  -9-56.4745 365.886
   1 -11  -9 851.181 299.284
   1 -11 -10 5722.01 805.196
  -1  11 -10 4663.02 657.599
  -1  11  10 5291.08 670.909
   1 -11 -10 5114.70 682.677
   1 -11 -10 5655.86 946.138
   1  11 -10 5877.08 762.749
   1 -11  10 4335.43 726.491
  -1  11 -10 6120.71 932.822
  -1 -11 -10 5648.74 740.588
   1 -11 -10 5564.67 921.405
  -1 -11  10 5041.12 713.187
  -1  11 -10 5906.72 931.896
  -1 -11 -10 6520.32 978.602
  -1 -11 -10 4936.45 872.460
   1  11 -10 5703.03 850.239
   1  11  10 6827.56 976.357
   1  11  10 5834.25 851.147
   1  11 -10 5679.42 907.973
   1  11  10 5939.65 548.513
   1  11 -11 5503.01 913.685
   1  11 -11 7007.94 963.338
  -1  11  11 8636.16 866.271
  -1 -11 -11 8391.64 942.136
  -1 -11  11 6386.39 857.659
   1 -11 -11 6710.10 858.587
  -1 -11 -11 6941.58 788.834
   1  11  11 7993.45 1007.98
   1 -11  11 6851.07 923.992
   1  11  11 7693.61 1037.71
  -1  11 -11 6345.41 979.810
  -1  11 -11 7097.68 812.471
   1 -11 -11 8358.99 1144.02
   1 -11 -11 7155.09 1075.99
  -1  11 -11 7737.14 1079.47
   1  11 -11 7303.91 859.998
  -1 -11 -11 6385.71 1017.77
   1  11  12 3170.29 767.418
  -1 -11 -12 2976.00 517.722
   1  11  12 2493.74 550.095
  -1  11 -12 2390.55 476.585
   1 -11  12 3049.14 699.837
  -1  11 -12 4000.78 820.962
  -1  11  12 2838.15 646.731
   1  11 -12 5199.19 959.376
  -1 -11  12 3186.79 627.829
  -1  11 -12 3091.61 738.368
   1 -11 -12 2031.99 503.623
   1 -11 -12 3549.34 771.216
   1 -11  12 2554.65 571.669
   1  11 -12 3445.22 579.309
  -1 -11  12 2778.66 687.346
   1 -11 -12 2565.20 613.262
   1 -11 -12 2587.73 700.843
   1  11 -12 3793.41 780.938
  -1 -11 -12 3379.13 785.559
  -1 -11 -12 2647.50 547.077
  -1  11  12 2193.13 456.958
  -1  11 -13 22321.9 1910.69
   1 -11  13 22387.4 1771.28
   1 -11 -13 23807.6 1614.33
  -1  11  13 25242.6 1519.37
   1  11 -13 23700.9 1497.64
  -1  11 -13 23693.0 1395.62
  -1 -11  13 23573.3 2015.21
   1 -11 -13 20513.3 1876.55
  -1 -11  13 23857.9 1715.04
  -1  11  13 22572.1 1734.12
   1  11 -13 23778.4 1923.14
  -1 -11 -13 23346.7 2001.69
  -1 -11 -13 24305.3 1445.63
   1  11  13 23685.9 1745.53
   1  11 -13 24443.7 1992.72
   1 -11  13 25940.3 2070.21
  -1 -11 -13 25346.5 1773.78
  -1  11 -13 19684.4 1804.46
   1 -11 -13 27795.1 2145.84
   1 -11 -13 22421.3 1795.30
   1  11  13 22050.5 1899.59
  -1  11 -14 3079.70 755.411
   1 -11 -14 1564.97 581.274
   1 -11 -14 3418.80 640.530
  -1 -11  14 1426.95 454.448
  -1  11  14 4023.18 746.518
  -1 -11  14 3686.62 841.972
   1 -11 -14 2187.92 628.615
   1 -11  14 2536.81 741.775
   1  11  14 2336.03 690.473
   1  11 -14 2692.99 707.309
   1  11  14 3192.37 684.225
  -1 -11 -14 2936.73 758.339
   1 -11  14 2363.29 643.839
   1  11 -14 1275.22 499.945
   1  11 -14 2375.30 488.105
  -1  11  14 2385.70 498.394
  -1  11 -14 2076.79 606.700
  -1 -11 -14 2854.81 632.440
  -1 -11  15 16028.0 1756.82
   1 -11 -15 16454.8 1615.59
   1 -11  15 16141.0 1591.91
   1  11  15 11650.8 1454.65
  -1  11 -15 16572.2 1774.25
   1  11 -15 15558.9 1677.77
   1  11  15 15900.0 1432.78
  -1 -11 -15 14397.6 1444.19
  -1  11 -15 15412.2 1684.30
  -1  11  15 15004.4 1430.17
  -1 -11  15 11946.3 1299.80
   1 -11  15 13619.3 1580.13
  -1 -11 -15 15340.1 1710.21
   1 -11 -15 15276.2 1682.86
   1 -11 -15 14889.0 1316.19
   1  11 -15 16047.5 1687.59
   1  11 -16 6295.86 1115.16
  -1 -11  16 7211.03 1027.17
  -1  11 -16 7072.74 1184.66
  -1 -11 -16 8101.23 1264.60
   1  11  16 6621.85 1148.97
  -1 -11 -16 7682.33 1096.33
   1 -11 -16 5974.68 1123.40
   1 -11 -16 6860.97 1083.68
  -1 -11  16 7124.48 1223.43
   1  11  16 6845.52 939.265
  -1  11 -16 8246.78 1292.94
   1  11 -16 7806.35 1227.20
   1 -11  16 6365.71 1026.14
   1 -11  16 7244.96 1209.99
  -1  11  16 7375.57 1023.27
  -1 -11 -17 3625.96 791.947
   1 -11  17 1630.58 562.638
   1  11 -17 1771.16 614.090
  -1  11 -17 2709.11 817.898
   1  11 -17 3880.47 941.568
  -1 -11  17 3453.72 926.949
  -1 -11  17 3830.63 792.981
   1 -11  17 3264.10 782.585
   1  11  17 1920.29 646.335
  -1 -11 -17 1646.88 645.621
   1 -11 -17 2835.93 804.340
  -1  11 -17 3498.61 911.539
   1 -11 -17 3554.39 813.035
  -1  11 -18 2401.86 806.870
   1  11 -18 2236.47 734.047
  -1  11 -18 1423.56 647.937
   1 -11 -18 2953.02 768.234
  -1 -11 -18 1130.81 501.661
   1  11  18 1689.07 623.133
   1 -11 -18 1995.52 652.706
   1 -11  18 3194.91 880.296
  -1 -11  18 2827.48 839.439
  -1 -11  18 2062.25 642.906
   1 -11  18 2065.05 648.178
  -1 -11 -18 1495.25 594.903
   1  11 -18 873.515 591.969
   1 -11 -19 313.280 343.823
  -1  11 -19 1010.77 618.957
  -1  11 -19 1297.98 554.797
   1  11 -19 941.531 480.609
  -1 -11  19 1219.64 471.924
  -1  11  19 420.138 383.076
   1 -11 -19 848.313 517.483
   1 -11  19 2072.70 712.569
   1  11 -19 900.433 492.708
  -1 -11 -19 661.810 353.110
   1 -11  19 1634.10 760.757
  -1 -11  19 1630.80 587.678
  -1 -11 -19 679.101 530.213
   1  11  19 2188.28 717.116
  -1 -11 -20 4626.47 1089.47
   1 -11  20 4069.03 1030.56
   1  11 -20 5301.39 1148.27
   1  11  20 6564.38 1270.79
   1 -11 -20 4430.83 980.497
  -1  11 -20 3518.45 919.817
  -1 -11  20 3208.76 998.499
  -1 -11 -20 2592.57 772.505
  -1  11 -20 5011.01 1139.20
   1 -11 -20 4248.89 976.302
  -1  11  20 4163.72 1051.96
   1 -11  20 5207.22 1042.62
  -1 -11  20 3145.81 751.312
   1  11 -20 3447.52 914.586
   1 -11  21 4220.16 1086.14
  -1 -11 -21 5173.22 1128.72
   1  11 -21 3947.76 957.163
   1 -11 -21 4453.21 1036.44
   1  11 -21 2044.51 784.717
   1 -11  21 1774.63 680.683
  -1 -11 -21 2875.37 808.371
   1 -11 -21 3773.21 959.328
  -1 -11 -22 575.870 403.302
   1 -11  22 786.084 449.453
   1 -11 -22-247.068 423.885
   1 -12   0-84.9636 135.314
  -1  12   0-142.763 142.513
  -1 -12   0 67.6399 104.390
  -1  12   0-228.206 191.536
   1  12   0 35.3784 231.041
  -1 -12   0 146.668 294.725
   1 -12   0 98.0882 176.016
  -1  12   0 114.655 214.839
   1  12   0 60.7736 247.134
   1  12   0 19.7313 143.137
   1 -12   0 105.167 234.414
  -1 -12   0-226.373 207.527
  -1  12   0 184.457 367.352
   1  12  -1 475.406 207.397
   1 -12  -1 363.577 194.192
  -1  12  -1 26.3122 224.206
   1  12   1 661.252 312.513
  -1 -12   1 331.102 195.500
  -1  12  -1 296.607 121.303
  -1  12   1 389.914 349.916
  -1 -12   1 91.4072 126.811
  -1  12   1 617.635 284.551
  -1 -12  -1 164.595 214.640
  -1 -12  -1 458.350 220.062
   1 -12   1 202.231 231.646
   1 -12   1 435.388 197.429
  -1  12   1 341.820 187.742
  -1 -12  -1 317.182 133.104
   1 -12  -1 174.292 215.748
   1  12  -1 96.8274 280.948
   1  12   1 213.582 191.631
   1  12   1-120.465 277.022
  -1 -12   1 3.05489 164.170
  -1  12  -1 510.954 421.864
   1 -12  -1 32.3096 160.664
   1 -12   1 449.762 312.603
   1  12  -1 139.557 249.202
  -1  12   1 650.801 258.521
  -1 -12   2 139.746 176.964
  -1  12   2 137.836 141.420
   1  12   2-8.41917 191.549
   1 -12   2-85.6050 210.067
  -1 -12  -2 327.830 251.804
  -1  12  -2 155.755 254.706
  -1  12  -2 95.2958 87.4456
   1  12  -2 216.098 149.181
   1 -12   2 538.988 320.028
  -1  12   2 733.870 276.529
   1 -12   2 40.8964 165.453
   1 -12  -2-248.111 247.343
  -1  12   2 23.5922 232.745
  -1  12   2 847.468 503.977
  -1  12  -2 154.902 203.158
   1  12  -2 182.595 248.998
   1  12  -2 363.422 288.948
   1 -12  -2 75.2921 135.684
  -1 -12  -2 148.265 285.556
   1  12   2 206.186 243.734
  -1 -12   2 104.657 213.222
   1 -12  -2 85.7333 243.009
  -1 -12  -2 67.2380 122.633
   1  12   2 54.7317 188.739
  -1  12   3 20157.3 1226.43
   1 -12  -3 19459.9 1165.16
  -1 -12  -3 18831.5 1379.13
  -1  12   3 18088.2 1302.37
   1  12  -3 22039.3 1023.86
   1  12   3 18881.0 1266.60
  -1  12   3 18395.1 1528.45
   1 -12   3 20643.2 1322.70
   1  12  -3 19769.0 1510.77
   1  12   3 20120.9 1293.82
  -1  12  -3 19454.2 1476.95
  -1 -12   3 19188.3 1134.24
  -1  12   3 20651.0 1172.73
   1 -12  -3 19712.3 1498.56
   1 -12   3 19761.1 1434.42
  -1  12  -3 21674.8 1466.28
  -1 -12   3 20745.5 1346.58
  -1 -12  -3 20282.1 901.880
   1 -12  -3 18765.5 1404.77
  -1  12  -3 19775.0 633.590
  -1 -12  -3 19843.6 1463.42
   1  12   3 21513.8 1608.12
   1  12  -3 18671.7 1401.73
   1 -12  -4 5264.04 792.195
  -1  12  -4 6411.80 854.518
   1  12  -4 6991.39 913.471
  -1 -12  -4 5150.25 817.423
  -1  12   4 5188.77 700.905
  -1  12  -4 5362.37 765.879
   1 -12  -4 4294.11 557.440
   1 -12  -4 5089.74 775.496
  -1 -12   4 6146.97 744.460
  -1 -12  -4 5403.09 465.876
   1  12   4 4632.93 651.846
  -1 -12   4 4829.63 540.830
   1  12  -4 5819.87 504.544
   1 -12   4 5359.29 768.625
   1  12   4 4648.04 627.647
  -1 -12  -4 6158.43 812.847
  -1  12   4 4982.97 562.538
   1  12   4 4000.45 729.665
   1  12  -4 5342.19 773.948
   1 -12  -5 37048.0 1625.63
  -1 -12  -5 36786.9 1218.85
   1 -12   5 35623.1 1964.93
   1  12  -5 37367.5 1203.57
   1  12  -5 34160.3 1985.31
  -1  12  -5 37120.3 2010.90
   1 -12  -5 35857.5 2059.35
   1  12   5 37791.2 1931.34
   1  12  -5 33906.4 1967.10
  -1 -12  -5 37758.1 2047.89
   1 -12  -5 32720.8 1993.97
  -1  12  -5 37954.4 2050.22
  -1 -12  -5 30542.8 1925.58
   1  12   5 38841.3 2193.05
  -1 -12   5 36389.2 1327.18
  -1  12   5 36598.1 1787.25
  -1  12   5 36049.3 1451.53
  -1 -12   5 36979.1 1827.43
   1  12   6 2365.30 603.018
  -1 -12   6 3162.20 355.178
  -1 -12   6 2624.34 468.125
   1 -12  -6 1589.41 478.311
   1 -12   6 2016.08 494.917
  -1  12  -6 2830.91 602.714
   1  12   6 3480.05 491.061
  -1  12  -6 2102.07 512.141
   1  12  -6 3007.32 631.036
   1 -12  -6 2959.68 467.342
   1  12  -6 2874.30 639.644
   1  12   6 2801.64 576.859
  -1 -12  -6 2469.36 325.326
  -1  12   6 2829.17 516.836
   1  12  -6 2670.86 511.524
  -1 -12  -6 2594.46 573.710
  -1 -12  -6 2453.62 614.994
   1 -12  -6 3397.37 694.233
   1 -12  -7 21134.9 1666.74
  -1 -12  -7 19574.5 1548.59
   1 -12  -7 22384.4 1734.58
   1  12   7 19889.1 1594.09
  -1 -12   7 17485.3 1298.60
  -1 -12  -7 20285.8 1665.95
   1 -12  -7 20267.0 1249.72
   1  12   7 20942.0 1563.87
  -1  12  -7 20896.5 1508.10
   1  12  -7 20006.4 1428.54
   1  12  -7 18887.0 1458.79
  -1  12  -7 21971.1 1660.53
  -1  12   7 19611.8 1299.85
  -1 -12  -7 20411.6 960.595
   1 -12   7 21631.5 1573.50
   1  12   7 21980.7 1160.71
   1  12  -7 21261.9 1644.01
   1  12   8 21137.9 1114.45
   1  12   8 19182.1 1532.70
   1  12  -8 19385.3 1479.80
  -1  12  -8 18506.8 1388.29
   1  12   8 20691.1 1649.69
   1  12  -8 19741.4 1611.23
  -1 -12  -8 20192.9 1710.02
   1 -12  -8 20740.3 1716.56
   1 -12   8 16947.7 1418.47
   1 -12  -8 18709.1 1601.77
  -1 -12   8 18194.8 1338.35
   1  12  -8 21403.9 1535.87
   1 -12  -8 19166.6 1249.46
  -1 -12  -8 19441.6 1589.64
  -1  12   8 20661.6 1350.99
  -1  12  -8 19098.8 1598.40
  -1  12  -9-160.605 302.833
   1  12   9 812.078 363.389
  -1  12  -9-60.4333 228.362
   1 -12  -9 121.550 148.839
   1  12   9 205.348 329.618
   1  12  -9 455.091 296.412
  -1  12  -9 84.7204 241.425
  -1  12   9 298.216 237.939
   1  12  -9 157.303 357.013
  -1 -12  -9 362.653 461.270
  -1 -12  -9 126.361 220.419
  -1 -12   9 87.8994 264.790
   1 -12   9 507.496 287.435
  -1  12   9 1097.87 492.515
   1  12  -9 188.906 245.097
   1 -12  -9 71.4818 335.883
   1 -12  -9 238.411 271.465
   1  12   9 194.533 127.784
   1  12 -10 14831.3 1500.07
  -1  12 -10 16276.4 1506.45
  -1  12  10 17547.7 1561.63
   1  12  10 15938.3 1462.45
   1 -12 -10 14844.0 1522.86
  -1  12 -10 15258.1 1275.47
   1  12  10 16719.7 1520.94
   1 -12 -10 15715.5 1564.94
   1 -12 -10 16154.7 1212.04
   1 -12 -10 15931.8 1370.23
  -1  12  10 15118.9 1164.95
  -1 -12 -10 13704.8 1414.34
   1  12 -10 15546.5 1298.59
  -1 -12 -10 17918.2 1698.75
  -1 -12  10 14860.3 1266.53
   1  12 -10 17060.9 1489.17
   1 -12  10 16306.8 1451.44
  -1  12 -10 17117.7 1578.93
   1  12 -11 14951.2 1525.58
  -1  12  11 14928.3 1442.98
   1 -12 -11 17652.7 1714.29
   1 -12 -11 17205.9 1423.15
   1  12  11 14451.5 1476.27
  -1  12 -11 17374.6 1616.33
   1  12 -11 15630.1 1301.13
  -1  12 -11 15835.6 1567.62
  -1 -12 -11 17668.7 1730.12
   1 -12  11 16158.0 1472.35
   1  12 -11 17869.8 1586.04
  -1 -12 -11 17934.2 1678.80
  -1  12 -11 16693.0 1290.23
  -1  12  11 15433.2 1175.18
   1 -12 -11 16741.1 1663.28
   1 -12 -11 14872.9 1214.87
   1  12  11 16260.6 1469.17
  -1 -12  11 14070.6 1260.87
   1 -12 -12 2333.00 664.209
   1  12 -12 2195.94 525.022
  -1 -12 -12 1796.61 470.759
  -1  12 -12 1915.02 425.798
  -1 -12 -12 1306.94 385.676
  -1  12 -12 2241.07 580.705
   1 -12  12 794.815 365.477
  -1  12 -12 1561.39 490.015
   1  12 -12 1559.20 596.109
  -1 -12  12 661.612 300.468
   1  12  12 1473.02 506.011
   1 -12 -12 1964.81 520.530
  -1  12  12 2129.60 483.446
   1 -12 -12 2657.34 695.382
   1  12  12 1337.84 394.061
  -1  12  12 1219.33 485.144
  -1 -12 -12 1066.65 545.659
   1  12 -12 1834.15 518.497
  -1  12 -13 10464.2 981.796
  -1 -12 -13 10154.8 1375.15
  -1  12  13 12315.8 1321.48
  -1  12 -13 9406.24 1273.95
   1 -12  13 9591.42 1189.29
   1 -12  13 11175.6 1411.10
  -1 -12  13 10312.9 1145.73
   1  12  13 12459.4 1324.38
   1  12 -13 11430.1 1095.72
  -1  12  13 10314.7 987.986
   1  12 -13 12777.0 1467.45
   1 -12 -13 9617.90 1334.17
   1  12 -13 12143.0 1411.19
   1 -12 -13 12029.1 1203.92
  -1 -12  13 8803.97 1282.31
   1  12  13 9499.82 1284.67
  -1 -12 -13 10988.4 1030.71
  -1 -12 -13 11297.1 1190.44
   1 -12 -13 9861.12 1348.86
  -1  12 -13 9335.33 1280.95
  -1  12 -14 1262.92 507.630
  -1  12 -14 1522.77 533.194
   1  12  14 887.514 408.961
   1 -12  14 1870.51 572.877
   1 -12 -14 810.144 359.795
  -1 -12  14 1159.58 418.908
   1 -12  14 1180.47 593.225
   1  12  14 871.937 446.532
   1  12 -14 910.544 470.003
  -1  12  14 1316.13 503.871
  -1 -12  14 695.159 502.167
   1 -12 -14 1634.04 555.990
  -1 -12 -14 487.990 429.601
   1  12 -14 1487.85 596.928
   1 -12 -14 1443.06 570.531
  -1 -12 -14 1875.42 555.155
   1  12  15 705.271 448.525
   1 -12  15 466.036 348.663
   1 -12 -15 953.629 385.727
   1 -12  15 1109.02 578.338
   1  12 -15 896.167 391.630
   1  12 -15 1344.66 644.010
  -1 -12  15 1061.11 401.661
  -1  12 -15 13.8741 364.244
  -1  12  15 1321.13 502.393
   1 -12 -15 971.807 419.438
   1  12  15 1691.69 519.008
   1 -12 -15 653.477 421.703
  -1  12 -15 817.941 390.591
  -1 -12 -15 625.911 347.071
  -1 -12 -15 821.408 435.605
  -1 -12  15 128.144 387.479
  -1  12 -16-560.875 401.473
   1  12 -16-1015.51 498.582
   1 -12 -16 17.9522 390.535
   1 -12  16-311.943 355.535
  -1  12 -16 275.482 401.370
  -1  12  16-116.129 268.657
   1 -12 -16 43.4425 333.411
   1  12  16 553.112 399.154
   1  12  16 360.817 320.060
   1 -12  16-1511.15 598.428
  -1 -12  16 232.441 369.475
   1  12 -16 722.349 551.897
  -1 -12  16-353.632 316.758
  -1 -12 -16 53.6667 279.233
  -1 -12 -16 796.030 454.006
  -1 -12  17 1716.29 556.441
  -1 -12  17 1798.60 746.625
  -1  12 -17 1394.19 606.290
   1  12 -17 1705.14 676.466
   1 -12  17 1684.37 578.713
   1 -12  17 3026.60 880.951
   1  12  17 2497.13 834.467
  -1 -12 -17 2812.21 806.393
  -1  12 -17 2576.63 785.878
   1  12 -17 1882.55 654.409
   1 -12 -17 2668.73 782.321
   1 -12 -17 1662.22 593.775
  -1 -12 -17 2062.08 597.117
   1  12 -18 415.501 427.847
   1 -12  18 208.688 352.273
  -1 -12 -18-1003.99 463.605
   1 -12  18 22.0173 423.174
   1  12 -18-185.630 473.709
   1 -12 -18 961.759 410.622
   1 -12 -18 259.775 358.515
  -1 -12  18 309.452 326.110
  -1 -12  18 19.9800 380.740
  -1 -12 -18-69.7999 393.011
  -1  12 -18 10.1485 301.330
  -1  12 -18 516.697 446.271
   1  12  18 737.388 520.895
   1 -12  19-89.2588 305.097
   1 -12 -19-73.0548 583.239
   1  12 -19 223.673 322.198
  -1 -12 -19-40.7478 283.932
   1  12 -19 613.448 576.527
   1  12  19 84.4047 269.683
  -1 -12  19 45.0490 502.633
  -1 -12  19 952.798 505.072
  -1 -12 -19 869.226 598.588
  -1  12 -19 164.972 263.750
  -1  12 -19-330.885 439.567
   1 -12  19 100.644 334.896
   1 -12 -19 672.056 414.583
  -1  12 -20 2241.63 770.119
   1 -12  20 1415.63 662.987
   1  12 -20 2583.14 805.634
   1  12 -20 3980.33 993.999
   1 -12 -20 3582.43 889.895
  -1 -12 -20 3766.59 1010.45
   1 -12 -20 2333.74 747.309
  -1 -12 -20 1767.61 603.366
   1 -12  20 2379.31 710.708
   1 -12 -21 1850.93 724.826
   1 -12  21 3505.45 919.337
  -1 -12 -21 1413.85 581.019
   1 -13   0-489.834 372.784
  -1  13   0 19.4574 299.681
  -1 -13   0 171.485 189.390
   1  13   0-335.757 283.525
   1 -13   0 100.370 232.122
  -1  13   0 70.2964 213.250
   1  13   0 83.8176 157.906
   1  13   0 110.498 192.407
   1 -13   0-4.58904 185.215
  -1  13   0 46.8513 237.415
  -1  13   0-89.1182 120.997
  -1 -13   0 429.201 230.791
  -1 -13   0 36.8881 218.797
   1  13  -1 4991.71 738.415
  -1  13  -1 5198.26 493.926
   1  13  -1 4695.31 810.222
   1 -13  -1 3693.19 674.285
  -1  13   1 5320.77 674.371
   1  13   1 3246.96 495.235
  -1 -13   1 4046.45 646.793
  -1 -13  -1 4088.75 466.224
  -1 -13  -1 3570.90 612.411
   1 -13   1 4462.91 614.620
  -1  13   1 4673.11 826.931
   1 -13   1 4312.11 653.683
  -1  13   1 4057.75 674.971
   1 -13   1 4913.34 752.203
  -1  13   1 4706.80 549.467
  -1 -13   1 4341.15 528.850
   1  13   1 4069.35 755.846
  -1 -13  -1 3440.46 606.613
   1  13   1 5300.04 728.787
   1  13  -1 4393.31 540.476
   1 -13  -1 3568.38 604.529
  -1 -13   1 5611.73 719.256
  -1  13  -1 4884.35 822.997
  -1  13  -1 5296.62 709.552
   1 -13  -1 4721.09 607.631
  -1  13   2 14041.7 1000.95
  -1 -13   2 15171.0 1205.43
   1  13   2 17544.5 1522.10
   1  13  -2 15084.9 1388.77
  -1 -13  -2 14515.6 1285.77
  -1  13  -2 15980.2 735.405
   1  13   2 16186.5 1157.43
  -1  13   2 15296.3 1251.31
  -1  13  -2 15035.2 1384.46
  -1 -13  -2 17041.5 899.195
   1 -13  -2 14516.0 1254.05
   1 -13   2 15035.7 1314.88
   1 -13   2 14627.5 1139.75
  -1 -13   2 15980.0 1038.34
  -1  13   2 16964.2 1513.69
   1 -13  -2 16460.0 1122.61
  -1 -13   2 17105.2 1186.80
  -1 -13  -2 15750.1 1288.52
   1 -13   2 15162.7 1089.49
  -1  13   2 17271.0 1171.34
   1  13   2 16199.4 1250.27
  -1  13  -2 15884.0 1254.52
   1  13  -2 14965.5 1273.05
   1 -13  -2 16103.5 1387.91
   1  13  -2 15127.2 937.167
  -1  13   3 15218.2 1113.47
   1 -13   3 15440.9 1328.57
   1  13  -3 14850.6 1358.91
   1  13  -3 17808.6 1428.82
   1  13   3 16997.3 1249.21
  -1  13  -3 16697.6 607.698
   1 -13  -3 14807.1 1344.04
  -1 -13  -3 16589.7 861.375
   1 -13  -3 14850.2 1299.02
  -1 -13   3 17810.4 1306.79
  -1  13   3 15377.4 1239.92
  -1 -13  -3 15778.6 1326.34
   1  13  -3 17517.1 950.583
  -1  13  -3 16941.5 1475.78
  -1 -13  -3 13850.3 1272.37
   1  13   3 17397.2 1248.49
   1  13   3 17428.5 1528.95
  -1 -13   3 14618.0 1046.95
  -1  13   3 16089.5 1100.56
  -1  13   3 16365.5 1503.76
   1 -13   3 19061.8 1317.92
  -1  13  -3 14155.5 1212.68
   1 -13  -3 15622.7 1085.43
   1 -13   4 149.316 219.513
   1  13  -4 289.833 243.222
   1  13   4 616.349 260.340
   1 -13  -4 360.946 265.188
  -1 -13  -4 143.895 233.758
   1 -13  -4 226.279 176.833
  -1  13  -4-94.9976 240.570
   1  13  -4 294.287 168.928
  -1 -13  -4 326.079 121.019
  -1  13   4 1120.23 554.550
  -1  13  -4 332.947 367.115
  -1  13   4 426.517 280.749
  -1  13   4 125.104 126.975
  -1 -13   4 411.151 244.168
   1  13  -4-202.253 310.430
  -1  13   4 609.250 255.641
   1  13   4 693.003 328.715
  -1 -13  -4 575.416 253.964
   1 -13  -4 411.065 286.273
   1  13   4 253.233 443.043
  -1 -13   4 340.616 190.632
  -1  13   5 4349.11 677.013
   1  13   5 3544.54 614.780
   1 -13  -5 3595.15 705.352
  -1  13   5 3693.29 509.403
  -1  13  -5 3235.76 663.950
   1  13  -5 3098.33 663.725
  -1 -13   5 4347.43 675.503
   1  13  -5 3604.68 703.092
   1  13   5 3932.84 763.630
  -1  13   5 4374.46 854.452
   1 -13  -5 3264.16 498.800
   1 -13   5 4404.89 724.910
  -1  13  -5 3686.07 669.083
  -1 -13  -5 4184.32 431.590
   1 -13  -5 4191.39 755.229
  -1 -13  -5 4691.70 851.427
  -1 -13   5 3287.71 434.170
   1  13   5 3379.67 561.766
   1  13  -5 3951.95 405.388
  -1 -13  -5 3225.63 631.077
   1  13   6 601.707 333.692
   1  13  -6 1019.82 423.628
  -1 -13  -6-108.953 297.072
   1 -13  -6 469.996 366.002
   1  13   6 196.421 307.375
  -1  13  -6 370.745 320.875
  -1  13   6 425.040 395.214
  -1 -13   6 109.298 190.823
  -1 -13  -6 490.331 271.116
   1 -13  -6-383.688 313.033
  -1  13  -6 777.089 411.873
   1  13  -6 279.956 211.523
   1  13  -6 636.499 351.679
  -1  13   6 252.230 272.809
   1 -13  -6-43.8671 160.095
  -1 -13  -6 312.804 146.471
   1 -13   6 35.4383 290.435
  -1 -13   6 522.921 171.993
   1  13   7 11607.9 1190.71
   1 -13  -7 12770.4 1364.58
   1  13  -7 13574.0 1213.43
  -1 -13  -7 13108.7 779.268
  -1  13   7 12201.1 1329.46
   1  13   7 13987.1 988.788
   1  13  -7 12374.1 1283.09
   1 -13  -7 8992.55 1174.11
  -1 -13   7 12329.3 1134.47
   1  13   7 13999.5 1422.47
   1  13  -7 12436.2 1225.92
   1 -13  -7 13392.7 1041.61
  -1  13  -7 11266.4 1219.61
  -1 -13  -7 11693.5 1267.43
  -1 -13  -7 12107.7 1351.23
  -1  13   7 13028.1 1115.81
  -1  13  -7 13180.2 1269.72
   1 -13   7 11553.6 1219.65
   1  13  -8 1730.43 541.957
   1 -13  -8 2224.55 580.368
   1 -13  -8 2330.74 646.365
  -1 -13   8 1092.16 379.783
  -1  13   8 991.927 430.240
  -1  13   8 1603.03 409.607
   1  13   8 1776.42 358.001
  -1  13  -8 1863.87 528.216
   1  13  -8 944.393 328.914
   1  13   8 1183.65 397.324
   1 -13  -8 1568.87 385.393
   1  13   8 1808.75 530.710
  -1  13  -8 1228.71 481.667
  -1 -13  -8 1663.94 627.202
  -1 -13  -8 2535.95 664.227
   1 -13   8 1736.61 541.628
   1  13  -8 2053.96 522.600
  -1 -13  -9 3098.57 671.555
  -1 -13   9 1981.82 498.922
   1  13   9 3610.91 755.698
   1 -13  -9 1364.36 513.437
  -1  13   9 2642.33 695.081
   1  13  -9 2950.36 627.642
   1  13  -9 2331.14 567.161
  -1  13  -9 2964.60 618.150
  -1  13  -9 2892.78 659.520
   1 -13   9 2818.44 598.636
   1  13  -9 2236.61 642.536
  -1  13  -9 3053.51 715.232
  -1  13   9 2903.74 522.546
  -1 -13  -9 3688.13 808.934
   1 -13  -9 2162.95 614.900
   1  13   9 3220.92 672.716
   1 -13  -9 3142.84 548.349
   1 -13 -10 12292.3 1407.47
   1  13  10 12726.0 1350.19
  -1 -13 -10 14642.5 1528.91
   1 -13 -10 14397.6 1164.08
   1  13 -10 13499.0 1269.74
  -1  13 -10 13051.3 1379.85
   1  13 -10 11298.1 1323.96
   1  13 -10 11892.7 1266.57
   1 -13  10 10723.1 1201.04
   1 -13 -10 11300.7 1194.83
   1 -13 -10 13932.1 1518.59
  -1 -13  10 13139.1 1230.02
  -1  13 -10 13593.5 1249.31
  -1 -13 -10 10823.1 1358.80
  -1  13  10 12645.1 1376.91
  -1  13 -10 13611.3 1467.85
   1  13  10 12602.1 1346.12
  -1  13  10 12488.1 1082.15
   1  13 -11 8120.42 1102.58
   1  13  11 6920.10 1038.45
  -1 -13 -11 8763.56 1213.75
   1  13 -11 6628.62 1096.28
   1 -13 -11 8852.38 1239.02
   1  13  11 7427.07 1091.94
   1  13 -11 6089.84 851.587
  -1  13 -11 8690.63 989.744
  -1  13 -11 6376.47 1073.21
  -1  13 -11 7671.16 1112.99
   1 -13 -11 7522.75 887.937
  -1  13  11 5811.69 934.927
   1 -13 -11 8792.53 1252.23
  -1 -13  11 7229.15 940.456
  -1  13  11 8523.25 915.921
  -1 -13 -11 9235.88 1296.81
   1 -13 -11 7440.59 973.588
   1 -13  11 6414.79 978.932
   1  13 -12 7831.52 968.400
  -1  13  12 7362.50 1087.87
   1  13  12 6544.95 1059.29
  -1  13 -12 7728.28 1152.74
  -1 -13 -12 7204.48 895.983
  -1 -13 -12 5532.64 1042.32
   1 -13  12 5428.43 912.374
   1  13 -12 5808.83 1035.77
   1 -13 -12 6608.61 920.164
   1 -13 -12 7327.90 1177.69
   1  13  12 8129.59 1115.42
  -1  13 -12 7617.88 912.058
   1  13 -12 6641.68 1038.92
   1 -13 -12 7606.16 1209.19
  -1  13 -12 8269.74 1191.68
  -1 -13  12 5133.64 828.053
  -1  13  13 1721.24 546.656
   1  13 -13 1217.34 483.106
   1 -13  13 2492.34 689.468
   1  13 -13 683.083 430.776
   1  13  13 2301.84 626.415
  -1 -13  13 1633.79 484.455
   1 -13 -13 541.714 392.487
   1 -13 -13 1390.37 419.274
  -1 -13  13 788.408 441.889
   1 -13 -13 669.739 436.056
   1  13 -13 1627.51 462.366
  -1  13 -13 906.554 559.826
   1  13  13 1966.42 594.671
  -1 -13 -13 1698.53 575.817
  -1  13 -13 751.830 440.820
   1 -13  13 1500.11 533.578
   1  13 -14 2119.11 683.026
   1  13  14 172.809 387.525
   1  13 -14 2261.72 669.708
   1 -13  14 1384.36 559.077
   1 -13 -14 1446.84 458.967
  -1 -13  14 1273.92 572.251
  -1 -13  14 1117.57 447.925
   1 -13  14 443.066 270.815
  -1 -13 -14 1364.79 593.492
  -1  13 -14 1467.75 589.112
   1 -13 -14 1309.27 568.444
  -1  13  14 899.957 453.586
   1 -13 -14 2279.11 693.398
   1  13  14 1161.35 423.982
  -1  13 -14 1088.80 417.486
  -1 -13 -15 1977.63 549.891
   1  13  15 2154.42 742.676
  -1 -13 -15 3286.99 868.518
   1 -13  15 3175.68 861.529
   1 -13 -15 2655.36 606.263
   1 -13  15 2437.25 710.243
   1  13 -15 4170.28 915.147
  -1 -13  15 2591.76 778.532
   1  13 -15 2969.08 815.138
  -1 -13  15 1714.46 507.183
  -1  13 -15 3026.20 791.515
  -1  13 -15 4092.74 928.914
   1 -13 -15 3431.47 911.664
  -1  13  15 2947.55 711.743
   1  13  15 2654.09 671.460
  -1  13 -16 12500.7 1613.99
   1  13  16 10903.8 1534.21
  -1 -13  16 11483.1 1621.66
  -1 -13  16 11520.4 1347.52
   1  13 -16 10710.2 1477.27
   1 -13  16 9113.97 1425.60
   1 -13  16 12698.2 1515.72
  -1 -13 -16 8639.85 1179.77
   1  13 -16 10829.5 1498.32
  -1  13  16 11209.1 1349.81
  -1 -13 -16 11220.6 1588.05
   1 -13 -16 14046.2 1775.81
   1  13  16 11089.9 1304.22
  -1  13 -16 7401.92 1287.29
   1 -13  17 8953.74 1319.35
  -1 -13 -17 11041.1 1602.47
   1  13 -17 8078.37 1346.15
  -1 -13  17 11669.9 1663.69
   1 -13  17 10625.6 1567.78
  -1 -13  17 8530.07 1180.52
  -1  13 -17 10522.4 1548.12
  -1  13 -17 12514.4 1679.01
  -1 -13 -17 8782.10 1210.16
   1  13 -17 11067.8 1545.81
   1  13  17 7642.45 1284.67
   1 -13 -17 10485.3 1581.61
   1 -13  18 17508.2 2052.66
   1  13  18 14357.5 1827.71
  -1 -13 -18 16871.1 2019.38
   1  13 -18 13386.1 1761.37
   1  13 -18 16366.3 1912.36
  -1 -13  18 19005.9 2195.70
   1 -13 -18 13186.5 1758.44
  -1 -13 -18 13645.0 1561.89
   1 -13 -18 14918.3 1738.91
   1 -13  18 17082.5 1835.21
  -1  13 -18 19526.5 2151.54
  -1  13 -18 16074.5 1937.37
   1 -13  19 3352.47 895.369
  -1 -13 -19 2270.37 787.194
  -1 -13  19 863.312 582.325
   1 -13 -19 1907.91 644.802
  -1  13 -19 2853.80 838.966
   1 -13 -19 3508.19 850.989
   1  13 -19 1314.89 642.644
   1 -13  19 1385.66 689.633
   1  13 -19 2213.47 811.355
   1 -13 -20 3961.95 966.013
   1  13 -20 3894.26 1000.83
   1 -13  20 4105.25 958.261
   1 -13  21 2105.78 741.971
   1 -13 -21 2029.13 762.032
   1 -14   0-154.167 289.868
   1 -14   0 16.1162 185.014
  -1  14   0 743.283 342.824
  -1  14   0 562.897 378.602
  -1  14   0-19.0508 140.748
  -1 -14   0-99.8765 158.317
  -1 -14   0-39.3699 189.239
   1  14   0-171.038 238.088
   1  14   0 202.205 354.089
   1 -14   0-332.596 295.945
   1  14   0 37.5149 156.894
  -1 -14   0 302.560 313.311
   1  14   1 3895.26 764.799
   1 -14  -1 2406.56 574.666
   1 -14   1 2299.20 460.986
   1  14  -1 3013.45 453.809
   1  14   1 2822.17 490.249
  -1  14   1 2043.03 421.693
   1 -14  -1 2931.98 497.511
  -1  14  -1 2975.21 388.554
  -1 -14  -1 2247.99 547.650
  -1 -14  -1 2522.02 381.308
   1  14  -1 2809.92 665.478
   1  14  -1 2853.15 586.047
  -1  14   1 3001.86 481.442
  -1  14  -1 2142.18 473.531
  -1 -14  -1 2050.21 518.930
   1  14   1 2042.60 489.682
   1 -14   1 2336.95 480.511
   1 -14   1 2753.66 604.964
  -1  14  -1 3644.03 769.865
  -1 -14   1 2568.04 434.164
  -1  14   1 3436.83 635.343
  -1  14   1 1919.06 655.800
  -1 -14   1 3187.51 593.160
  -1 -14   1 2705.45 562.107
   1 -14  -1 2895.08 550.152
   1  14   2 98.9228 315.864
  -1  14   2 232.992 245.938
   1 -14   2-25.4077 244.658
   1  14   2-18.5275 258.822
  -1  14   2 266.707 257.661
   1 -14  -2 366.086 317.585
  -1 -14   2-193.281 240.355
  -1 -14   2 873.609 388.347
   1  14  -2 279.554 244.306
  -1  14  -2 171.085 297.872
  -1 -14   2 43.5209 171.889
   1 -14  -2 141.494 153.610
  -1  14   2 438.747 243.914
   1 -14   2 218.621 230.888
   1  14  -2-10.5004 325.750
  -1  14  -2 289.030 138.515
   1  14   2 391.325 238.880
  -1 -14  -2 225.232 134.973
  -1  14  -2 206.736 248.606
  -1  14   2 118.288 324.660
  -1 -14  -2 596.006 347.275
   1 -14  -2 281.315 286.030
  -1 -14  -2 381.849 277.624
   1  14  -2 502.520 204.609
  -1 -14  -3 16474.7 1446.90
   1  14   3 15465.0 1210.24
   1 -14   3 16819.0 1427.58
  -1 -14   3 16059.4 1145.80
  -1  14   3 15644.6 1130.50
  -1 -14   3 16023.8 1309.86
  -1  14   3 16471.8 1366.41
  -1  14   3 17843.3 1225.67
   1 -14  -3 17623.5 1197.24
  -1 -14  -3 17015.6 909.176
  -1 -14  -3 14479.5 1329.23
  -1  14  -3 18672.7 1453.90
   1 -14  -3 17179.1 1509.59
   1  14   3 16115.1 1544.01
   1  14  -3 15187.8 1463.49
  -1 -14   3 17081.2 1165.62
  -1  14   3 17150.1 1602.70
   1 -14  -3 17359.0 1444.87
   1  14   3 15631.9 1238.32
   1  14  -3 17253.1 1456.04
  -1  14  -3 15608.6 1463.78
   1  14  -3 15904.1 931.061
   1 -14   3 15594.9 1256.27
   1  14  -4 252.650 129.147
   1 -14  -4-145.655 136.936
  -1 -14  -4 428.746 285.796
  -1  14   4 120.318 291.623
  -1  14  -4 113.243 256.669
  -1  14   4 291.657 280.306
   1 -14  -4 73.9360 255.378
   1 -14   4 440.210 352.541
   1 -14   4 214.810 236.605
   1  14   4 29.9625 309.483
   1  14  -4-10.8839 269.339
  -1  14   4 96.7698 248.681
  -1 -14   4 451.143 331.493
  -1  14  -4 387.352 333.063
   1  14  -4-50.0530 221.841
  -1 -14  -4 62.7423 99.3794
  -1 -14  -4 208.861 339.879
  -1 -14   4 430.382 246.055
   1 -14  -4 256.262 352.601
   1  14   4-29.3191 210.404
  -1  14   4 43.3898 153.287
   1  14   4 367.694 240.725
  -1 -14  -5 25038.7 1863.47
  -1  14   5 26740.2 1654.63
  -1  14   5 24754.7 1610.71
  -1 -14   5 26456.7 1685.40
   1 -14  -5 25490.9 1901.74
  -1  14   5 27331.9 2014.00
   1  14  -5 24527.3 1819.12
  -1  14  -5 23392.0 1773.36
   1 -14   5 24928.2 1776.29
  -1 -14  -5 25680.9 1833.07
   1  14   5 26261.9 1970.59
   1 -14  -5 26971.3 1483.03
  -1 -14   5 28218.4 1300.44
   1 -14  -5 27645.0 1933.94
   1  14   5 27378.2 1728.69
  -1  14  -5 25202.9 1780.58
   1  14   5 25880.4 1570.43
  -1  14   5 25625.6 1359.66
   1  14  -5 26916.5 1897.99
  -1  14  -6 795.921 352.696
  -1  14   6 1167.79 418.948
  -1 -14  -6 1113.89 443.450
   1  14   6 1403.80 464.033
   1  14  -6 1524.25 505.181
   1 -14   6 1438.62 441.379
   1  14  -6 1461.19 512.279
   1 -14  -6 822.586 363.241
  -1  14  -6 1060.02 439.243
  -1  14   6 1972.58 628.580
   1  14   6 1338.90 514.065
  -1 -14   6 1434.04 410.837
  -1 -14  -6 1517.58 570.030
   1  14  -6 871.462 369.052
  -1  14   6 1204.34 420.347
   1 -14  -6 1044.46 493.163
   1 -14  -6 776.139 243.254
  -1  14   7 4749.82 688.760
   1 -14  -7 5586.95 905.046
   1 -14  -7 6364.49 748.179
  -1 -14  -7 4412.65 815.404
   1  14  -7 4796.88 831.368
   1  14   7 4640.84 891.434
   1 -14  -7 5815.12 949.131
  -1  14  -7 5802.47 883.201
   1 -14   7 4252.84 746.369
  -1  14   7 5723.68 973.067
  -1 -14   7 4988.26 752.670
   1  14  -7 4910.03 773.333
   1  14   7 5688.27 887.059
  -1  14  -7 4519.96 819.347
   1  14  -7 6480.17 988.769
  -1 -14  -7 4829.33 858.689
  -1 -14   8 3123.40 618.436
   1 -14  -8 2309.14 654.312
  -1 -14  -8 2143.50 665.558
   1  14   8 2581.83 673.540
   1  14  -8 948.104 455.483
   1  14   8 2818.25 648.087
  -1  14   8 2374.70 645.451
  -1  14  -8 2561.45 594.547
   1  14  -8 3690.25 695.634
   1 -14  -8 1964.28 438.260
  -1  14   8 2611.96 527.167
   1  14  -8 2714.91 668.950
   1 -14  -8 2649.28 684.286
  -1 -14  -8 4001.92 813.112
   1 -14   8 1992.60 549.227
  -1  14  -8 4575.99 889.614
  -1  14  -9-61.1545 312.961
   1  14   9 426.612 336.552
  -1 -14  -9 330.673 309.797
   1  14  -9 410.202 384.628
  -1  14   9 36.7761 261.845
  -1  14  -9-154.105 295.961
  -1  14   9 565.042 295.168
  -1 -14   9-172.175 254.689
   1 -14  -9-8.75357 212.940
   1  14  -9 337.987 312.486
   1 -14  -9 473.852 409.906
   1 -14   9-45.3938 244.194
   1 -14  -9 273.639 366.522
  -1  14  -9 303.477 260.474
   1  14  -9 520.429 385.095
  -1 -14  -9 318.244 360.146
   1  14   9 742.510 457.803
  -1 -14 -10 4925.06 945.102
   1  14  10 7059.50 1052.07
  -1  14  10 7125.20 1086.63
   1  14 -10 7723.66 1140.07
   1  14 -10 5701.73 908.619
   1  14 -10 6402.50 944.797
  -1 -14  10 5439.94 828.784
   1 -14 -10 6421.10 1070.21
  -1  14  10 7529.34 869.298
  -1  14 -10 6908.87 930.102
  -1  14 -10 6136.13 1034.52
   1 -14 -10 6560.94 801.065
   1  14  10 7282.49 1082.28
   1 -14  10 5345.29 878.865
   1 -14 -10 7842.47 1187.03
  -1 -14 -10 5867.27 1003.78
  -1  14 -10 7198.95 1080.24
   1 -14 -11 1062.91 376.351
  -1  14 -11 1959.94 613.444
   1  14  11 2803.70 680.768
   1 -14 -11 1267.19 442.603
  -1 -14 -11 1841.56 582.155
   1 -14  11 1449.29 509.833
   1 -14 -11 1508.09 562.481
   1  14 -11 3137.54 669.858
  -1  14 -11 1456.82 466.291
  -1  14  11 1679.33 598.563
   1  14  11 1830.35 549.616
  -1  14 -11 1888.43 603.369
  -1 -14 -11 1015.65 469.247
   1  14 -11 1528.74 577.480
  -1 -14  11 1716.66 531.151
   1  14 -11 1619.95 584.516
   1  14  12 810.932 369.765
   1 -14 -12 805.334 447.842
  -1  14 -12 1306.16 456.511
   1  14 -12 698.256 279.321
   1  14 -12 582.634 341.630
  -1 -14 -12 767.933 344.543
  -1 -14  12 756.147 339.312
   1 -14 -12 941.385 404.562
  -1 -14 -12 1532.44 606.863
   1 -14  12 1193.53 438.756
  -1  14  12 842.602 401.966
  -1  14 -12 1229.49 551.777
   1  14 -12 521.797 358.835
   1 -14 -12 625.066 347.037
  -1  14 -12 487.979 469.567
   1  14  12 111.136 352.107
   1  14  13 5629.55 966.439
   1 -14 -13 5846.73 1106.62
   1  14 -13 6562.25 1102.46
   1  14 -13 9162.99 1087.99
   1 -14 -13 9641.91 1399.36
  -1 -14 -13 6011.59 1157.24
  -1  14 -13 6667.18 1122.31
   1 -14  13 7003.09 1080.61
   1  14 -13 7204.90 1212.43
   1  14  13 8106.09 1228.64
  -1  14 -13 7610.56 1237.73
  -1  14  13 6095.78 1049.68
  -1 -14  13 6516.19 971.719
   1 -14 -13 6543.61 968.776
  -1 -14 -14 1080.78 538.612
   1  14  14 1753.82 536.506
   1 -14 -14 1023.26 432.488
   1  14 -14 2573.92 708.926
  -1  14 -14 2395.52 700.356
  -1 -14  14 1422.88 695.322
  -1 -14  14 1813.59 524.267
   1  14  14 2404.38 749.708
   1 -14  14 1924.31 650.177
   1 -14 -14 708.938 443.919
   1  14 -14 1062.28 510.386
  -1  14  14 1658.58 553.897
  -1  14 -14 1883.04 661.937
   1 -14  14 967.096 503.558
   1 -14 -14 1261.26 573.004
  -1  14  15 3277.24 795.330
   1 -14  15 3678.70 957.270
  -1  14 -15 2348.92 779.048
   1 -14  15 2909.94 753.006
  -1 -14  15 3233.80 879.688
   1  14 -15 1511.68 668.177
   1  14 -15 3619.88 865.767
  -1 -14  15 3137.69 728.351
   1 -14 -15 3164.41 926.820
   1  14  15 2110.99 670.433
  -1 -14 -15 2857.49 822.773
   1  14  15 1763.41 669.597
  -1  14 -15 3337.64 855.453
   1  14  16-52.3173 427.352
  -1 -14 -16-25.3868 451.380
  -1  14 -16-118.419 350.752
   1  14  16 337.117 270.478
   1 -14 -16 61.6152 356.954
  -1  14 -16 259.363 398.201
   1  14 -16 13.3542 314.946
  -1 -14  16-242.681 486.916
   1 -14  16-70.7264 470.935
  -1 -14  16 298.188 297.299
  -1  14  16-19.3297 333.311
   1 -14  16 604.143 442.192
   1  14 -16 323.221 457.670
  -1  14 -17-218.009 465.111
   1 -14  17 396.385 436.304
  -1 -14  17-161.500 384.704
   1 -14 -17 257.538 410.967
   1  14  17-24.1313 338.382
   1  14 -17 1177.03 581.888
  -1  14 -17 96.9926 363.077
   1  14 -17 411.045 285.579
   1 -14  17 576.763 468.254
  -1 -14 -17-300.585 429.743
  -1 -14 -18 56.0581 435.051
   1  14  18 182.407 421.109
   1 -14  18-116.514 401.941
  -1 -14  18 1227.92 647.695
   1 -14  18 140.927 312.973
   1  14 -18 899.106 557.607
   1  14 -18-120.168 292.327
   1 -14 -18 55.6003 307.594
  -1  14 -18 1376.40 634.931
   1 -14  19 535.431 382.724
  -1  14 -19 1031.80 673.161
   1  14 -19 2026.78 750.300
   1 -14  20 2159.21 751.371
  -1  15   0 43.8681 146.629
  -1 -15   0 134.734 208.337
  -1  15   0 65.2299 209.007
   1 -15   0-48.5820 219.194
  -1  15   0-9.87617 359.458
   1 -15   0-67.2263 178.753
   1 -15   0 187.899 338.648
   1  15   0 143.687 164.945
  -1 -15   0 50.4788 154.012
   1  15   0 32.9728 193.140
  -1 -15   0 110.330 290.017
   1  15   0 51.2194 321.942
  -1 -15   1 40950.7 1704.80
  -1 -15  -1 36502.1 2103.61
  -1  15   1 41057.9 1703.57
  -1 -15  -1 40610.4 1568.21
   1  15  -1 41186.3 2485.99
   1 -15  -1 41295.5 2374.26
  -1 -15   1 39036.6 2012.09
   1  15  -1 38352.6 2162.93
   1  15   1 39751.2 2477.46
  -1 -15  -1 37390.7 2145.09
   1 -15   1 38843.0 1943.29
   1 -15   1 38656.7 1973.48
  -1  15  -1 37661.9 2382.28
   1  15   1 35094.6 1735.25
   1 -15   1 40390.6 2327.04
   1 -15  -1 40312.9 1912.41
  -1  15   1 41367.0 2532.21
  -1 -15   1 36032.4 2070.51
   1 -15  -1 37968.1 2109.73
  -1  15   1 37968.7 1950.41
   1  15   1 37533.4 2066.57
  -1  15  -1 36952.5 2015.69
   1  15  -1 40995.3 1701.78
  -1  15  -2 2619.10 576.402
   1  15  -2 3583.85 488.255
  -1  15   2 3307.50 818.894
  -1  15  -2 1652.31 545.029
   1 -15   2 3405.44 683.742
  -1 -15   2 2885.83 597.530
  -1  15   2 3045.48 501.882
   1 -15   2 2542.73 507.902
   1  15  -2 3636.52 809.423
   1  15  -2 3162.11 641.838
  -1  15   2 3343.68 630.189
   1  15   2 1284.68 476.834
   1  15   2 2407.21 551.199
   1 -15  -2 3503.66 723.930
  -1  15   2 2112.27 461.029
  -1 -15   2 3062.06 501.663
  -1 -15  -2 2989.60 609.876
  -1 -15  -2 2984.64 672.780
   1  15   2 2337.45 537.500
  -1 -15   2 3575.39 598.230
   1 -15  -2 2607.15 578.138
   1 -15  -2 1972.03 404.458
   1  15  -3 11006.7 1201.92
   1  15  -3 10965.5 1300.07
   1 -15  -3 10564.5 1232.63
  -1  15   3 10813.8 1126.71
   1 -15  -3 12275.8 1279.03
  -1  15   3 10295.7 977.218
  -1  15  -3 10865.6 1284.40
   1  15   3 10851.9 1351.23
  -1  15   3 9863.74 1280.06
  -1 -15  -3 12100.5 1264.59
   1 -15   3 11106.2 1231.07
   1 -15  -3 11666.9 1008.02
   1  15   3 11703.2 1130.71
   1  15   3 11775.0 1094.68
   1 -15   3 11757.9 1127.04
  -1 -15   3 11478.4 1001.44
  -1 -15   3 11713.1 1197.05
  -1  15   3 12960.9 1079.55
  -1 -15  -3 11454.3 1249.89
  -1 -15   3 14043.4 1088.11
  -1  15  -3 10898.4 1156.45
   1 -15  -4 1997.97 435.993
  -1 -15  -4 1917.54 540.754
   1  15  -4 1990.13 619.765
   1 -15  -4 1637.96 548.608
  -1 -15   4 1223.20 386.296
   1  15   4 884.228 537.276
  -1  15  -4 1381.92 470.105
  -1  15   4 1769.68 443.117
  -1  15   4 547.309 231.442
   1  15  -4 1039.65 394.053
  -1  15   4 1497.58 377.433
   1 -15   4 1915.75 500.255
  -1  15   4 980.349 490.643
   1  15   4 1730.50 443.447
   1  15   4 1602.51 401.251
  -1 -15   4 1013.46 312.489
  -1  15  -4 2071.10 558.816
  -1 -15  -4 1714.42 554.053
   1 -15  -4 1259.05 416.939
   1 -15   4 1562.86 515.098
   1 -15  -5 3021.00 700.063
   1  15  -5 3161.09 746.645
  -1  15   5 3054.65 796.531
  -1  15  -5 3221.83 729.977
   1 -15  -5 3765.50 570.143
  -1 -15  -5 3189.59 683.680
   1  15   5 2859.06 624.212
   1  15  -5 3487.80 756.862
   1 -15   5 3186.19 717.112
  -1  15   5 2173.54 516.430
  -1 -15   5 2539.07 585.218
  -1  15  -5 3184.52 675.308
   1 -15   5 3713.32 660.732
  -1  15   5 2817.89 598.490
  -1  15   5 3609.17 553.632
   1  15   5 3133.47 597.270
   1  15   5 4085.94 878.010
   1 -15  -5 2907.41 692.037
  -1 -15  -5 3150.76 749.267
  -1  15   6 248.621 280.058
   1 -15  -6 533.258 411.044
   1 -15  -6-119.202 367.884
   1  15   6-30.8613 317.633
  -1  15   6 43.6367 205.595
   1 -15  -6-32.6147 181.087
   1  15   6 102.469 267.829
  -1  15   6 68.1383 385.708
  -1 -15   6 559.653 337.372
   1 -15   6 67.2924 208.743
   1  15  -6 354.037 335.454
  -1  15  -6 107.274 320.303
   1  15  -6 86.6625 254.593
  -1 -15  -6 28.1956 268.471
   1  15  -6 213.035 340.067
  -1  15  -6 168.601 279.754
  -1 -15  -6 733.757 435.778
  -1  15  -7 20339.8 1759.48
   1  15  -7 20047.6 1564.74
   1  15   7 21166.5 1880.10
  -1 -15  -7 20338.9 1772.43
  -1  15   7 21846.6 1674.70
  -1 -15   7 21016.7 1600.48
   1  15  -7 20695.7 1749.37
   1  15  -7 19442.9 1740.07
   1 -15   7 24303.9 1857.21
   1 -15  -7 21888.3 1390.10
  -1  15   7 20151.0 1494.16
   1 -15  -7 21972.0 1896.65
   1 -15  -7 21792.3 1884.21
  -1  15   7 22057.8 1927.13
  -1 -15  -7 22081.5 1909.60
  -1  15  -7 19993.7 1688.19
   1  15   7 22230.2 1728.31
   1  15   8 1784.16 590.919
   1 -15  -8 2313.21 672.001
  -1  15   8 1685.01 618.197
  -1  15   8 3059.84 680.086
  -1 -15   8 2254.12 539.145
  -1  15   8 2671.60 540.650
   1  15  -8 2347.03 633.552
   1 -15  -8 3589.16 858.284
   1  15   8 2830.12 636.985
   1 -15  -8 1799.67 420.085
  -1 -15  -8 2447.30 646.198
   1  15  -8 3022.96 739.668
  -1 -15  -8 1495.07 606.291
   1  15  -8 2680.23 636.561
  -1  15  -8 1665.71 527.693
   1 -15   8 2937.88 695.624
  -1  15  -8 2855.66 730.637
  -1 -15   9 30031.2 1963.60
   1 -15  -9 32022.4 2393.66
  -1 -15  -9 26823.3 2136.28
  -1  15  -9 32201.1 2224.31
   1  15  -9 26416.9 1957.53
   1 -15   9 29077.7 2091.98
  -1  15   9 26572.8 2133.02
   1  15   9 28700.3 2187.60
  -1  15  -9 27237.6 2112.43
   1  15  -9 31570.8 2091.49
  -1  15  -9 30173.0 2054.34
  -1  15   9 27715.0 1726.63
   1 -15  -9 28686.9 2257.01
   1  15  -9 27197.3 2146.29
  -1 -15  -9 30083.3 2322.90
  -1  15   9 27255.3 1996.80
   1  15   9 25374.0 1965.00
  -1  15  10 7992.84 1122.29
   1  15  10 8761.85 1200.84
   1 -15 -10 7849.33 1203.10
  -1  15  10 9893.90 1328.78
  -1  15 -10 6957.93 1126.49
  -1  15 -10 6614.77 1034.13
   1  15  10 7398.41 1100.81
   1 -15  10 7468.16 1076.03
   1  15 -10 6984.38 1147.68
  -1 -15 -10 7606.49 1181.98
  -1  15 -10 7518.05 1023.40
   1  15 -10 8161.64 1100.48
  -1 -15 -10 7366.75 1239.72
   1 -15 -10 8624.56 1268.02
   1  15 -10 6843.95 1003.41
  -1 -15  10 7583.93 1008.14
   1 -15 -11 1891.80 649.148
  -1  15 -11 1705.99 619.806
  -1  15 -11 1596.85 501.830
   1  15  11 1638.41 552.973
   1  15  11 1842.04 626.009
   1  15 -11 1184.93 448.906
   1  15 -11 734.586 377.655
  -1 -15 -11 2228.96 751.496
  -1 -15  11 1833.53 546.684
  -1  15 -11 2541.62 741.079
   1 -15  11 1339.34 498.196
   1 -15 -11 1987.48 576.496
   1 -15 -11 1510.81 559.484
  -1 -15 -11 1905.53 694.721
  -1  15  11 2305.23 643.705
   1  15 -11 814.344 415.625
   1 -15 -12 5918.78 938.713
  -1  15 -12 4621.58 981.739
   1 -15 -12 4081.20 926.992
  -1  15  12 5136.16 989.913
  -1 -15 -12 5219.42 819.942
   1  15 -12 4723.25 810.348
  -1 -15  12 3978.12 745.491
   1  15 -12 5263.50 1017.67
   1  15  12 3501.68 823.517
   1  15  12 4592.12 958.983
  -1  15 -12 4814.41 943.425
   1  15 -12 5130.34 947.955
   1 -15  12 4463.08 895.969
  -1 -15 -12 6830.75 1248.44
   1 -15 -12 4796.45 1011.04
  -1  15 -12 5285.15 846.225
  -1  15 -13 299.498 427.282
   1  15 -13 205.049 368.711
   1  15  13 277.625 371.433
   1  15 -13 535.947 314.292
   1  15 -13 210.473 300.897
  -1  15  13-233.569 270.274
   1 -15 -13 1141.31 623.814
  -1 -15  13 589.728 389.620
   1  15  13 149.395 259.013
   1 -15 -13-0.80357 296.273
   1 -15  13 1086.75 476.907
  -1 -15 -13 203.360 398.814
  -1  15 -13 270.035 309.958
   1 -15 -13 378.120 332.227
   1 -15 -14-176.773 352.471
   1 -15  14 1271.49 484.768
   1  15 -14-264.269 438.316
  -1  15 -14 154.644 342.476
  -1 -15  14 29.5024 252.749
   1 -15  14-147.363 244.151
   1  15  14-115.355 293.366
  -1  15 -14-209.276 368.719
   1 -15 -14 354.188 403.573
  -1  15  14-395.464 419.508
  -1 -15 -14 1243.52 678.520
   1  15  14-51.9939 267.618
  -1 -15  14-488.539 523.558
   1 -15 -14 175.781 399.036
   1  15 -14-79.1370 291.387
  -1  15 -15 223.739 296.962
  -1  15 -15 920.198 467.513
  -1 -15  15 323.951 419.444
  -1 -15 -15 674.495 517.991
   1  15  15 1110.37 525.609
   1 -15 -15 432.772 441.120
   1  15  15 882.832 436.299
   1  15 -15 238.614 335.023
   1 -15  15 299.983 438.862
   1 -15  15 618.010 402.338
  -1  15  15 413.258 291.988
   1  15 -15 1548.69 663.550
   1  15 -16 173.991 313.831
  -1 -15  16 363.201 516.191
   1 -15 -16 305.375 460.685
  -1  15  16 342.181 307.173
  -1  15 -16 42.1257 391.399
   1  15  16 538.026 428.058
   1 -15  16 711.982 515.838
   1 -15  16 104.401 257.538
   1  15 -16-415.218 481.264
   1  15  16 66.2885 319.121
  -1 -15 -16-414.853 470.853
  -1  15 -16-96.0010 291.791
  -1  15  17 10056.6 1533.79
   1 -15 -17 15165.6 1945.96
  -1 -15  17 11656.7 1746.85
   1 -15  17 11766.5 1548.66
   1  15 -17 8979.51 1412.94
   1 -15  17 10857.0 1669.44
  -1 -15 -17 11429.0 1700.54
   1  15  17 9323.07 1474.71
  -1  15 -17 10523.5 1586.85
  -1  15 -18 4847.99 1152.90
   1 -15  18 4790.85 1037.84
   1  15 -18 4662.05 1028.93
   1 -15  19-767.576 479.371
   1  15 -19 963.538 627.252
  -1  16   0-343.287 277.068
   1  16   0-202.665 401.966
   1 -16   0 43.3329 286.302
   1 -16   0-14.2513 197.283
  -1 -16   0-211.615 308.863
  -1  16   0-474.049 486.815
   1 -16   0 555.324 361.454
  -1 -16   0-248.825 287.985
   1  16   0-490.298 360.055
   1  16   0 196.953 212.621
   1  16  -1 1411.77 477.792
   1  16   1 1280.73 361.959
  -1  16  -1 680.125 314.509
  -1 -16  -1 481.220 338.325
   1 -16   1 692.520 386.278
   1 -16  -1 1385.01 505.283
   1 -16   1 721.194 274.741
   1 -16  -1 1300.99 381.244
  -1  16  -1 418.866 352.849
  -1  16   1 2065.40 721.760
  -1  16   1 1140.29 402.548
   1  16  -1 1812.99 622.652
  -1 -16   1 1443.75 483.732
   1  16   1 1194.33 420.524
  -1 -16  -1 961.159 423.823
   1 -16   1 830.590 366.533
   1  16   1 1058.33 520.269
  -1 -16   1 888.914 368.431
   1 -16  -1 1432.35 510.687
  -1  16  -2 650.497 402.067
  -1  16  -2-199.878 407.221
   1  16   2 510.991 407.297
  -1  16   2 751.867 409.405
   1  16   2 588.615 258.117
  -1 -16   2 1024.59 301.965
   1  16   2 764.522 318.773
  -1 -16  -2 208.525 256.399
  -1  16   2 727.284 284.981
   1 -16  -2 1341.71 536.006
   1  16  -2 281.809 309.759
  -1 -16  -2 1003.57 397.232
  -1  16   2 538.081 248.610
   1 -16  -2 667.907 248.425
   1 -16   2 729.479 325.028
   1  16  -2 311.635 307.572
  -1 -16   2 954.190 391.253
  -1 -16   2 656.285 259.558
   1 -16   2 800.249 376.421
   1 -16  -2 404.387 371.188
   1  16  -3 10824.8 1230.60
  -1  16  -3 11005.4 1225.57
   1 -16   3 10359.3 1239.11
   1  16  -3 10483.3 1309.28
   1  16   3 13190.8 1506.53
   1  16   3 11238.2 1098.50
  -1  16   3 9133.33 1281.97
  -1 -16  -3 12419.1 1347.13
  -1 -16   3 10608.0 1185.89
  -1 -16  -3 10993.4 1259.88
   1  16   3 11844.8 1173.06
  -1  16  -3 12359.8 1409.79
  -1  16   3 11491.0 1222.47
  -1  16   3 11211.0 1058.07
  -1 -16   3 11425.9 1009.77
   1 -16   3 10869.2 1108.11
  -1 -16   3 11158.7 1019.34
   1 -16  -3 10644.4 1237.63
   1 -16  -3 12087.4 1059.49
   1 -16  -3 10633.3 1298.88
  -1  16   3 11506.8 1043.20
   1  16  -4 342.927 273.063
   1 -16  -4 761.872 287.409
  -1 -16  -4 327.615 380.770
  -1 -16   4 41.1082 219.607
   1 -16   4 542.849 376.797
  -1  16   4 677.772 478.319
  -1 -16  -4 649.934 521.140
  -1  16   4 591.469 318.332
  -1  16  -4 101.221 326.760
  -1  16   4 1323.96 437.731
  -1  16  -4 691.925 437.229
   1  16   4 767.180 373.105
  -1 -16   4 580.393 289.250
   1  16   4 520.694 405.635
  -1  16   4 226.050 210.635
   1 -16  -4 808.051 331.644
   1  16   4 83.3480 242.075
   1 -16  -4 336.896 310.178
   1  16  -4 529.223 462.672
   1 -16   4 588.653 323.977
  -1  16   5 42650.0 1930.27
   1  16  -5 41726.5 2513.80
  -1  16   5 40170.5 2115.98
  -1  16   5 44160.6 2772.09
   1  16  -5 44129.3 2647.65
  -1  16  -5 39398.4 2397.04
   1  16   5 41961.7 2707.94
   1  16   5 41891.6 2266.15
  -1 -16   5 42212.9 2322.89
  -1  16   5 41299.2 2252.12
   1 -16  -5 40687.1 2516.27
   1 -16  -5 42041.6 1936.38
  -1 -16  -5 41543.4 2526.75
  -1 -16  -5 40686.7 2533.27
   1 -16  -5 36396.1 2465.52
   1 -16   5 43120.4 2303.48
  -1  16  -5 41702.5 2560.06
   1 -16   5 40193.2 2425.99
   1  16  -6 228.274 317.815
   1  16  -6 398.646 267.459
   1  16   6 500.161 310.597
  -1  16   6 274.429 208.727
  -1  16   6 901.069 517.764
  -1  16  -6 98.9163 336.791
   1  16   6 465.749 338.948
   1 -16   6 1041.71 460.869
   1 -16  -6 479.965 381.552
  -1  16   6 671.873 389.749
   1 -16   6 572.840 301.325
  -1  16  -6 84.9729 305.887
  -1 -16  -6-79.5260 279.812
  -1 -16   6 210.908 234.285
   1 -16  -6 315.116 421.555
   1  16  -6-344.947 400.462
  -1 -16  -6 1029.67 539.523
   1 -16  -7 7492.85 1162.05
   1  16  -7 5234.03 946.498
  -1  16  -7 8567.31 1155.23
  -1  16  -7 8302.49 1179.14
   1  16   7 6524.36 980.078
  -1  16   7 7897.42 962.783
   1  16  -7 8040.60 1030.61
  -1 -16  -7 7104.26 1099.44
   1  16  -7 7853.51 1128.11
  -1  16   7 7395.94 1022.23
   1 -16   7 7459.76 1077.36
  -1  16   7 7140.92 1149.51
  -1 -16   7 6240.08 911.175
  -1 -16  -7 5874.55 1059.01
   1  16   7 7472.08 1188.44
   1 -16  -7 8232.01 1182.73
   1  16  -8 367.288 384.549
  -1  16   8 558.384 332.381
   1  16  -8-218.588 360.835
  -1 -16   8-95.6130 202.760
   1 -16   8 115.157 197.142
  -1  16  -8-130.382 341.925
   1 -16  -8-153.508 420.789
   1  16   8 16.3801 345.004
  -1  16  -8 145.655 270.805
  -1 -16  -8 510.679 320.653
  -1  16   8 399.659 240.046
  -1  16   8 6.95725 374.827
  -1 -16  -8 502.335 412.182
   1  16   8-59.5869 377.022
   1  16  -8 472.691 342.719
   1 -16  -8 175.621 328.697
   1  16   9 427.568 341.211
  -1 -16   9-122.397 279.278
   1  16  -9 835.588 384.306
  -1  16  -9-137.639 334.527
  -1 -16  -9 248.426 345.724
   1 -16   9-32.8846 311.592
   1 -16  -9 190.972 335.955
  -1  16   9-51.8294 296.990
   1 -16  -9 414.584 365.622
   1  16   9 822.598 540.589
   1  16  -9 582.559 411.290
  -1  16   9 1572.08 622.010
  -1  16  -9 673.639 348.661
   1  16  -9 578.266 398.906
  -1 -16  -9-136.284 347.581
  -1  16  -9 210.458 267.695
  -1  16 -10-51.0633 255.917
  -1  16  10-476.521 351.353
  -1  16  10 60.8351 286.098
   1 -16  10-825.233 422.736
   1 -16 -10-225.439 417.268
   1  16  10-667.129 414.861
  -1 -16  10-0.53601 252.977
   1  16 -10 261.538 360.114
   1  16  10-93.6649 264.090
   1  16 -10-138.445 293.858
  -1  16 -10 114.852 392.960
  -1  16 -10-966.011 491.864
  -1 -16 -10-251.077 368.762
   1 -16 -10 2.23587 383.890
   1  16 -10-205.590 332.035
  -1 -16 -10 148.072 334.078
   1  16  11 1799.32 547.414
  -1  16 -11 1764.07 586.106
   1 -16  11 2811.47 729.625
  -1  16 -11 2314.51 585.381
   1  16 -11 2880.69 794.799
  -1  16 -11 4003.40 848.464
   1  16 -11 2270.66 577.728
   1 -16 -11 3859.23 892.319
  -1  16  11 3498.11 791.297
  -1  16  11 3172.46 814.691
   1 -16 -11 2304.51 653.707
   1  16 -11 3247.58 767.503
   1  16  11 3103.73 778.285
  -1 -16 -11 3449.46 933.716
  -1 -16 -11 3524.37 864.377
  -1 -16  11 2428.58 621.145
   1 -16 -11 2965.24 793.889
   1  16 -12 611.454 323.649
   1  16 -12 500.599 330.603
   1  16  12 429.127 298.633
  -1  16 -12 223.597 321.396
  -1  16 -12 810.932 504.917
   1  16 -12 481.997 346.629
   1 -16 -12 292.451 334.819
   1 -16  12 537.850 239.214
  -1  16  12 1282.89 523.305
  -1 -16  12 351.576 246.405
  -1  16 -12 558.930 434.643
  -1  16  12 1185.28 559.618
   1 -16 -12 475.957 379.958
  -1 -16 -12 202.854 268.307
   1  16  12 71.4154 280.833
  -1 -16 -12 1562.84 655.478
   1 -16 -12 73.2091 387.469
  -1  16 -13 8014.72 1315.89
  -1  16 -13 10030.1 1446.54
   1  16 -13 11533.5 1459.99
   1  16  13 7943.63 1244.89
   1  16  13 10022.0 1446.29
  -1 -16 -13 7372.79 1330.30
  -1  16  13 6074.27 1081.33
   1  16 -13 8287.11 1330.09
   1 -16 -13 8174.46 1384.24
   1 -16  13 9942.06 1347.73
  -1 -16  13 9267.02 1216.41
   1 -16 -13 8647.87 1179.37
   1 -16 -13 9234.93 1459.39
  -1  16  13 8056.88 1290.79
   1  16 -14-111.121 283.062
   1  16 -14 146.688 410.481
   1 -16  14 53.5622 264.412
  -1  16  14 713.285 473.482
   1  16  14 255.362 343.282
   1  16  14 242.880 408.113
   1 -16  14-275.081 391.336
  -1  16 -14 538.431 418.165
  -1  16  14 246.525 356.617
  -1 -16  14 281.391 341.947
   1 -16 -14 313.559 294.060
  -1  16 -14 335.505 369.119
  -1 -16 -14-189.483 389.675
   1 -16 -14-224.010 508.794
   1 -16  15 1305.84 601.052
  -1  16  15 569.570 425.606
  -1  16 -15 869.953 495.591
  -1  16 -15 1355.74 588.045
  -1 -16 -15 718.062 660.818
  -1 -16  15 1064.27 563.653
  -1  16  15 1856.34 669.926
   1  16 -15 1288.54 571.334
   1  16  15 540.486 293.635
   1  16 -15 1094.76 616.975
   1 -16  15 481.974 365.209
   1 -16 -15 1004.38 664.388
   1  16  15 1247.21 573.207
   1  16 -16 769.130 433.545
   1 -16  16 605.403 485.297
   1  16  16 395.808 437.633
  -1  16  16 530.413 514.808
  -1  16  16 734.557 501.567
  -1  16 -16 210.718 317.067
   1 -16  16 399.450 391.844
   1  16 -17 530.718 455.566
   1 -16  17 597.138 467.177
  -1  16 -17 298.277 370.427
   1  16 -18-147.490 341.291
   1 -16  18-247.136 324.302
  -1  17   0-275.470 321.252
   1 -17   0 292.388 388.959
  -1 -17   0-158.315 303.319
   1  17   0 199.843 344.159
   1 -17   0-499.974 263.397
  -1 -17   0 200.972 272.596
   1 -17   0-213.300 338.988
  -1  17   0 915.594 536.151
   1  17   0-116.922 207.061
  -1 -17  -1 16305.0 1546.15
  -1  17  -1 14476.1 1363.50
   1  17  -1 15397.6 1678.58
  -1  17   1 16067.2 1370.16
   1 -17  -1 15102.5 1560.59
   1  17  -1 14729.7 1447.60
   1 -17   1 11950.5 1149.65
   1  17   1 15963.8 1454.89
   1 -17   1 14807.1 1537.50
   1 -17  -1 15762.6 1468.50
  -1  17  -1 15745.5 1680.21
  -1 -17  -1 15523.3 1453.15
  -1 -17   1 15879.4 1374.52
   1 -17  -1 13095.5 1151.29
  -1  17   1 15230.8 1661.69
   1  17   1 16689.2 1731.89
  -1 -17   1 14660.0 1436.83
  -1  17   2 2100.77 501.001
   1  17  -2 1297.31 420.536
  -1 -17  -2 941.239 421.615
   1  17  -2 1007.18 492.770
  -1  17  -2 1607.20 692.269
   1 -17   2 977.501 450.969
   1  17   2 1965.17 494.142
   1 -17  -2 2197.09 610.542
  -1  17   2 2342.82 679.602
  -1  17  -2 1020.74 408.384
  -1 -17   2 1511.71 513.726
   1 -17  -2 2464.13 490.368
  -1 -17   2 1903.98 465.381
   1  17   2 1926.16 602.362
   1  17   2 789.347 350.412
   1 -17   2 1843.59 480.424
  -1 -17  -2 2023.78 613.198
   1 -17  -2 1396.44 463.833
   1  17  -3 3476.71 762.471
   1 -17  -3 3325.77 740.747
  -1 -17  -3 2565.51 706.623
  -1  17  -3 2415.41 603.400
  -1 -17   3 3065.70 671.062
  -1 -17  -3 2345.58 659.707
   1 -17   3 1413.25 510.232
   1  17   3 2330.93 707.694
   1 -17   3 1203.74 378.996
  -1  17  -3 2119.06 691.843
   1 -17  -3 1911.39 608.500
  -1  17   3 2524.85 745.315
   1  17   3 1710.54 451.527
  -1  17   3 1324.77 380.464
   1  17  -3 1843.59 551.557
   1  17   3 2407.22 565.722
   1  17  -4 1681.42 595.242
  -1 -17  -4 1945.60 565.543
   1 -17   4 3191.85 655.082
  -1  17  -4 2403.69 613.895
   1  17   4 3017.58 613.300
  -1  17   4 3345.66 876.783
   1  17   4 2458.57 749.151
  -1  17   4 2496.38 532.609
  -1 -17   4 2178.05 585.893
   1  17   4 2591.36 593.343
  -1  17  -4 3315.72 865.827
   1 -17   4 2586.61 690.279
   1  17  -4 2982.62 777.230
   1 -17  -4 1420.85 482.735
  -1 -17  -4 2097.53 639.161
   1 -17  -4 1585.19 549.744
  -1  17   5 3276.25 639.927
  -1  17  -5 3645.65 756.032
   1  17  -5 3672.97 834.144
  -1 -17   5 3677.27 655.826
  -1 -17  -5 2968.47 698.774
   1 -17   5 1699.22 545.632
   1 -17   5 2997.67 664.016
   1  17  -5 2652.99 651.463
  -1  17   5 3308.17 826.393
   1  17   5 4827.54 790.553
  -1 -17   5 4176.37 769.897
   1  17   5 3213.87 858.339
   1  17  -5 3275.79 641.332
  -1  17  -5 4438.32 900.450
  -1  17   5 4032.24 728.944
   1 -17  -5 2699.39 722.643
  -1 -17  -5 3916.30 818.183
   1 -17  -5 5216.29 1025.49
   1 -17   6 4856.29 834.375
  -1  17   6 7069.47 1181.68
  -1 -17   6 5120.83 855.510
   1 -17   6 5714.29 955.608
   1  17   6 5436.14 884.413
   1  17  -6 5298.33 983.021
   1  17   6 6406.95 1121.21
   1 -17  -6 6400.95 1127.55
  -1  17   6 6010.85 905.704
  -1  17  -6 6889.91 1094.83
  -1  17   6 7105.74 963.500
   1  17  -6 6251.85 1044.24
  -1 -17  -6 5183.05 966.981
   1  17  -6 5235.61 813.310
  -1  17  -6 6258.84 1029.70
  -1 -17  -6 3660.83 798.341
   1 -17  -6 5023.17 955.597
   1  17  -7 4257.39 887.474
   1 -17  -7 6013.12 1075.96
   1 -17  -7 6002.89 1075.92
  -1 -17  -7 5950.92 1068.38
  -1  17  -7 4379.01 906.774
  -1  17  -7 5637.61 1000.16
   1  17   7 5309.35 1042.73
   1  17  -7 5211.77 994.789
  -1  17   7 7700.94 1041.73
  -1 -17   7 5110.68 857.828
   1  17  -7 6132.27 913.074
   1 -17   7 6070.33 999.353
  -1  17   7 5895.21 884.112
  -1  17   7 5388.97 1078.47
   1  17   7 6275.39 987.038
   1 -17   7 5837.22 925.638
  -1 -17  -7 6144.94 1086.20
   1  17   8 3613.07 778.308
   1  17  -8 1665.41 628.372
   1  17   8 3057.85 805.902
  -1  17   8 2879.12 774.350
  -1  17   8 2986.70 678.969
   1 -17  -8 1833.97 647.987
   1  17  -8 3462.91 743.519
   1 -17   8 1394.49 531.803
  -1  17  -8 2957.73 795.399
  -1 -17  -8 1569.12 572.454
   1  17  -8 2824.27 726.753
  -1 -17   8 3286.90 716.484
  -1 -17  -8 2165.37 672.823
   1 -17  -8 2801.44 796.250
  -1  17  -8 2122.09 641.246
   1 -17  -9 10976.8 1505.60
  -1 -17  -9 10663.6 1433.14
   1  17  -9 9199.63 1251.74
   1  17  -9 10741.8 1440.18
  -1  17  -9 10704.0 1335.56
  -1 -17  -9 11233.6 1517.21
  -1  17  -9 9245.85 1269.05
  -1  17   9 11535.1 1360.94
  -1  17  -9 9044.62 1312.40
   1  17  -9 11493.7 1333.16
   1 -17  -9 10300.2 1451.60
  -1  17   9 11290.0 1510.73
  -1 -17   9 10861.8 1263.83
   1  17   9 10695.6 1339.16
   1 -17   9 11174.0 1410.66
   1  17   9 11773.9 1534.66
   1  17 -10 2516.46 691.204
  -1  17 -10 1565.44 560.284
  -1  17  10 3069.97 830.386
  -1  17  10 2818.49 727.341
  -1  17 -10 1401.50 567.977
   1  17  10 1732.57 603.256
   1 -17  10 1766.15 586.310
  -1  17 -10 2086.34 667.923
   1 -17 -10 2702.70 819.637
  -1 -17  10 2544.06 642.228
  -1 -17 -10 2526.77 718.554
   1  17  10 1457.38 509.958
  -1 -17 -10 2215.26 765.149
   1  17 -10 2104.19 589.518
   1  17 -10 2582.74 801.725
   1 -17 -10 2870.45 767.164
  -1 -17 -11 1293.51 546.354
   1  17 -11 355.614 312.837
   1 -17 -11 197.244 323.907
   1 -17 -11 360.457 229.505
  -1 -17 -11 672.500 275.224
   1  17 -11 448.625 383.921
   1  17 -11 153.817 316.833
  -1  17  11 1588.53 634.175
  -1 -17  11 1286.62 473.023
  -1  17  11 456.722 325.998
  -1  17 -11 910.092 583.270
   1 -17  11 485.426 280.399
   1  17  11 502.892 311.549
  -1  17 -11 808.310 401.258
   1 -17 -11 597.508 384.610
   1  17  11 1175.44 534.970
  -1  17 -11 241.865 320.152
  -1 -17 -12 1411.43 653.746
  -1  17 -12 1469.91 641.261
  -1  17 -12 3042.74 881.153
   1  17  12 1489.51 620.643
   1  17  12 1156.60 435.106
  -1  17  12 1974.83 661.364
   1  17 -12 1880.18 666.282
  -1 -17 -12 2202.03 762.426
   1 -17 -12 1226.37 459.667
   1 -17 -12 1935.18 677.433
   1 -17  12 843.273 453.222
  -1  17  12 3429.31 844.033
   1 -17 -12 2281.67 820.225
   1  17 -12 2713.98 808.641
   1  17 -12 1983.05 570.734
   1 -17 -13 2699.62 829.282
  -1  17 -13 2102.94 714.874
   1  17  13 2619.56 751.342
   1  17  13 3917.57 957.411
   1  17 -13 1850.20 680.038
   1 -17 -13 4277.75 1034.16
  -1  17 -13 3118.26 861.525
   1 -17  13 1142.61 447.052
   1  17 -13 1264.98 531.060
   1 -17 -13 2918.76 700.686
  -1  17  13 3651.19 916.250
  -1 -17 -13 4249.06 1064.52
  -1  17  13 3659.15 876.138
   1  17  14 8818.88 1370.77
   1  17 -14 10891.4 1622.89
  -1  17 -14 7052.93 1266.15
   1  17  14 9378.75 1456.54
   1 -17 -14 8996.65 1498.06
  -1  17  14 9190.85 1411.14
   1 -17  14 10230.6 1427.97
   1  17 -14 9654.78 1378.99
  -1  17 -14 8049.15 1335.21
   1 -17  14 8680.27 1474.16
  -1 -17 -14 7892.20 1390.88
   1 -17 -14 11085.2 1656.05
  -1  17  14 10543.6 1485.83
  -1 -17  14 12019.4 1742.67
  -1  17  15-401.671 501.694
   1 -17  15 381.831 445.084
   1  17 -15 24.5223 335.116
  -1  17  15 670.206 355.276
   1  17  15-38.3922 256.540
   1 -17  15 155.076 341.632
   1  17  15-33.9880 276.297
  -1  17 -15 313.028 373.621
  -1  17  16 5083.11 1103.93
   1  17 -16 5011.05 1097.93
   1 -17  16 4865.91 1046.29
  -1  17 -16 5339.61 1155.44
   1 -17  17 3068.84 866.153
  -1  18   0-60.9080 234.435
   1  18   0 33.2279 375.060
  -1 -18   0-241.491 322.292
   1  18   0 88.2823 350.006
  -1  18   0-1055.72 516.239
  -1 -18   0-199.848 261.991
   1 -18   0-66.8707 217.151
   1 -18   1 2316.38 656.166
   1 -18  -1 1609.42 518.709
  -1  18   1 590.903 283.105
   1  18  -1 1902.29 573.976
   1 -18  -1 1992.73 683.844
  -1  18   1 1901.81 658.599
  -1 -18   1 1032.79 406.085
  -1 -18   1 1125.87 378.073
  -1 -18  -1 95.5736 244.567
   1  18   1 1546.63 624.447
   1  18  -1 840.841 568.091
  -1  18  -1 1207.81 448.424
  -1 -18  -1 398.000 301.245
  -1  18  -1 1396.79 553.235
   1  18   1 875.811 394.746
   1  18  -2 5461.10 928.211
  -1  18  -2 6519.87 986.593
   1  18   2 3471.04 903.649
  -1 -18  -2 7008.80 1100.32
   1  18  -2 4960.45 981.903
  -1 -18   2 5531.57 947.473
   1 -18  -2 8064.99 1208.27
  -1  18  -2 6711.00 1137.26
   1 -18   2 5233.30 948.030
  -1 -18  -2 5212.42 918.996
   1 -18   2 6633.97 895.757
   1 -18  -2 6240.77 1002.61
   1  18   2 6790.19 977.131
  -1  18   2 5908.72 1114.32
  -1  18   2 6096.56 855.151
  -1  18   3 10656.0 1507.40
  -1  18  -3 13812.1 1635.20
   1  18   3 14937.4 1437.42
   1  18   3 16200.2 1833.85
   1 -18  -3 14069.6 1511.72
   1  18  -3 15896.9 1778.94
   1 -18  -3 14317.4 1629.92
  -1 -18  -3 13180.9 1508.40
   1 -18   3 13517.7 1308.60
   1 -18   3 13961.1 1549.31
  -1 -18   3 12059.4 1352.57
  -1 -18  -3 13518.8 1521.59
   1  18  -3 13002.6 1465.25
  -1  18  -3 12103.8 1376.49
  -1  18  -4 4.78587 235.846
   1  18  -4 348.609 273.925
   1 -18  -4 733.755 480.820
  -1  18   4 768.477 595.246
  -1 -18   4 483.113 341.256
  -1 -18  -4-197.044 351.676
  -1  18  -4 445.882 381.187
   1 -18   4 445.394 330.225
   1  18  -4 494.522 371.395
   1 -18  -4 764.789 482.978
   1  18   4-35.1184 413.160
  -1 -18  -4 1027.03 518.029
   1 -18   4 150.355 359.386
   1  18   4 699.090 375.263
   1  18  -5 441.147 361.966
   1 -18  -5 578.057 404.543
   1  18   5-118.943 368.508
  -1  18  -5 710.004 441.334
  -1  18  -5 217.421 313.325
  -1 -18  -5 278.291 328.609
   1  18   5 795.850 394.954
   1 -18   5 590.067 380.655
   1 -18   5 433.423 358.804
   1  18  -5 423.506 387.624
   1 -18  -5 403.634 414.177
  -1 -18  -5 1409.47 604.312
  -1 -18   5 870.491 450.372
  -1  18   5 918.256 490.867
   1  18  -6-305.618 423.017
   1 -18   6 236.136 292.769
  -1  18  -6 563.573 396.027
   1 -18   6 1233.57 488.595
  -1 -18   6 1113.11 429.269
  -1  18  -6 411.234 308.129
   1  18   6 420.781 309.181
  -1  18   6 992.160 503.564
   1 -18  -6 1239.96 522.412
   1  18  -6 203.907 339.067
   1 -18  -6 1207.32 577.325
  -1 -18  -6 1056.89 534.853
   1  18   6 1114.51 591.042
   1 -18   7 14018.0 1463.79
  -1  18  -7 10896.5 1410.91
  -1  18   7 11887.9 1309.48
   1 -18  -7 11327.2 1480.35
   1  18   7 11511.7 1552.74
   1  18  -7 9944.70 1355.72
   1  18   7 11476.2 1337.92
  -1 -18   7 12010.4 1353.09
  -1 -18  -7 10937.9 1458.77
  -1  18  -7 11037.3 1419.98
  -1 -18  -7 12270.9 1580.19
   1  18  -7 10699.4 1428.46
   1 -18  -7 12726.5 1618.39
  -1  18   7 12164.2 1621.81
   1 -18   7 12208.3 1486.26
   1  18  -8 636.369 395.704
  -1 -18  -8 1595.86 604.508
   1  18  -8 474.554 398.087
  -1  18   8 802.669 426.085
   1  18   8 492.821 432.507
   1  18   8-158.212 259.134
  -1 -18  -8 317.573 370.811
  -1 -18   8 861.071 367.656
  -1  18  -8 392.215 361.645
  -1  18  -8 562.099 264.010
  -1  18   8 1093.56 487.840
   1 -18   8 45.4472 321.197
   1 -18  -8 696.974 349.265
   1 -18   8 238.860 340.115
   1 -18  -8 107.116 413.717
   1 -18  -9 256.791 317.558
  -1 -18   9 641.248 377.059
  -1  18  -9-50.5778 267.206
  -1  18   9-90.8537 363.631
  -1  18  -9 153.518 293.471
  -1 -18  -9 461.352 495.693
   1  18   9 255.287 272.504
   1  18  -9-316.147 460.108
   1 -18   9 364.843 407.554
   1  18   9 147.353 298.967
  -1  18   9 489.510 400.242
  -1  18  -9 47.0911 230.325
  -1 -18  -9-254.421 402.516
   1  18  -9 139.415 309.350
   1 -18  -9-274.021 451.498
   1  18 -10 1616.60 602.285
  -1  18 -10 1365.82 608.707
   1  18  10 1506.77 596.086
   1  18  10 197.170 377.486
  -1  18  10 814.854 482.293
   1 -18  10 417.710 328.790
  -1  18  10 904.059 433.235
   1  18 -10 855.951 447.226
  -1  18 -10 1812.15 655.499
  -1 -18 -10 1513.87 653.277
  -1 -18 -10 1332.30 526.161
   1 -18 -10 2446.00 818.027
  -1  18 -10 1452.87 564.212
   1 -18 -10 1382.68 649.425
  -1  18 -11 1927.55 675.775
   1  18 -11 2443.72 784.656
   1 -18 -11 1922.01 669.093
   1 -18 -11 2174.14 787.322
  -1  18 -11 2122.18 649.933
   1  18  11 3299.57 893.167
   1 -18  11 1954.23 681.857
  -1 -18 -11 616.029 429.927
   1  18 -11 1936.24 595.365
  -1  18  11 2807.95 868.729
  -1  18  11 1763.15 607.433
  -1  18 -11 1109.37 488.069
  -1 -18 -11 2948.46 933.506
   1 -18 -11 2177.71 788.037
   1  18  11 406.953 395.179
  -1 -18 -12 245.974 366.534
   1  18 -12 1632.71 736.080
   1  18  12 833.306 501.310
  -1  18  12 1929.66 728.650
   1 -18  12 113.492 346.778
  -1  18 -12 1145.87 585.602
   1  18 -12 1199.46 501.896
  -1  18 -12 1960.80 744.317
   1  18  12 829.848 435.686
  -1  18  12 1031.20 535.122
   1 -18 -12 1097.55 678.587
   1 -18 -12 825.098 474.706
   1 -18 -12 1351.61 519.464
  -1 -18 -12 1970.21 709.801
  -1 -18 -13-135.004 492.408
   1 -18 -13 336.141 492.346
   1  18 -13 241.188 249.706
  -1  18  13-58.0073 358.119
   1 -18 -13 118.688 446.227
   1  18  13 431.499 387.831
   1  18  13 0.81834 397.898
  -1  18  13 4.29695 308.848
   1 -18  13-115.346 391.250
  -1  18 -13 247.774 274.248
  -1  18 -13-68.2452 341.298
   1  18  14-282.845 354.379
  -1  18  14-239.811 519.947
   1  18  14 242.934 317.138
   1 -18  14-169.711 387.821
  -1  18  14 453.950 432.526
  -1  18 -14-404.104 500.875
  -1  18  15 2718.82 820.056
   1  18  15 1057.33 431.257
  -1  18  15 1398.76 629.066
  -1  18 -15 3072.29 878.841
   1 -18  15 4287.91 947.622
  -1  18  16 273.067 338.484
   1  19   0-165.183 295.271
  -1  19   0-122.433 250.020
  -1  19   0-413.739 402.310
   1 -19   0 597.639 471.287
  -1 -19   0-930.534 440.690
   1  19   0 286.611 308.250
   1  19  -1-17.1449 324.310
  -1  19  -1 157.498 331.975
   1  19  -1 325.454 459.225
   1 -19   1 49.6644 373.225
  -1  19   1-215.781 377.366
  -1 -19   1-194.764 244.321
  -1 -19  -1 13.6358 204.516
  -1  19  -1 363.686 444.383
   1 -19  -1 280.002 357.962
   1  19   1-118.627 451.085
  -1 -19  -1 416.338 394.806
   1  19   1-88.8275 253.282
  -1  19   1-107.368 176.606
   1  19  -2 119.391 246.923
   1  19   2 1136.01 656.368
  -1  19   2 1659.37 764.844
  -1 -19  -2 908.038 451.561
  -1  19  -2 70.1059 218.121
   1 -19   2 658.554 401.914
  -1  19  -2-108.253 413.788
   1  19   2 472.772 332.388
   1  19  -2 936.249 639.746
   1 -19  -2 271.035 400.718
  -1 -19  -2 206.079 290.616
   1 -19  -2 287.396 368.229
  -1 -19   2 280.512 222.984
   1  19   3 35743.4 2769.81
   1  19  -3 33936.2 2637.60
   1  19  -3 31024.6 2298.83
   1  19   3 33471.0 2183.41
  -1  19  -3 32856.1 2295.49
  -1 -19   3 33515.7 2317.49
  -1  19   3 36402.5 2812.66
   1 -19  -3 33091.1 2541.74
   1 -19  -3 31802.8 2314.15
  -1 -19  -3 32627.2 2417.51
   1 -19   3 32056.4 2413.96
  -1  19  -3 33180.5 2601.27
  -1 -19  -3 34586.2 2433.60
   1  19   4 415.212 459.174
  -1  19  -4 403.041 368.198
   1 -19  -4 323.167 366.718
  -1  19   4 392.109 555.083
  -1 -19  -4 353.652 375.936
   1 -19  -4 645.638 445.024
  -1  19  -4 1100.31 572.602
  -1 -19   4 941.044 483.201
   1  19  -4 499.174 420.619
  -1 -19  -4 703.930 378.528
   1  19   4 119.976 298.164
   1 -19   4 114.134 261.621
   1  19  -4 1335.02 591.672
  -1  19  -5 44641.3 2993.26
  -1  19  -5 47270.3 2861.04
   1 -19  -5 42085.5 2911.96
   1  19   5 44764.6 3123.04
   1 -19   5 42423.3 2776.34
  -1 -19  -5 37007.8 2650.49
  -1  19   5 42884.1 3060.99
   1  19  -5 45872.9 3047.33
  -1 -19   5 45719.1 2693.96
  -1 -19  -5 41820.3 2816.47
   1 -19  -5 43071.7 2831.27
   1  19  -5 42872.1 2793.08
   1  19   6 922.643 553.356
   1  19  -6-12.3436 347.954
  -1  19  -6 350.585 368.619
  -1  19  -6 1090.60 526.417
   1 -19   6 1366.24 546.085
   1  19  -6 232.654 440.755
  -1 -19   6 1404.89 512.866
   1 -19  -6 1942.68 757.517
  -1 -19  -6 1690.28 671.972
   1 -19   6 1556.02 572.414
   1 -19  -6-204.400 420.924
  -1 -19  -6 1486.86 641.458
  -1  19   6 673.096 404.500
   1  19  -7-177.439 323.881
  -1 -19  -7-247.923 480.074
   1 -19   7 331.877 313.886
   1 -19  -7-51.7839 243.933
  -1  19  -7 607.037 320.543
   1  19   7 630.627 491.281
   1  19   7 885.118 447.879
   1  19  -7 465.542 464.265
  -1  19  -7 562.800 450.887
  -1 -19  -7 556.199 465.338
  -1  19   7 124.334 380.662
  -1 -19   7 761.962 410.433
   1 -19  -7 132.410 299.034
   1 -19   7 278.789 434.362
   1 -19   8 3687.79 831.571
   1  19   8 3773.60 850.766
  -1 -19  -8 2346.49 721.924
   1  19  -8 3169.68 829.112
  -1  19   8 2094.29 714.354
   1 -19  -8 4112.16 1078.86
  -1  19  -8 1619.73 609.851
   1  19   8 2327.29 800.762
   1 -19   8 2228.62 662.609
  -1  19  -8 2226.46 738.134
  -1  19  -8 4058.55 865.905
  -1 -19  -8 3773.30 964.715
   1  19  -8 1922.01 637.452
   1 -19  -8 3847.01 956.525
  -1  19  -9 928.213 593.829
   1 -19   9 769.725 403.634
   1 -19  -9-353.195 401.255
  -1  19   9-28.0758 426.227
  -1  19  -9 234.135 256.690
   1  19   9 227.655 332.867
  -1  19  -9 109.053 253.662
   1  19  -9 800.695 558.181
   1 -19   9 988.620 397.649
  -1 -19  -9 566.014 434.987
  -1 -19  -9 431.510 434.900
   1 -19  -9 144.200 444.206
   1  19   9 803.270 537.285
   1  19  -9 555.153 376.867
  -1  19 -10 6527.94 1206.02
   1  19  10 4970.75 1098.96
  -1  19  10 5108.61 959.613
   1  19 -10 6529.50 1215.19
   1  19  10 7399.51 1229.39
   1 -19  10 7587.94 1250.27
  -1 -19 -10 7550.38 1348.15
  -1  19  10 7705.59 1356.36
   1 -19  10 5586.32 1010.46
   1  19 -10 5438.34 1050.16
  -1  19 -10 6459.59 1140.42
   1 -19 -10 7255.86 1341.95
  -1  19 -10 6823.11 1149.19
  -1 -19 -10 6459.80 1194.17
   1 -19 -10 4623.42 1046.08
  -1  19 -11 8818.10 1355.33
   1  19  11 7009.82 1200.72
   1  19 -11 6436.65 1219.09
   1  19 -11 7888.38 1247.54
  -1  19  11 7039.20 1317.72
  -1 -19 -11 8779.21 1451.83
   1  19  11 4857.14 1145.35
   1 -19 -11 6367.34 1123.84
  -1  19  11 7134.87 1184.17
  -1  19 -11 6904.58 1263.82
  -1  19 -11 8803.52 1293.31
  -1 -19 -11 8542.56 1485.87
   1 -19 -11 7899.80 1421.43
   1 -19 -11 7347.62 1333.80
   1 -19  11 8353.89 1317.50
  -1 -19 -12 215.654 401.163
  -1  19 -12 111.996 354.710
   1  19  12-753.208 499.882
  -1  19  12 69.9628 287.127
   1 -19  12-473.373 313.082
   1  19  12 893.949 494.373
  -1  19  12 491.167 393.331
  -1  19 -13 9636.33 1483.80
  -1  19  13 9322.66 1433.84
   1  19  13 8411.42 1382.90
   1 -19  13 7767.04 1293.90
  -1  19  13 9549.03 1529.17
   1  19  13 8887.98 1428.61
   1  19  14 634.946 328.479
  -1  19  14 1343.93 622.526
  -1  19 -14 628.148 348.179
   1 -20   0 317.460 296.637
  -1  20   0-48.0051 440.988
   1  20   0-328.249 418.748
  -1 -20   0-438.206 328.837
   1  20   0-197.055 300.012
   1  20  -1 4210.76 978.761
  -1 -20   1 3243.11 767.291
   1 -20   1 3865.35 909.518
   1  20   1 3150.01 849.237
   1 -20  -1 2899.33 827.542
  -1  20  -1 4909.32 1090.79
  -1  20  -1 2570.25 683.891
  -1 -20  -1 4408.43 892.720
   1  20   1 3084.21 735.576
  -1  20   1 5123.69 1080.15
   1  20  -1 2081.00 580.005
  -1 -20  -2 4028.43 822.574
  -1 -20   2 4397.68 857.946
   1 -20   2 3193.19 833.639
   1  20   2 2405.04 732.791
   1  20  -2 5274.53 1120.84
   1 -20  -2 2977.61 850.023
  -1  20  -2 3880.06 805.371
  -1  20  -2 4078.44 988.329
  -1 -20  -2 3024.86 776.549
  -1  20   2 2567.57 788.136
   1  20   2 4142.22 825.711
   1  20  -2 2589.07 686.018
   1 -20   3 4432.18 962.067
   1  20  -3 3829.66 987.968
   1  20   3 4632.21 1026.91
   1 -20  -3 3609.82 831.367
   1 -20  -3 4255.90 978.834
  -1  20  -3 2289.87 658.648
  -1 -20   3 2765.22 724.805
  -1  20  -3 2740.35 753.541
   1  20  -3 5048.58 1008.79
  -1 -20  -3 4014.52 888.260
  -1 -20  -3 3512.10 829.700
  -1  20   3 4155.75 1024.88
  -1  20  -4 3623.35 860.851
  -1  20  -4 3871.02 909.698
  -1 -20  -4 2824.53 772.876
  -1 -20   4 2656.84 737.284
   1  20  -4 4341.80 1000.34
   1 -20   4 3479.94 837.498
   1 -20  -4 5042.48 1004.02
  -1 -20  -4 3463.86 842.457
   1  20   4 3078.27 903.162
   1  20  -4 2864.21 748.620
   1 -20  -4 2724.13 733.542
  -1  20   4 2843.35 810.428
  -1 -20  -5 8559.92 1309.57
  -1 -20  -5 7875.55 1301.95
   1 -20   5 8230.03 1272.61
   1  20  -5 7105.69 1277.34
  -1  20  -5 6552.67 1206.55
  -1  20   5 8803.76 1471.92
   1 -20  -5 8389.82 1348.93
   1  20  -5 7492.38 1255.86
   1 -20  -5 6779.34 1162.34
  -1 -20   5 6481.68 1062.88
   1  20   5 7811.41 1365.08
  -1  20  -5 9903.46 1370.07
   1  20  -6 1019.28 475.525
  -1  20   6 60.8658 313.356
  -1  20  -6 1709.95 586.293
  -1  20  -6 1828.41 604.349
  -1 -20  -6 1784.52 688.036
   1 -20   6 1718.95 607.835
   1  20   6 1238.51 624.959
   1  20  -6 2821.80 866.805
   1 -20  -6 1752.69 646.520
  -1 -20  -6 2385.04 728.378
   1 -20  -6 1196.20 587.344
   1  20  -7 1164.61 513.661
   1  20  -7 1258.01 495.011
  -1 -20  -7 1028.95 525.175
  -1  20   7 1433.42 576.950
   1  20   7 1139.39 603.484
   1 -20  -7 1107.01 421.014
  -1  20  -7 2223.04 764.342
   1 -20  -7 306.679 371.449
  -1 -20  -7 1326.08 619.367
   1 -20   7 717.751 408.813
  -1  20  -7 1518.95 556.004
   1 -20   8 769.739 353.278
  -1  20   8 576.529 544.191
  -1  20  -8 519.870 293.489
   1 -20  -8 620.154 570.383
  -1 -20  -8 878.640 527.933
  -1  20  -8 721.523 428.040
  -1 -20  -8 842.762 471.234
   1  20  -8 86.6488 381.338
   1  20   8 634.830 428.815
   1 -20  -8 426.987 496.665
   1  20  -8 602.048 283.777
  -1 -20  -9 548.476 383.201
   1  20  -9 580.872 511.349
  -1  20  -9 1196.70 558.973
   1  20  -9 1429.32 614.419
   1  20   9 271.988 377.497
   1 -20   9 838.710 525.618
  -1  20   9 1073.88 683.542
  -1  20  -9 1375.59 572.452
   1 -20  -9 701.121 394.232
   1 -20  -9 1549.74 677.090
  -1 -20  -9 677.922 554.232
   1 -20  10 105.825 319.510
  -1  20 -10 1207.33 635.380
   1  20  10 285.684 366.423
   1  20 -10 164.126 397.009
  -1 -20 -10 521.908 473.838
   1 -20 -10 1339.95 666.748
  -1  20 -10 752.250 444.734
  -1 -20 -10 197.664 259.770
   1 -20 -11 4535.20 1013.36
   1 -20  11 6039.31 1140.27
   1  20  11 4272.02 948.630
   1  20 -11 4158.64 955.622
   1  20  12 1695.40 635.385
   1  21   0-321.828 525.327
   1  21   0-501.211 374.133
  -1  21   0-6.43112 287.228
   1 -21   0-135.497 372.940
  -1 -21   0 313.207 383.415
   1 -21  -1 452.336 419.876
   1 -21   1 221.908 225.693
  -1 -21   1 916.128 493.080
  -1  21   1 702.067 589.926
   1  21   1 536.130 509.007
  -1  21  -1 32.7611 430.440
   1  21  -1 543.260 555.265
  -1 -21  -1 216.266 235.159
   1  21  -1-38.8596 226.709
   1  21  -2 1042.43 596.269
   1 -21   2 2384.87 744.908
   1 -21  -2 645.830 433.380
  -1 -21   2 1931.27 618.634
  -1  21   2 1868.19 746.662
   1  21   2 1692.78 676.996
  -1  21  -2 3036.79 933.653
   1  21  -2 3195.87 813.469
  -1 -21  -2 1447.71 558.402
  -1  21  -3 5333.97 1152.75
   1 -21  -3 4900.52 1015.38
   1  21   3 4325.36 1085.14
   1 -21   3 5215.32 1059.33
  -1  21   3 4834.22 1127.38
   1  21  -3 5334.34 1129.21
  -1 -21  -3 5999.55 1130.77
  -1  21  -3 4297.08 894.236
   1  21  -3 4225.41 941.186
   1 -21   4 684.402 539.315
  -1  21  -4 82.3768 327.890
   1 -21  -4 512.966 478.496
  -1  21   4 334.087 436.228
   1  21  -4-253.247 457.594
  -1 -21  -4 1095.15 517.603
  -1  21  -4 613.857 501.153
   1  21   4 10.3896 400.979
  -1 -21  -4 395.213 479.688
   1  21  -4 400.781 366.917
  -1 -21  -5 11277.4 1576.82
   1  21   5 10826.9 1627.19
  -1  21  -5 11461.7 1641.59
   1 -21  -5 13986.5 1808.05
   1 -21  -5 10757.6 1490.82
   1  21  -5 10944.5 1503.88
  -1  21   5 12648.1 1797.63
  -1 -21  -5 13175.0 1663.90
   1 -21   5 8671.53 1339.24
   1  21  -5 9173.38 1484.59
  -1  21  -5 10195.1 1414.57
   1  21  -6 1010.42 517.291
  -1  21  -6 42.7009 262.105
  -1  21  -6 750.826 559.599
   1 -21   6 1476.14 590.911
   1  21  -6 326.201 386.747
   1 -21  -6 1606.83 660.900
  -1 -21  -6 690.603 402.687
  -1 -21  -6-329.425 537.601
   1 -21  -6 1560.67 662.978
   1  21  -7 77.3840 268.430
  -1  21  -7 361.418 386.624
   1 -21  -7-205.071 489.189
   1  21  -7-127.536 322.172
   1 -21   7 2.42705 361.669
  -1 -21  -7 869.025 525.218
   1 -21  -7 432.046 461.872
  -1  21  -7 388.885 342.077
  -1 -21  -7 162.903 390.917
  -1  21  -8 3458.54 875.451
  -1  21  -8 6359.96 1170.37
   1 -21   8 4499.77 1001.15
  -1 -21  -8 5895.42 1170.56
   1  21  -8 6527.01 1223.87
  -1 -21  -8 4088.97 998.845
   1 -21  -8 5466.63 1153.89
   1 -21   9 1056.94 547.027
  -1  21  -9 138.457 349.100
  -1 -21  -9 974.301 522.574
   1  21 -10 668.030 447.692
  -1  21 -10 827.147 512.938
   1 -22   0 161.992 282.834
  -1 -22  -1 2720.15 784.337
   1 -22  -1 3470.73 891.136
   1  22  -1 3412.66 875.939
   1 -22   1 1643.88 626.502
   1 -22  -2 297.217 331.085
   1 -22   2-239.619 388.902
   1  22  -2 259.935 311.121
  -1 -22  -3 917.547 518.985
   1 -22   3 1816.13 680.087
   1 -22  -3 1050.57 488.016
   1  22  -3 163.237 400.945
  -1 -22  -4 6992.79 1262.69
   1 -22  -4 5227.73 1122.26
   1 -22   4 5379.91 1112.91
  -1  22  -4 5848.73 1083.73
   1  22  -4 4295.24 999.413
   1  22  -5 749.237 495.959
  -1  22  -5-86.5345 297.816
   1 -22   5 1384.66 639.996
  -1 -22  -5 274.533 400.037
  -1 -22  -5 572.056 445.293
  -1 -22  -6 1271.32 694.200
   1 -22   6-284.027 395.018
  -1  22  -6 965.389 547.224
  -1 -22  -6 1510.62 656.094
   1 -22   7-202.865 376.901
  -1 -22  -7-96.8365 457.773
  -2   0   0 63094.5 1196.58
   2   0   0 60602.3 1173.22
   2   0   0 62090.3 965.348
  -2   0   0 62500.9 1175.87
  -2   0   0 63675.4 1282.25
  -2   0   0 59990.9 1160.00
   2   0   0 63488.3 1264.39
   2   0   0 61307.0 1182.48
  -2   0   0 61835.3 971.465
   2   0   0 62806.3 1180.82
  -2   0  -1 135.579 95.1888
   2   0   1 39.8735 98.2068
  -2   0  -1 16.4132 74.7812
   2   0  -1 179.176 130.849
  -2   0   1-46.4850 83.8161
  -2   0  -1-6.63087 70.1320
   2   0  -1 135.244 74.0731
   2   0   1 10.3028 64.1604
   2   0  -1-16.1826 52.4857
   2   0   1-92.9394 82.4129
  -2   0   1 11.7290 106.392
   2   0   1 12.8737 79.4569
  -2   0  -1 92.6891 84.4019
  -2   0   1 37.9787 67.7502
  -2   0   1-3.43931 80.2654
  -2   0   1 57.5536 49.2856
  -2   0   1-55.6247 58.8391
   2   0  -1 2.00328 90.9765
   2   0  -1-41.5458 112.781
   2   0  -1-120.438 125.448
  -2   0  -1-1.34367 58.4969
   2   0   1 73.0897 95.0597
  -2   0   1 120.545 88.7836
  -2   0   1 8.67717 85.7209
  -2   0  -2 164506. 2115.33
   2   0   2 164399. 1565.15
  -2   0  -2 162191. 2037.43
  -2   0  -2 158946. 1745.92
  -2   0   2 158289. 2210.83
   2   0   2 160956. 1779.30
  -2   0  -2 160981. 1547.50
   2   0  -2 155934. 2223.45
  -2   0  -2 156386. 1318.65
   2   0  -2 165257. 2172.21
   2   0   2 158496. 2027.99
   2   0  -2 155666. 1824.55
  -2   0   2 161238. 2113.20
   2   0  -2 160656. 1583.43
  -2   0   2 163515. 1593.80
  -2   0   2 165831. 2274.18
   2   0   2 163008. 2089.71
  -2   0   2 164135. 2167.22
  -2   0   2 164507. 2269.21
   2   0  -2 160664. 2079.08
  -2   0   2 155674. 1818.13
   2   0  -2 166819. 1795.67
  -2   0   2 163834. 1801.41
   2   0   2 160881. 1317.44
   2   0  -3 5.16622 73.7890
  -2   0   3 91.9153 117.275
  -2   0  -3-100.428 74.8914
  -2   0   3 173.503 128.879
  -2   0  -3-99.4339 120.936
   2   0   3 35.6516 64.1505
  -2   0   3 39.6330 83.2520
   2   0   3 59.3271 72.7541
   2   0   3-30.9493 109.740
  -2   0  -3 100.982 75.5340
   2   0  -3 47.0290 100.446
  -2   0   3-47.4547 126.466
   2   0  -3-49.4638 138.060
  -2   0  -3 84.0596 114.104
   2   0   3 100.895 62.1734
  -2   0   3-142.506 143.155
   2   0  -3-141.852 135.885
   2   0  -3 171.854 75.2529
   2   0   3 147.912 122.710
   2   0  -3-123.636 145.906
  -2   0   3 19.9299 60.2654
  -2   0   4 43450.7 1334.55
   2   0  -4 42389.5 1076.95
  -2   0  -4 45641.6 1249.46
  -2   0  -4 42510.6 1205.48
  -2   0   4 44038.6 1090.80
  -2   0   4 43959.4 1291.94
   2   0   4 43321.7 1011.07
   2   0  -4 42798.9 1318.56
   2   0   4 43235.1 1216.65
  -2   0   4 45580.5 1372.57
  -2   0  -4 43257.6 1087.23
  -2   0   4 43520.5 1035.49
   2   0   4 41320.4 1076.79
   2   0  -4 43929.2 1333.20
  -2   0  -4 42719.5 1000.29
  -2   0  -4 42853.6 937.241
   2   0  -4 41076.7 1291.28
  -2   0   4 42375.1 1312.62
   2   0   4 42828.0 1308.28
   2   0  -4 43047.0 1279.06
   2   0  -4 42959.2 1017.88
  -2   0   5 109.470 108.173
   2   0  -5-30.0446 137.175
   2   0   5 94.7817 94.9060
   2   0   5 304.802 204.861
  -2   0   5 444.401 146.101
   2   0  -5 271.001 134.914
  -2   0  -5 165.243 146.485
  -2   0   5 199.827 138.938
  -2   0   5 83.7631 85.7552
   2   0  -5-26.3995 101.243
   2   0  -5 34.4812 130.303
  -2   0   5 229.515 173.606
   2   0   5 24.6150 81.7870
  -2   0  -5 152.833 117.566
   2   0   5 200.185 161.612
   2   0   5 276.815 145.016
   2   0  -5 305.866 181.989
  -2   0  -5 23.9627 52.4178
  -2   0   5 340.626 174.629
  -2   0  -5 67.7819 71.6870
  -2   0   5 234.620 131.651
   2   0  -6-42.2970 134.539
  -2   0   6 43.7330 89.9268
  -2   0  -6 26.6725 84.2795
   2   0   6-31.9831 142.665
   2   0   6 142.164 172.533
  -2   0  -6 97.9464 221.505
  -2   0  -6 46.7501 49.2123
  -2   0   6 60.1829 115.226
  -2   0   6-8.90716 109.758
   2   0   6 41.3341 81.0712
  -2   0   6-21.5616 100.140
   2   0  -6 90.3040 126.549
   2   0   6-116.440 123.020
  -2   0  -6-21.3506 136.321
  -2   0   6 73.0024 157.379
   2   0  -6 295.117 204.265
   2   0   6 144.629 103.053
   2   0  -7-87.7162 161.281
   2   0   7 194.298 129.166
  -2   0   7 5.35936 116.766
  -2   0  -7 330.395 204.787
   2   0   7-47.3765 150.542
   2   0   7-41.7793 150.888
   2   0  -7-57.7361 134.880
  -2   0   7 0.18953 110.934
   2   0  -7 70.0535 187.796
  -2   0  -7 318.876 219.090
  -2   0   7-100.659 208.667
   2   0   7 80.9364 128.481
  -2   0  -7 50.0618 48.6052
  -2   0   8 217611. 3957.72
   2   0   8 206880. 2989.21
   2   0   8 212682. 3855.33
   2   0   8 214702. 3662.32
   2   0   8 207021. 3464.24
   2   0  -8 214929. 3049.24
  -2   0  -8 215567. 3910.61
  -2   0  -8 213720. 3380.58
  -2   0  -8 210231. 1526.36
   2   0   8 218177. 1877.28
   2   0  -8 214250. 3977.22
   2   0  -9 69.1373 152.743
   2   0   9 9.33275 55.4130
   2   0   9 415.057 345.840
  -2   0   9-65.9986 224.787
  -2   0  -9 73.5311 198.482
   2   0   9 140.210 276.257
   2   0  -9 386.494 335.168
  -2   0  -9 82.4168 236.443
   2   0  10 3388.59 282.602
   2   0  10 4580.09 648.305
   2   0 -10 3915.92 484.310
  -2   0 -10 3690.60 599.129
  -2   0  10 2925.57 554.481
  -2   0 -10 3196.00 479.657
   2   0 -10 3514.25 639.698
   2   0  10 3860.91 582.455
  -2   0 -11 77.5383 202.640
  -2   0  11-124.581 215.884
  -2   0 -11 132.463 175.621
   2   0  11-17.4304 58.1565
   2   0  11-1.82690 292.062
   2   0  11 147.312 246.810
   2   0 -11-59.7820 136.206
   2   0 -11-40.6404 304.543
   2   0  12 1456.20 210.006
   2   0  12 1229.59 371.664
  -2   0 -12 1354.69 416.206
   2   0 -12 888.492 321.220
   2   0 -12 1095.65 395.061
  -2   0  12 1504.31 466.365
  -2   0 -12 1490.63 365.844
   2   0  12 1706.86 436.562
   2   0  13 132.460 89.3718
  -2   0  13 70.8041 286.023
  -2   0 -13 72.3416 218.684
   2   0  13 154.975 214.736
   2   0  13-76.2873 300.701
  -2   0 -13-205.633 308.309
   2   0 -13-236.470 269.676
   2   0 -13-99.2735 238.921
   2   0  14 2859.65 632.284
   2   0 -14 3096.18 550.846
   2   0  14 2351.48 570.397
  -2   0  14 2125.08 589.660
  -2   0 -14 1965.02 570.390
  -2   0 -14 3052.10 530.901
   2   0 -14 2467.79 575.657
  -2   0 -15 290.018 413.743
   2   0  15 436.805 346.414
   2   0 -15-468.726 487.271
  -2   0  15-367.541 416.459
   2   0 -15 86.2680 194.479
   2   0  15 3.00333 256.572
  -2   0 -15-53.8815 221.048
  -2   0 -16 10711.8 1312.10
   2   0  16 9721.89 1182.81
   2   0 -16 8805.29 1201.61
  -2   0  16 9311.91 1244.08
   2   0  16 10101.4 1194.97
  -2   0 -16 8132.33 905.149
   2   0 -16 8659.90 934.938
  -2   0 -17 103.237 319.763
   2   0 -17-350.322 427.165
   2   0  17 37.6123 382.527
  -2   0  17 218.667 335.682
   2   0  17 85.1503 325.181
  -2   0 -17-32.5781 364.125
   2   0 -17 147.281 187.916
   2   0 -18 27440.6 1755.95
   2   0  18 31157.9 2280.76
  -2   0  18 32468.1 2429.04
   2   0 -18 30496.7 2337.19
  -2   0 -18 29682.1 1837.62
  -2   0 -18 27927.2 2207.33
   2   0  18 27686.2 2168.09
  -2   0  19 542.769 520.507
   2   0 -19 467.922 360.838
   2   0  19-156.060 426.384
   2   0  19-324.481 375.413
  -2   0 -19 786.070 451.501
   2   0 -19-4.40975 331.557
  -2   0 -19 82.0161 215.923
   2   0  20 1449.69 534.260
   2   0  20 3092.87 797.053
   2   0 -20 1957.69 617.092
  -2   0 -20 2189.72 677.734
   2   0  20 2096.73 672.536
   2   0 -20 1905.39 496.069
  -2   0  20 1301.41 377.661
  -2   0 -21 271.481 472.066
   2   0  21-379.516 489.677
   2   0  21 63.2148 308.913
  -2   0  21-245.938 295.958
  -2   0 -21-168.412 377.617
   2   0  21-39.0394 306.179
   2   0 -21-135.596 422.035
  -2   0  21 67.8776 302.497
  -2   0  22 601.568 552.769
   2   0  22 1011.88 557.196
   2   0  22 694.670 467.228
  -2   0  22 1273.97 586.299
  -2   0 -22 533.786 472.932
  -2   0 -22 818.823 509.035
   2   0  22 593.899 381.194
   2   0 -22 439.346 528.661
   2   0 -23 470.005 447.058
  -2   0 -23-418.677 353.086
   2   0  23-68.5584 469.612
   2   0  23 233.811 468.670
  -2   0  23-343.621 380.208
  -2   0  23 391.250 598.597
  -2   0  23-36.1068 252.945
   2   0  23 186.520 261.358
  -2   0 -23 680.269 525.085
   2   0  24 6669.37 1186.51
  -2   0  24 9320.53 1380.37
   2   0  24 10907.8 1625.59
  -2   0 -24 8466.83 1350.05
  -2   0  24 5676.68 1114.51
  -2   0 -24 8705.18 1496.25
  -2   0  25-373.070 439.298
   2   0  25-66.4275 265.762
   2  -1   0 141691. 1932.85
  -2  -1   0 142318. 1211.11
  -2  -1   0 139720. 1980.05
  -2  -1   0 140841. 1903.73
  -2   1   0 135767. 1732.89
  -2  -1   0 136975. 1668.87
  -2   1   0 139213. 1841.88
   2   1   0 139559. 1781.48
   2  -1   0 137835. 1736.87
   2  -1   0 136458. 1852.03
  -2  -1   0 136658. 1585.82
   2  -1   0 136372. 1810.74
  -2  -1   0 136745. 1790.38
  -2  -1   0 137772. 1987.77
   2  -1   0 141337. 1915.05
  -2   1   0 138656. 1913.89
   2   1   0 142531. 1190.89
  -2   1   0 138750. 1927.92
   2   1   0 138835. 1969.67
   2   1   0 139530. 1590.69
  -2   1   0 139106. 1880.28
   2   1   1 66239.8 1046.20
  -2  -1  -1 64431.0 1104.84
   2  -1  -1 67452.4 1374.75
   2  -1   1 63282.1 1211.33
   2   1  -1 66865.1 1075.94
  -2  -1  -1 64517.3 1021.97
   2   1   1 65949.4 1064.08
  -2   1   1 62748.6 1347.30
  -2   1   1 63908.1 1157.27
  -2   1   1 68130.6 1377.35
   2   1   1 63681.4 1027.12
  -2  -1  -1 70368.9 1429.75
   2   1  -1 70343.2 1414.57
   2  -1  -1 67002.3 1187.37
  -2   1  -1 65707.3 1228.32
  -2   1   1 65356.6 972.249
   2   1  -1 66060.3 1201.34
  -2  -1   1 66847.4 1210.55
  -2   1  -1 65270.1 1281.72
   2   1   1 65390.5 1370.98
   2  -1   1 66130.4 1301.07
  -2  -1  -1 67408.9 1365.56
   2  -1  -1 68916.0 1394.56
   2  -1   1 64077.2 1249.57
   2  -1   1 65955.7 1323.64
  -2  -1   1 65350.9 1357.47
  -2  -1  -1 66012.8 1066.61
  -2   1   1 67489.3 1361.11
  -2   1  -1 65346.9 1276.54
  -2  -1   1 65383.3 1087.94
   2   1  -1 65949.5 1342.30
   2  -1   1 64242.5 1197.84
  -2   1   1 68728.6 1380.18
   2  -1  -1 67891.2 1400.41
   2   1  -1 65755.8 1276.47
  -2  -1   1 65776.0 1290.91
  -2  -1   1 65990.3 1385.32
  -2   1   1 65492.6 1367.84
   2  -1  -1 64542.1 990.423
   2   1   1 66911.2 1105.26
   2  -1  -2 9641.29 559.768
  -2  -1  -2 8339.82 348.764
   2   1   2 9262.95 545.601
   2  -1   2 9418.36 471.937
  -2  -1   2 8980.46 547.113
  -2  -1  -2 8672.80 533.454
  -2   1  -2 9674.00 502.607
  -2   1   2 9239.78 462.532
  -2  -1   2 8576.99 462.869
   2  -1   2 8942.92 488.118
   2  -1  -2 8696.91 541.417
  -2   1   2 8934.91 546.893
  -2  -1   2 9180.40 464.704
   2   1   2 8533.11 458.576
  -2   1  -2 9042.48 469.786
   2  -1  -2 9215.53 463.313
  -2  -1  -2 8978.10 494.792
  -2  -1  -2 8910.35 354.251
   2   1  -2 10493.2 515.079
   2   1  -2 8016.61 512.259
   2   1  -2 9848.20 532.153
  -2  -1   2 9162.62 503.261
   2   1  -2 9037.97 463.128
  -2   1   2 8921.42 365.250
   2  -1  -2 9375.22 551.053
  -2   1   2 9111.49 451.304
  -2  -1  -2 9027.65 370.522
  -2  -1   2 8851.53 534.564
   2  -1   2 8389.97 502.170
  -2  -1  -2 9984.81 559.338
  -2   1   2 9167.46 547.267
   2  -1   2 9410.79 352.314
  -2   1   2 9921.37 567.517
   2   1   2 9399.19 371.237
   2  -1  -2 9328.06 553.498
  -2   1  -2 9227.14 522.102
   2   1   2 9362.10 365.410
  -2   1   2 9741.68 553.317
  -2  -1   2 9697.08 507.857
   2  -1  -2 9432.11 464.874
  -2  -1   3 36788.0 1132.24
   2  -1  -3 32509.1 1096.84
  -2  -1  -3 35933.6 697.575
  -2  -1   3 34788.8 1144.46
  -2   1  -3 35310.6 986.020
   2  -1   3 36749.1 1006.48
  -2   1   3 35313.7 1144.15
   2   1   3 34718.6 1093.82
  -2  -1   3 35711.1 1059.79
   2  -1  -3 37314.9 722.591
  -2  -1  -3 36806.4 958.612
   2  -1  -3 35164.3 1141.22
  -2  -1  -3 34023.5 1090.43
  -2   1   3 35362.8 975.930
  -2  -1  -3 35352.7 883.721
   2   1  -3 35816.4 986.663
  -2  -1   3 34522.5 731.345
   2  -1   3 34315.1 951.412
  -2  -1   3 36431.2 1008.87
  -2   1  -3 34693.4 949.783
  -2  -1  -3 36472.8 1117.69
  -2   1   3 35596.8 1132.47
  -2   1   3 34903.9 1135.91
  -2   1  -3 35921.5 1122.56
  -2   1   3 35392.9 723.059
  -2   1   3 36762.9 1175.68
   2  -1  -3 35131.6 1119.00
  -2  -1   3 36918.4 1086.74
   2   1   3 35330.4 697.189
  -2  -1   3 37627.1 1131.19
   2   1   3 35501.5 867.402
   2  -1  -3 36723.4 1060.43
   2   1  -3 36557.9 1119.40
   2   1  -3 33637.3 1019.32
   2   1   3 37687.8 1141.54
   2  -1   3 34345.2 836.302
   2  -1   3 34456.7 1100.60
  -2   1   3 32603.9 1002.12
   2  -1  -3 34160.7 958.358
  -2  -1  -4 6709.17 403.576
  -2  -1   4 6956.32 473.011
  -2   1   4 6964.89 543.083
   2   1   4 6833.81 339.448
   2   1  -4 7082.30 472.703
  -2   1  -4 6750.31 527.056
  -2  -1   4 6207.93 501.119
  -2   1  -4 7141.00 476.144
   2   1  -4 6891.62 531.188
   2  -1  -4 6848.77 476.634
  -2   1   4 6716.92 516.247
  -2   1  -4 6849.13 441.108
  -2   1   4 6582.30 462.368
  -2   1  -4 6685.63 449.139
  -2   1   4 7109.73 534.430
  -2  -1   4 6891.45 550.714
   2  -1  -4 6774.53 534.619
   2  -1   4 6769.41 461.813
  -2  -1   4 6613.10 513.744
   2   1  -4 7321.81 564.409
   2  -1  -4 7566.81 545.531
   2  -1   4 7291.51 457.791
  -2  -1  -4 6677.05 480.362
  -2  -1  -4 6663.09 446.196
  -2  -1  -4 7157.31 541.539
   2   1   4 7273.46 528.927
   2   1   4 6259.57 502.833
   2  -1   4 7056.17 469.267
  -2  -1  -4 6888.35 519.788
  -2   1   4 7012.12 545.288
  -2   1  -4 6265.26 442.612
   2  -1  -4 6355.50 529.527
   2  -1  -4 6496.58 531.705
   2   1  -4 6715.60 511.680
  -2  -1   4 6701.94 523.157
  -2  -1   4 6839.74 397.724
  -2   1   4 6152.84 333.880
   2   1   4 6191.80 431.765
  -2   1   4 6666.43 544.015
   2  -1   4 7116.21 546.581
   2  -1  -4 6946.12 341.567
  -2   1   4 6125.43 514.009
  -2  -1   5 3441.18 360.686
   2  -1   5 3722.45 365.688
   2   1  -5 3214.94 345.487
  -2   1   5 3483.58 402.215
  -2   1   5 2909.76 386.354
  -2  -1   5 3114.05 315.775
  -2  -1  -5 2990.64 264.225
  -2  -1   5 3135.69 393.227
   2  -1  -5 3234.99 405.088
  -2   1   5 3018.54 400.945
  -2   1   5 3426.42 423.903
  -2   1   5 2691.35 350.782
  -2  -1   5 2866.38 385.019
   2   1  -5 2486.25 356.319
  -2  -1  -5 3516.19 370.561
  -2   1   5 3408.51 426.505
   2   1   5 3025.77 377.477
  -2   1  -5 2988.38 335.031
  -2   1   5 3061.36 266.046
  -2  -1   5 3015.39 397.687
   2  -1   5 3195.20 347.214
   2   1  -5 3071.92 392.124
   2  -1   5 3115.07 407.157
   2   1   5 2579.71 337.271
   2  -1   5 3239.46 342.845
   2  -1  -5 3152.38 410.393
  -2  -1  -5 3039.55 371.180
  -2  -1   5 3014.44 388.483
  -2  -1  -5 3295.28 388.245
   2   1   5 3017.59 249.183
   2  -1  -5 2928.75 347.050
   2   1   5 2890.11 338.618
   2  -1  -5 3720.51 446.554
  -2   1  -5 2845.51 326.412
  -2   1   5 3653.15 388.718
   2  -1  -5 3066.90 380.803
   2  -1  -5 3052.10 258.364
  -2  -1  -6 213.955 89.3260
  -2  -1   6 322.805 109.341
   2  -1  -6 230.952 102.844
   2  -1   6 36.5785 189.346
   2  -1  -6 81.6636 131.309
  -2  -1   6 416.921 193.579
  -2   1  -6 74.4970 103.028
   2   1   6 482.128 248.325
  -2   1   6 273.315 196.200
   2  -1  -6 128.744 200.014
  -2   1  -6 250.909 167.418
  -2   1   6-190.326 149.205
  -2  -1   6 456.690 218.340
   2  -1   6 64.9476 114.844
   2   1   6 150.374 152.011
   2   1  -6 331.935 181.444
   2  -1   6 283.215 180.032
  -2   1   6 397.346 174.489
  -2  -1  -6 211.730 169.846
   2   1   6 279.715 147.391
  -2  -1  -6 209.129 105.916
   2  -1   6-10.2256 93.8599
  -2   1  -6 403.212 149.866
  -2  -1   6 47.7475 90.1352
   2   1  -6 232.116 147.072
  -2  -1  -6 267.351 197.071
   2  -1  -6 110.607 150.085
   2  -1  -6-182.538 201.028
  -2   1   6 418.521 164.864
   2   1   6 140.212 84.1117
   2   1  -7 6561.80 569.230
  -2  -1   7 6676.54 558.276
   2   1   7 5832.37 598.350
   2   1   7 6760.08 459.518
  -2  -1   7 6744.38 571.151
  -2  -1  -7 6930.17 622.971
   2  -1   7 5550.98 625.403
  -2  -1  -7 6669.18 373.571
   2  -1   7 6823.50 612.607
   2  -1   7 6616.98 545.712
   2  -1  -7 5652.48 434.149
  -2  -1   7 5781.30 627.131
  -2   1  -7 6119.40 275.838
  -2  -1  -7 5337.05 575.723
  -2   1  -7 6359.33 519.014
   2  -1   7 6440.26 524.362
   2   1   7 6388.04 592.794
   2   1  -7 6197.95 650.859
  -2  -1   7 6491.53 529.561
   2  -1  -7 6070.26 657.670
  -2   1   7 6480.88 686.012
   2  -1   7 6114.92 544.557
  -2   1  -7 6997.77 696.895
   2  -1  -7 6360.66 601.500
   2  -1  -8 1511.67 260.999
   2  -1  -8 1763.34 357.115
  -2   1  -8 2025.30 323.235
  -2  -1   8 1662.70 385.450
   2   1   8 1733.85 402.698
  -2  -1   8 2285.32 342.542
  -2  -1  -8 2024.31 378.153
  -2   1  -8 1623.90 395.101
   2  -1   8 2268.61 381.973
   2   1  -8 2209.50 416.138
   2  -1   8 1822.48 346.984
   2   1   8 1549.28 340.886
   2   1  -8 2341.44 390.394
  -2  -1  -8 1667.84 350.434
   2  -1   8 2075.61 318.756
  -2   1   8 2074.62 393.015
   2  -1  -8 2008.32 418.157
   2  -1   8 1698.10 411.492
   2  -1   9 3479.11 515.777
  -2  -1  -9 2850.39 453.553
   2   1   9 3067.47 198.537
   2  -1  -9 3424.79 478.469
   2  -1   9 2358.01 456.760
   2   1  -9 3354.14 544.444
  -2  -1  -9 3666.70 560.900
   2   1   9 2934.41 481.976
  -2   1  -9 3702.95 570.643
  -2  -1   9 2599.58 500.030
  -2   1   9 2391.49 463.799
  -2   1  -9 3466.11 453.514
   2  -1  -9 3341.55 537.407
   2   1  -9 3415.29 455.137
   2  -1  -9 3424.99 401.418
  -2  -1  10 7503.28 582.362
   2  -1  10 6760.78 797.327
   2  -1 -10 7383.78 850.784
  -2  -1 -10 6965.35 722.357
  -2   1 -10 5921.28 764.194
  -2   1  10 6926.61 824.759
   2   1  10 7578.49 788.240
  -2  -1 -10 6751.36 778.769
  -2   1 -10 7217.76 651.151
   2  -1 -10 7221.36 602.973
   2   1 -10 6334.79 770.945
   2  -1  10 7207.55 768.781
  -2  -1  10 7931.58 884.630
   2   1 -10 7038.50 674.096
   2   1  10 7292.07 346.992
   2  -1 -10 8523.31 763.567
  -2  -1  11 4907.67 473.638
   2   1  11 4249.09 612.403
   2  -1 -11 4188.76 499.055
  -2  -1 -11 3530.24 617.897
  -2   1 -11 4373.45 540.332
   2  -1  11 4457.05 662.191
   2  -1  11 4279.39 385.244
   2   1 -11 5780.94 651.918
  -2   1 -11 4648.50 738.845
   2  -1 -11 3928.84 693.972
  -2  -1  11 3920.42 639.988
   2   1  11 4713.67 314.443
   2  -1  11 4091.78 691.451
  -2  -1 -11 4333.05 591.994
   2   1 -11 3500.33 619.270
  -2   1  11 5085.28 742.578
   2  -1 -12 2505.95 411.327
  -2  -1  12 1891.93 299.593
  -2   1  12 1569.25 473.700
   2  -1 -12 2509.41 552.920
  -2  -1  12 2572.76 533.313
   2  -1  12 2474.15 307.478
  -2   1 -12 2104.37 394.242
   2  -1  12 1615.86 468.610
   2  -1  12 2423.02 492.373
   2   1  12 1136.78 378.909
  -2  -1 -12 2563.09 575.533
  -2  -1 -12 2578.13 467.941
   2   1  12 2434.69 246.655
  -2   1 -12 2823.69 598.286
   2   1 -12 2279.51 513.137
   2   1 -12 2092.59 429.281
  -2   1  13 353.614 255.654
   2   1  13 6.72410 224.515
  -2  -1  13-176.670 377.759
  -2  -1  13 52.4434 100.717
   2  -1 -13-130.541 190.483
   2  -1  13-68.7224 300.109
   2   1 -13 12.6420 254.211
  -2   1 -13 65.0607 212.884
   2  -1  13 268.084 219.800
   2   1  13 15.8212 57.8921
   2  -1  13 47.6311 78.0908
   2   1 -13 14.8336 176.751
  -2  -1 -13 27.6642 219.485
  -2  -1 -13 198.267 199.839
  -2   1 -13-168.602 191.276
   2  -1 -13 242.336 331.607
   2  -1  14 21.6380 94.3879
   2  -1 -14-166.897 228.252
   2  -1  14 78.7581 269.455
  -2  -1 -14 32.6335 215.275
  -2  -1  14 264.544 372.492
   2   1 -14-35.3014 228.435
  -2   1 -14 529.383 370.644
   2   1 -14 83.5575 292.216
  -2  -1 -14 152.452 201.907
  -2   1 -14 73.7381 194.866
   2  -1 -14 207.729 233.222
   2   1  14 302.436 290.270
  -2   1  14-95.4164 301.233
   2  -1  14 152.531 289.992
  -2  -1  15 1512.81 506.173
   2   1 -15 2149.12 612.818
   2  -1  15 3188.74 660.132
   2  -1 -15 1401.01 505.697
  -2   1 -15 1713.46 573.361
  -2   1  15 2595.23 719.005
   2   1  15 2776.69 628.705
   2   1 -15 2563.51 550.053
  -2  -1 -15 2563.75 635.376
  -2   1 -15 1620.21 400.112
   2  -1 -15 2827.65 504.496
  -2  -1 -15 1822.74 410.049
   2  -1  15 1852.37 518.189
  -2  -1  16 6034.96 993.669
   2  -1 -16 9056.33 922.614
   2   1  16 8847.24 1173.65
  -2  -1 -16 10362.2 1265.14
  -2   1  16 8294.00 1135.30
  -2   1 -16 9786.22 965.281
  -2   1 -16 10831.3 1323.10
   2  -1 -16 6005.21 968.874
   2  -1  16 8555.67 1119.92
   2   1  16 7723.00 1068.05
  -2  -1 -16 10374.5 1071.96
   2   1 -16 8613.38 1169.64
   2  -1  16 8554.16 1132.90
   2   1 -16 8545.74 962.926
   2  -1 -17 121.941 226.657
  -2  -1 -17 441.599 381.666
   2  -1 -17 642.327 528.668
   2   1 -17-98.7801 379.993
   2   1  17 44.0656 294.158
  -2  -1  17 219.464 377.310
   2   1  17 985.972 446.850
   2  -1  17 999.512 540.892
   2  -1  17-102.763 284.120
  -2   1 -17 135.419 298.752
   2   1 -17 180.324 285.745
  -2  -1 -17 653.837 318.595
  -2   1 -17 157.713 197.390
  -2   1  17 35.6719 415.911
   2  -1  18 238.042 290.337
   2   1 -18 400.811 296.462
   2   1 -18 319.377 359.569
  -2   1  18 142.855 417.377
  -2  -1 -18 106.868 300.559
   2   1  18-206.283 358.634
  -2   1 -18 155.741 317.306
  -2  -1  18-465.894 536.732
   2  -1 -18-41.8250 328.322
  -2  -1  18-337.054 396.338
   2  -1 -18-144.743 214.819
   2   1  18 97.0116 398.485
  -2   1 -18 94.4297 203.749
   2  -1  18 93.7155 405.120
  -2  -1 -18-111.114 312.533
  -2  -1  19-216.960 333.285
   2  -1  19 676.704 433.495
   2  -1  19 115.766 246.835
   2  -1  19-130.288 296.437
  -2   1  19-1512.41 611.450
   2   1  19-382.764 451.433
  -2  -1  19-47.2304 248.625
   2   1 -19 91.4121 303.723
   2  -1 -19 475.347 478.032
   2  -1 -19-89.5990 214.403
  -2  -1 -19 172.665 356.276
   2   1  19 627.422 432.064
  -2  -1 -19 58.7908 246.232
   2   1 -19-161.459 294.944
  -2   1 -19 90.0159 364.571
  -2   1  20 11365.2 1550.78
  -2  -1  20 9571.14 1315.30
   2   1 -20 12263.5 1299.08
   2  -1  20 12292.1 1376.42
   2  -1 -20 11172.3 1512.26
  -2  -1 -20 13924.4 1657.47
  -2  -1  20 10970.9 1503.20
  -2   1 -20 11499.9 1429.28
   2  -1  20 9951.07 1390.76
  -2  -1 -20 12404.2 1287.32
   2  -1  20 10869.8 1463.43
   2   1 -20 13702.0 1704.03
   2   1  20 11624.5 1417.93
   2   1  20 14141.8 1641.26
   2   1  20 12593.3 1589.50
  -2   1 -20 12353.0 1606.74
   2   1 -21 3980.51 770.172
  -2   1  21 4503.28 987.002
   2  -1  21 3895.37 929.029
   2   1  21 2789.82 793.700
   2  -1  21 1619.62 604.622
  -2   1 -21 3105.37 820.327
   2   1  21 4293.51 978.799
  -2  -1  21 3430.72 808.581
   2  -1  21 2200.68 659.863
  -2   1 -21 2616.00 781.264
   2   1  21 3475.94 812.970
  -2   1  21 3576.92 782.930
  -2  -1  21 4635.07 1008.95
  -2  -1 -21 2583.80 769.703
   2   1 -21 3074.51 840.572
   2  -1 -21 4165.65 1024.61
  -2   1  22 2975.28 757.421
   2   1  22 1663.59 613.216
   2   1  22 3401.78 900.198
   2  -1  22 1115.23 516.478
  -2  -1 -22 1555.88 581.283
  -2   1 -22 2232.42 701.467
  -2  -1  22 790.161 610.461
   2  -1  22 2328.27 740.597
   2  -1  22 1435.03 612.671
  -2   1  22 1100.52 563.602
   2  -1 -22 1504.87 669.818
  -2  -1 -22 681.505 448.024
   2   1 -22 1634.03 756.309
  -2  -1  22 1976.93 682.139
  -2   1 -22 1940.10 667.273
   2   1  22 1740.47 580.097
  -2   1  23 2332.23 834.708
   2  -1 -23 1731.84 725.441
   2   1  23 2367.00 727.557
   2  -1  23 1995.01 769.223
  -2  -1 -23 525.237 374.080
  -2   1  23 1805.49 645.021
   2  -1  23 950.146 442.758
  -2   1  23 2754.16 831.886
  -2   1 -23 944.522 565.993
  -2   1 -23 2082.66 690.366
   2   1  23 1668.22 690.439
   2   1 -23 2167.67 816.249
  -2  -1  23 1614.62 644.770
   2   1  23 804.089 546.033
   2  -1  23 1816.83 798.247
  -2  -1  23 1790.66 750.853
  -2  -1 -23 2605.17 786.135
   2  -1  24-42.6744 449.567
  -2  -1  24-164.465 249.997
   2  -1  24 957.618 469.841
  -2   1 -24 1339.31 649.795
   2   1  24 216.369 425.306
  -2   1  24 755.857 501.027
  -2  -1 -24 335.499 342.279
  -2   1  24-19.7338 317.608
   2   1  24-10.4717 421.354
  -2  -1  25 348.949 265.744
   2   1  25 1034.63 507.384
  -2  -1  25 732.713 544.336
  -2  -2   0 29131.2 666.247
   2   2   0 29856.3 956.904
  -2   2   0 30381.1 932.015
   2   2   0 29310.0 981.453
   2  -2   0 29818.9 972.821
  -2   2   0 27971.9 938.080
   2  -2   0 29014.7 911.200
  -2   2   0 28369.3 951.147
  -2  -2   0 29247.3 962.647
   2   2   0 30931.7 676.633
   2  -2   0 28238.1 937.713
  -2   2   0 30565.9 857.215
  -2  -2   0 29988.5 988.484
   2   2   0 29033.9 951.686
  -2  -2   0 30367.7 964.794
  -2  -2  -1 15044.4 433.311
  -2  -2   1 14785.9 680.217
   2  -2   1 15351.0 569.569
  -2  -2   1 15480.3 480.926
   2   2   1 15824.4 436.849
  -2   2  -1 16022.7 575.739
  -2   2   1 15945.7 710.961
  -2  -2  -1 15070.0 472.339
  -2  -2  -1 15486.8 703.583
  -2  -2  -1 15874.2 723.098
  -2  -2   1 15873.7 570.710
  -2   2   1 14856.9 651.070
  -2  -2   1 16695.8 747.565
   2  -2  -1 14759.4 655.804
   2   2  -1 16990.3 721.772
   2   2  -1 16542.0 580.434
   2   2  -1 15372.3 688.815
   2  -2   1 14853.8 666.814
  -2   2   1 14314.7 690.188
  -2  -2  -1 14734.6 695.040
   2  -2   1 16021.1 711.318
   2   2  -1 15139.5 456.754
   2  -2  -1 15167.9 706.078
   2  -2  -1 14634.3 554.331
   2   2  -1 15586.0 724.800
   2  -2  -1 15933.4 721.859
  -2  -2   1 15396.1 696.015
  -2  -2  -1 16750.9 736.444
   2  -2  -1 15567.0 721.024
   2  -2   1 15173.4 703.532
  -2   2  -1 14709.7 690.344
  -2   2  -1 15526.4 695.040
   2   2   1 16369.4 729.582
   2   2   1 14767.4 698.835
  -2   2   2 222393. 2431.31
  -2   2   2 225664. 2804.10
   2  -2  -2 225715. 2605.45
  -2  -2  -2 230919. 1862.11
   2  -2  -2 227731. 2821.93
   2  -2   2 231208. 2745.62
   2  -2   2 222823. 2117.28
  -2   2   2 230705. 2811.67
  -2  -2   2 238103. 2779.14
   2   2   2 232691. 1751.77
   2   2  -2 224910. 2665.16
   2  -2  -2 230220. 2835.90
   2   2   2 227425. 2823.92
  -2   2   2 228886. 2854.68
   2   2  -2 230457. 2823.86
  -2  -2  -2 232263. 2848.12
  -2  -2   2 217845. 2422.58
   2   2  -2 223323. 2449.61
  -2  -2  -2 224668. 2821.52
   2   2  -2 230366. 2720.97
   2   2   2 230698. 2861.93
   2  -2  -2 227944. 2484.06
  -2   2  -2 226683. 2147.18
  -2   2  -2 224702. 2685.87
  -2  -2   2 231927. 2743.45
  -2   2   2 228625. 2637.74
   2  -2   2 224380. 2747.28
  -2  -2   2 224654. 2257.48
  -2  -2  -2 221811. 1473.13
   2   2  -2 221450. 2180.20
  -2  -2  -2 231819. 2248.73
  -2   2  -2 230219. 2794.38
  -2  -2  -2 231028. 2667.20
   2   2   2 219487. 2624.25
  -2   2   2 229630. 2880.26
   2  -2  -2 222297. 2771.98
  -2  -2   2 228279. 2819.01
   2   2   3 193874. 2759.58
  -2  -2   3 194807. 2594.32
  -2   2   3 189534. 2515.24
  -2  -2  -3 190670. 2399.18
   2  -2   3 184473. 1997.18
  -2   2   3 192780. 2740.60
   2  -2   3 188618. 2711.24
  -2  -2  -3 196904. 2772.86
  -2  -2   3 185554. 2504.11
  -2  -2   3 194230. 2621.10
   2   2   3 185624. 2369.96
  -2   2  -3 186514. 2547.60
  -2   2   3 195135. 2728.42
   2  -2  -3 189985. 2531.40
  -2   2   3 195340. 2798.90
   2  -2  -3 190480. 2541.97
  -2  -2  -3 187534. 2258.10
  -2   2   3 188705. 2478.60
   2  -2  -3 185610. 2681.42
   2  -2  -3 183874. 2655.88
  -2  -2   3 184070. 2389.48
   2   2   3 186968. 2696.09
   2   2   3 185202. 2222.61
   2   2  -3 182800. 2358.80
   2   2  -3 188350. 2540.00
   2  -2   3 195263. 2589.57
  -2  -2  -3 184303. 2063.25
  -2   2   3 192120. 2815.44
  -2   2  -3 185859. 2017.15
   2  -2  -3 183260. 2736.88
  -2   2  -3 186953. 2679.79
  -2  -2   3 182440. 1460.41
   2  -2  -3 193180. 2726.40
  -2   2   3 184165. 2656.31
  -2  -2   3 189508. 2619.38
  -2  -2  -3 182495. 2695.21
   2  -2  -4 37921.6 1248.47
  -2  -2   4 38982.8 1231.74
  -2  -2   4 36865.8 1197.51
  -2  -2  -4 36458.9 1072.63
   2  -2  -4 38146.5 1284.82
  -2   2  -4 39243.7 990.250
  -2   2   4 40943.2 1321.52
   2   2   4 38681.9 1087.10
  -2   2   4 37146.5 1267.64
  -2   2  -4 37978.5 1200.07
   2  -2  -4 36775.7 1252.38
  -2   2   4 39756.3 1309.16
   2  -2   4 35594.8 946.606
  -2  -2  -4 40319.3 1094.13
   2  -2  -4 37637.9 1317.14
  -2  -2   4 37571.7 1188.87
  -2  -2   4 36548.1 1225.19
  -2  -2  -4 39165.0 1146.88
   2   2   4 37772.8 1112.80
   2  -2   4 38099.3 1091.59
   2  -2   4 37983.7 1195.78
  -2   2   4 35817.5 1220.67
  -2  -2   4 38506.4 1229.47
   2   2  -4 38797.5 1223.27
   2   2   4 39732.7 1319.81
  -2  -2  -4 39194.5 1303.96
  -2   2   4 38605.4 1221.98
  -2  -2  -4 40033.0 1333.64
   2  -2  -4 39395.3 1228.85
   2   2  -4 38941.8 1209.39
   2  -2  -4 37221.4 1263.10
  -2   2   4 38513.6 1346.71
  -2  -2   4 37629.7 1255.70
   2  -2   4 35408.6 1245.53
  -2   2  -4 38876.7 1300.72
  -2   2   4 39373.5 1321.47
   2   2   4 36806.3 1262.46
   2  -2   5 790.214 167.460
   2   2   5 1413.54 291.753
   2   2   5 1041.58 202.380
  -2  -2   5 1201.29 244.814
   2   2   5 1371.99 311.015
  -2  -2   5 670.791 199.878
   2  -2  -5 1340.58 137.400
   2   2   5 925.665 201.540
   2  -2   5 1159.11 232.346
  -2   2   5 1176.19 236.786
   2   2   5 931.558 113.385
   2  -2   5 1008.69 263.077
  -2  -2   5 691.581 178.840
   2   2  -5 1460.81 295.313
  -2  -2   5 913.228 235.743
  -2   2  -5 1008.09 197.491
  -2  -2  -5 1116.53 214.928
  -2  -2  -5 1138.69 245.300
   2   2  -5 1472.42 269.302
  -2   2   5 942.943 249.309
   2  -2  -5 1197.50 273.409
  -2   2   5 761.003 232.222
   2  -2  -5 1010.57 248.099
  -2  -2  -5 1041.89 196.108
   2   2   5 895.202 221.189
   2  -2  -5 1031.84 271.588
  -2   2   5 831.981 225.016
   2  -2  -5 924.193 233.195
  -2  -2   5 1392.69 281.705
  -2  -2  -5 1614.65 320.251
   2  -2   5 1222.30 230.961
  -2  -2   5 916.721 215.787
  -2   2   5 1736.84 321.844
   2  -2  -5 771.321 202.819
   2  -2  -6 6704.61 596.448
   2  -2  -6 6672.45 351.123
  -2   2   6 5873.46 550.978
   2  -2   6 6837.00 569.486
   2  -2   6 6661.03 571.133
  -2  -2   6 6234.10 507.092
   2   2  -6 5840.50 525.974
  -2  -2  -6 7025.27 459.334
   2   2   6 7061.41 641.212
   2  -2  -6 6669.29 600.210
  -2  -2   6 6217.62 624.998
   2   2  -6 6743.15 627.342
   2  -2  -6 7304.77 671.088
   2   2   6 6358.15 438.930
  -2   2   6 6848.33 637.322
   2   2   6 6743.86 356.698
   2   2   6 6777.10 570.303
  -2   2  -6 6098.05 460.546
  -2  -2  -6 6472.90 568.978
  -2  -2  -6 7585.17 649.421
   2  -2  -6 5982.78 577.307
  -2  -2  -6 6491.96 560.830
  -2   2   6 6935.32 620.817
   2  -2   6 6678.58 491.985
   2   2   6 6377.84 550.580
   2  -2   6 6483.58 623.038
  -2  -2   6 6304.21 553.981
   2   2  -7 25974.0 1160.72
   2  -2  -7 26817.7 1277.71
   2  -2  -7 25256.5 1180.92
   2  -2  -7 24504.2 1259.60
   2   2   7 26583.0 1285.08
   2   2  -7 26987.9 1338.99
  -2  -2  -7 27529.6 1284.76
  -2   2  -7 25067.9 969.614
  -2   2  -7 27310.5 1360.41
   2  -2   7 24459.8 1018.73
  -2  -2   7 25427.8 1035.31
  -2  -2   7 27422.2 1358.84
   2  -2   7 24432.0 1170.34
  -2  -2  -7 26725.9 1238.51
  -2  -2  -7 27485.8 891.687
  -2   2   7 25122.7 1290.97
   2  -2  -7 26399.8 1341.58
   2  -2   7 25446.8 1288.97
   2  -2  -7 27071.2 808.626
  -2   2   7 26953.5 1257.16
  -2  -2   7 26417.8 999.148
   2   2   7 24888.0 853.253
   2   2   7 26595.8 1221.34
  -2   2  -8 250453. 3220.06
   2   2  -8 243453. 3763.25
   2  -2  -8 253540. 4026.27
   2  -2  -8 246348. 2762.21
   2   2   8 250008. 2632.97
  -2  -2  -8 260854. 4139.94
  -2  -2   8 253074. 4415.76
  -2   2   8 251901. 3996.64
  -2   2  -8 260825. 4424.03
   2  -2  -8 250040. 4403.16
   2   2  -8 252363. 4356.07
   2   2   8 249419. 4035.38
   2  -2   8 251147. 3448.56
  -2  -2  -8 248827. 4085.68
   2   2   8 240396. 4030.37
   2  -2  -8 258277. 3911.59
  -2   2   8 247065. 4298.73
  -2  -2   8 251910. 3280.91
  -2  -2   8 258372. 3324.43
   2  -2   8 256400. 4087.52
   2  -2   8 250008. 4250.51
   2  -2   9 2480.21 388.641
   2  -2  -9 3594.63 368.284
   2  -2   9 3039.88 370.250
   2   2  -9 3603.95 639.084
  -2  -2   9 3241.06 517.314
  -2   2   9 3048.31 482.091
  -2  -2  -9 3013.16 493.813
   2   2   9 2736.94 280.668
  -2   2  -9 2433.73 349.191
   2   2  -9 3512.32 497.258
   2  -2   9 2616.35 470.242
  -2   2   9 2909.29 553.167
   2  -2  -9 2590.66 412.786
  -2  -2  -9 3018.47 494.401
   2   2   9 2839.85 470.159
   2  -2   9 3351.76 567.307
  -2  -2   9 2809.05 371.291
   2  -2  -9 2361.72 469.210
  -2   2  -9 2774.07 534.554
   2  -2  -9 3011.79 520.287
  -2  -2   9 2943.21 369.359
   2   2 -10 18722.6 1129.07
  -2   2  10 19983.3 1241.92
   2  -2 -10 19519.5 1168.67
   2   2 -10 18650.0 1332.13
  -2   2 -10 18115.6 959.690
  -2   2 -10 18183.5 1312.17
  -2   2  10 15641.5 1220.17
   2  -2 -10 17169.4 1299.26
  -2  -2 -10 17573.5 1229.30
   2  -2 -10 17006.0 859.797
   2  -2  10 18020.5 944.855
  -2  -2 -10 18437.3 1199.21
  -2  -2  10 19892.8 1019.19
  -2  -2  10 15745.9 1238.29
  -2  -2  10 17797.8 891.403
   2  -2 -10 19524.8 1218.67
   2  -2  10 18708.7 1243.36
   2   2  10 17088.8 658.425
   2   2  10 21049.2 1324.44
   2  -2  10 18287.8 1266.38
   2  -2  11 7939.50 858.479
   2   2 -11 7975.22 922.484
  -2  -2 -11 6510.61 751.113
   2  -2 -11 7234.88 730.993
   2   2  11 7470.06 413.594
  -2  -2  11 7401.31 581.760
   2   2  11 7703.72 859.246
  -2   2  11 6526.07 849.704
[truncated: 1,447,934 more chars]
