# Supplementary material for: Crystal structure of 2-(benzo[d]thia­zol-2-yl)-3,3-bis­(ethyl­sulfan­yl)acrylo­nitrile
Source: Acta Crystallogr E Crystallogr Commun. 2022 Mar 10;78(Pt 4):369–72. doi: 10.1107/S2056989022002572 (PMC8983987; doi:10.1107/S2056989022002572)
Supplement: Supplementary file 2 [file e-78-00369-Isup2.hkl]

data_I                                                                          
_shelx_title ' ELG_R1 in Pbca'                                                  
_shelx_refln_list_code          4                                               
_shelx_F_calc_maximum      341.97                                               
_exptl_crystal_F_000      1280.00                                               
_reflns_d_resolution_high  0.6859                                               
                                                                                
loop_                                                                           
 _space_group_symop_operation_xyz                                               
 'x, y, z'                                                                      
 '-x+1/2, -y, z+1/2'                                                            
 '-x, y+1/2, -z+1/2'                                                            
 'x+1/2, -y+1/2, -z'                                                            
 '-x, -y, -z'                                                                   
 'x-1/2, y, -z-1/2'                                                             
 'x, -y-1/2, z-1/2'                                                             
 '-x-1/2, y-1/2, z'                                                             
                                                                                
_cell_length_a    10.0771                                                       
_cell_length_b    16.0292                                                       
_cell_length_c    17.8768                                                       
_cell_angle_alpha  90.000                                                       
_cell_angle_beta   90.000                                                       
_cell_angle_gamma  90.000                                                       
                                                                                
_shelx_F_squared_multiplier     1.000                                           
                                                                                
loop_                                                                           
 _refln_index_h                                                                 
 _refln_index_k                                                                 
 _refln_index_l                                                                 
 _refln_F_squared_calc                                                          
 _refln_F_squared_meas                                                          
 _refln_F_squared_sigma                                                         
 _refln_observed_status                                                         
   2   0   0       6941.39       7135.28        41.44 o                         
   4   0   0      31181.54      31446.79       198.68 o                         
   6   0   0      22399.59      23867.54       167.06 o                         
   8   0   0      11066.63      10357.25       146.64 o                         
  10   0   0       3983.23       4093.10       104.79 o                         
  12   0   0       1972.31       2307.00       147.49 o                         
   2   1   0      16123.12      15999.10        43.04 o                         
   4   1   0       1685.69       2018.98        22.37 o                         
   6   1   0       4391.25       4234.88        52.41 o                         
   8   1   0       2703.58       2652.68        52.45 o                         
  10   1   0       1516.60       1634.75        54.60 o                         
  12   1   0         46.86         42.18        15.60 o                         
  14   1   0        753.22        684.03        92.45 o                         
   0   2   0       6975.14       6518.20        74.25 o                         
   2   2   0       3248.19       3398.55        26.36 o                         
   4   2   0      12227.48      12383.37        61.62 o                         
   6   2   0       3228.75       3054.58        41.09 o                         
   8   2   0       4612.53       4854.84        73.96 o                         
  10   2   0       1071.33       1120.59        49.14 o                         
  12   2   0       1332.87       1408.74        67.59 o                         
  14   2   0        744.91        778.07        98.82 o                         
   2   3   0       3268.06       3404.64        23.70 o                         
   4   3   0       3847.99       3678.35        34.33 o                         
   6   3   0       2571.63       2674.22        38.92 o                         
   8   3   0       4865.90       4807.40        62.14 o                         
  10   3   0       4841.84       4597.09       136.01 o                         
  12   3   0       1964.58       1942.94        75.03 o                         
  14   3   0        117.32         90.92        34.30 o                         
   0   4   0       5666.90       5656.42        43.84 o                         
   2   4   0       7434.32       7259.26        45.76 o                         
   4   4   0       3526.77       3612.10        31.32 o                         
   6   4   0         26.78         10.61         3.41 o                         
   8   4   0       1178.44       1187.60        32.69 o                         
  10   4   0        186.90        157.52        19.48 o                         
  12   4   0        225.70        239.57        30.52 o                         
  14   4   0       1522.81       1576.04       140.82 o                         
   2   5   0       2048.21       2080.56        24.72 o                         
   4   5   0         64.07         31.39         5.04 o                         
   6   5   0        576.95        541.39        14.89 o                         
   8   5   0      11347.10      10599.62        99.25 o                         
  10   5   0          4.48         -4.31        10.86 o                         
  12   5   0       2541.06       2540.15       107.65 o                         
  14   5   0       1397.10       1821.91       216.67 o                         
   0   6   0      30210.04      30482.74       169.70 o                         
   2   6   0         29.00         74.71         6.60 o                         
   4   6   0       1548.39       1492.46        29.48 o                         
   6   6   0         68.22         77.18         5.79 o                         
   8   6   0       3020.02       3229.38        71.25 o                         
  10   6   0          8.77         15.01        13.24 o                         
  12   6   0        983.38        991.87        68.75 o                         
  14   6   0        991.59        701.84       138.67 o                         
   2   7   0        149.13        183.10        10.73 o                         
   4   7   0       3561.95       3749.73        47.94 o                         
   6   7   0       4635.02       4464.80        49.68 o                         
   8   7   0        378.27        351.82        24.59 o                         
  10   7   0        116.92         81.21        16.71 o                         
  12   7   0         16.81         11.13        17.20 o                         
   0   8   0      32924.22      32918.57       205.93 o                         
   2   8   0       7887.11       7965.01        74.44 o                         
   4   8   0      14114.12      13430.63        89.42 o                         
   6   8   0      10422.02      10245.49        86.68 o                         
   8   8   0       7785.67       7474.23       125.24 o                         
  10   8   0       2390.74       2374.87        89.37 o                         
  12   8   0        828.06        838.48        59.19 o                         
   2   9   0         59.22         47.21         7.78 o                         
   4   9   0        810.15        732.76        24.04 o                         
   6   9   0       3976.97       4313.53        91.78 o                         
   8   9   0        171.01        172.51        20.98 o                         
  10   9   0       1889.90       1952.63        83.01 o                         
  12   9   0        292.44        291.42        36.55 o                         
   0  10   0      16525.20      16758.28       147.82 o                         
   2  10   0       3875.45       3709.81        53.47 o                         
   4  10   0       9155.99       8597.41        83.40 o                         
   6  10   0       1321.28       1231.11        45.70 o                         
   8  10   0       4538.09       4475.74       118.57 o                         
  10  10   0       1210.57       1170.02        65.25 o                         
  12  10   0         88.64        101.45        38.46 o                         
   2  11   0        426.81        384.10        18.57 o                         
   4  11   0        162.40        155.67         9.28 o                         
   6  11   0       1417.78       1353.28        49.48 o                         
   8  11   0        162.06        148.50        22.12 o                         
  10  11   0        106.60         85.27        25.60 o                         
  12  11   0        218.96        237.40        49.97 o                         
   0  12   0       2187.87       2436.26        60.54 o                         
   2  12   0        258.38        267.29        15.19 o                         
   4  12   0       4288.65       4374.67        76.20 o                         
   6  12   0       1710.46       1666.80        55.93 o                         
   8  12   0          0.64         -7.85        18.68 o                         
  10  12   0       2037.74       2102.29        91.57 o                         
  12  12   0          2.23         33.28        48.53 o                         
   2  13   0        601.55        681.76        24.49 o                         
   4  13   0       1384.59       1373.72        44.84 o                         
   6  13   0          0.16         11.47        10.82 o                         
   8  13   0        212.19        231.06        26.77 o                         
  10  13   0        302.15        406.52        41.34 o                         
   0  14   0        588.71        510.44        37.31 o                         
   2  14   0         60.60         42.51         8.00 o                         
   4  14   0       3048.97       2935.10        67.48 o                         
   6  14   0         89.76         93.95        18.00 o                         
   8  14   0         19.74         33.13        17.90 o                         
  10  14   0        169.30        205.77        31.31 o                         
   2  15   0         22.92          5.01         9.12 o                         
   4  15   0        294.32        281.23        21.93 o                         
   6  15   0         10.34         21.42        15.86 o                         
   8  15   0         12.28         23.27        15.69 o                         
  10  15   0         75.65         91.72        40.12 o                         
   0  16   0       1356.72       1588.97        66.14 o                         
   2  16   0       3666.10       3734.89        77.97 o                         
   4  16   0       2187.22       2107.20        61.37 o                         
   6  16   0       1949.01       1975.76        76.28 o                         
   8  16   0       1106.26       1248.26        66.42 o                         
  10  16   0        468.01        523.65       120.30 o                         
   2  17   0         73.47         94.46        16.15 o                         
   4  17   0        130.87        106.12        18.94 o                         
   6  17   0         36.35         42.03        15.74 o                         
   8  17   0        292.06        295.65        34.39 o                         
  10  17   0         64.95         47.46        64.87 o                         
   0  18   0        223.70        222.00        33.36 o                         
   2  18   0       4957.65       5026.44       105.04 o                         
   4  18   0       1987.59       2054.37        83.40 o                         
   6  18   0        558.23        587.46        48.54 o                         
   8  18   0        143.41        128.99        43.35 o                         
   2  19   0        408.85        388.42        41.01 o                         
   4  19   0       1668.56       1718.55        81.38 o                         
   6  19   0        133.08        199.44        46.04 o                         
   0  20   0       3383.24       3782.10       164.03 o                         
   2  20   0         39.43         14.44        20.77 o                         
   4  20   0        383.64        456.24        55.71 o                         
   6  20   0         13.44         59.10        49.80 o                         
   2  21   0         82.15         79.51        23.40 o                         
   4  21   0        254.67        197.04        69.97 o                         
   0  22   0        892.38       1330.54       181.09 o                         
   2  22   0        553.62        599.35        92.03 o                         
   1   1   1      14238.49      13909.10        41.19 o                         
   2   1   1       7289.34       7576.48        23.24 o                         
   3   1   1         57.68         51.52         2.33 o                         
   4   1   1        563.77        610.39         8.65 o                         
   5   1   1      12421.85      13279.04        47.92 o                         
   6   1   1        244.23        285.37         9.13 o                         
   7   1   1       1039.44       1090.87        19.27 o                         
   8   1   1          8.60          5.73         5.16 o                         
   9   1   1       1236.48       1118.75        27.71 o                         
  10   1   1          2.73         17.52         7.09 o                         
  11   1   1         48.36         38.63        10.25 o                         
  12   1   1        107.35        100.77        15.81 o                         
  13   1   1        632.52        611.11        39.03 o                         
  14   1   1          0.18        -14.35        25.61 o                         
   0   2   1        378.73        392.44         6.64 o                         
   1   2   1       7316.48       7545.55        27.26 o                         
   2   2   1       1711.04       1778.14        12.23 o                         
   3   2   1       5574.04       5774.60        25.21 o                         
   4   2   1       3806.95       4261.09        26.04 o                         
   5   2   1       2821.09       3141.50        26.81 o                         
   6   2   1         22.22         16.54         3.16 o                         
   7   2   1         38.27         29.08         4.70 o                         
   8   2   1        226.68        252.50        11.05 o                         
   9   2   1       1568.29       1673.30        33.58 o                         
  10   2   1          2.71         13.16         7.94 o                         
  11   2   1       2466.99       2492.79        60.19 o                         
  12   2   1          0.03          5.78        10.16 o                         
  13   2   1        796.44        789.66        44.69 o                         
  14   2   1          2.93         24.81        34.29 o                         
   1   3   1        481.83        532.32         6.47 o                         
   2   3   1        734.39        832.67         9.60 o                         
   3   3   1       1377.99       1334.42        12.68 o                         
   4   3   1       3002.84       3459.97        26.85 o                         
   5   3   1       2235.30       2208.03        22.13 o                         
   6   3   1         23.72         20.59         3.69 o                         
   7   3   1        471.04        470.50        11.84 o                         
   8   3   1        917.79        983.65        22.03 o                         
   9   3   1        530.43        534.08        21.08 o                         
  10   3   1        795.86        700.24        27.80 o                         
  11   3   1        147.25        142.80        14.65 o                         
  12   3   1        242.15        246.87        20.55 o                         
  13   3   1        196.21        107.83        18.81 o                         
  14   3   1          0.36         -6.51        18.81 o                         
   0   4   1       6110.61       6039.68        30.33 o                         
   1   4   1       1726.02       1839.06        12.76 o                         
   2   4   1        469.50        461.39         7.31 o                         
   3   4   1         18.97         20.37         2.64 o                         
   4   4   1        816.69        784.23        12.31 o                         
   5   4   1       1496.95       1485.45        18.74 o                         
   6   4   1         61.14         68.45         4.18 o                         
   7   4   1         35.01         28.48         3.17 o                         
   8   4   1        225.63        289.23        11.08 o                         
   9   4   1        839.79        834.75        27.77 o                         
  10   4   1        525.28        455.73        22.06 o                         
  11   4   1         38.21         25.24         9.21 o                         
  12   4   1         76.45         59.53        13.64 o                         
  13   4   1        166.24        151.18        21.19 o                         
  14   4   1          3.80        -13.39        26.41 o                         
   1   5   1         80.94        113.75         3.57 o                         
   2   5   1       3194.86       3302.50        22.47 o                         
   3   5   1       6687.32       7046.65        34.88 o                         
   4   5   1        325.28        392.48         9.24 o                         
   5   5   1       1834.26       1916.43        20.31 o                         
   6   5   1        697.84        748.98        14.57 o                         
   7   5   1       2966.64       3164.47        33.15 o                         
   8   5   1        137.64        124.30         9.30 o                         
   9   5   1       1012.45       1040.02        30.26 o                         
  10   5   1        427.12        427.69        21.23 o                         
  11   5   1         95.42         93.88        12.82 o                         
  12   5   1        379.76        381.66        30.79 o                         
  13   5   1        326.76        360.82        30.84 o                         
  14   5   1        322.30        300.30        68.20 o                         
   0   6   1       1767.65       1721.40        20.24 o                         
   1   6   1        313.18        339.88         7.10 o                         
   2   6   1       2371.81       2468.54        20.91 o                         
   3   6   1       1935.26       1819.45        19.84 o                         
   4   6   1       3015.73       3119.98        30.34 o                         
   5   6   1       1047.50       1010.42        17.63 o                         
   6   6   1          0.43         -1.79         3.09 o                         
   7   6   1       1209.90       1183.24        19.58 o                         
   8   6   1         78.43         50.31         7.64 o                         
   9   6   1       1921.02       1813.14        40.21 o                         
  10   6   1          0.43          3.64         7.90 o                         
  11   6   1       1454.96       1427.50        46.87 o                         
  12   6   1        380.52        396.00        30.90 o                         
  13   6   1       1655.06       1691.22        73.08 o                         
   1   7   1       5958.69       5632.66        31.88 o                         
   2   7   1        226.81        203.08         6.63 o                         
   3   7   1       7633.04       7446.30        41.95 o                         
   4   7   1       2096.34       2071.66        23.78 o                         
   5   7   1       1728.70       1713.30        25.03 o                         
   6   7   1        252.01        222.07        10.05 o                         
   7   7   1       3508.03       3587.04        47.27 o                         
   8   7   1        554.82        608.06        22.40 o                         
   9   7   1       1253.74       1288.95        36.25 o                         
  10   7   1        504.61        507.40        27.50 o                         
  11   7   1       2207.83       2263.81        63.41 o                         
  12   7   1        882.07        903.07        44.65 o                         
  13   7   1        262.07        211.83        34.63 o                         
   0   8   1       4694.03       4730.64        46.33 o                         
   1   8   1         18.43         23.09         3.49 o                         
   2   8   1       1104.13       1149.93        17.58 o                         
   3   8   1       1475.56       1506.10        19.69 o                         
   4   8   1       8325.68       8371.03        53.37 o                         
   5   8   1        365.09        357.95        11.98 o                         
   6   8   1          0.01         -1.09         5.18 o                         
   7   8   1        939.53        926.10        26.20 o                         
   8   8   1       1454.71       1516.51        40.14 o                         
   9   8   1         10.70         21.67         8.79 o                         
  10   8   1       1879.90       1853.12        52.73 o                         
  11   8   1          0.06         14.76        11.66 o                         
  12   8   1         85.90         88.93        15.17 o                         
  13   8   1        372.70        479.43        66.57 o                         
   1   9   1       3394.19       3524.74        32.87 o                         
   2   9   1       1008.06        948.12        17.71 o                         
   3   9   1        292.46        296.22         9.38 o                         
   4   9   1        561.83        470.82        13.60 o                         
   5   9   1        126.10        106.23         7.56 o                         
   6   9   1          0.59          4.08         5.63 o                         
   7   9   1        238.76        198.05        15.24 o                         
   8   9   1        228.60        216.50        15.89 o                         
   9   9   1        281.25        270.25        19.76 o                         
  10   9   1       1666.66       1673.19        54.36 o                         
  11   9   1        132.83        145.38        18.98 o                         
  12   9   1        695.11        692.72        38.24 o                         
  13   9   1         29.43         -9.97        50.26 o                         
   0  10   1       2131.07       1918.89        33.18 o                         
   1  10   1       2481.89       2397.99        27.85 o                         
   2  10   1         16.19         22.85         4.19 o                         
   3  10   1         32.91         29.19         4.78 o                         
   4  10   1       5031.96       4881.53        44.50 o                         
   5  10   1       8425.97       8425.35        67.45 o                         
   6  10   1       1389.96       1360.54        33.94 o                         
   7  10   1          6.27         20.76         7.61 o                         
   8  10   1        239.65        227.09        18.32 o                         
   9  10   1        339.64        357.48        23.14 o                         
  10  10   1        152.19        175.13        20.21 o                         
  11  10   1       3445.32       3525.75        83.58 o                         
  12  10   1         32.35         59.10        16.93 o                         
   1  11   1       2273.95       2375.20        27.91 o                         
   2  11   1       1419.03       1370.32        22.57 o                         
   3  11   1         12.97         15.57         5.07 o                         
   4  11   1       1087.09       1005.18        21.88 o                         
   5  11   1        177.35        158.13        11.10 o                         
   6  11   1       1604.72       1664.92        39.74 o                         
   7  11   1         44.10         35.38         8.16 o                         
   8  11   1       1386.50       1348.53        41.16 o                         
   9  11   1          0.11         -2.59        10.72 o                         
  10  11   1         83.59         60.48        13.40 o                         
  11  11   1         51.21         31.61        13.25 o                         
  12  11   1       1160.06       1243.25        73.61 o                         
   0  12   1       6652.68       6585.98        69.92 o                         
   1  12   1         21.16         31.22         4.60 o                         
   2  12   1          3.84          8.36         4.20 o                         
   3  12   1         92.66         83.23         7.28 o                         
   4  12   1      10043.01       9926.54        81.04 o                         
   5  12   1         51.21         26.47         8.35 o                         
   6  12   1         23.91         17.18         8.98 o                         
   7  12   1        210.77        199.77        15.44 o                         
   8  12   1       1486.88       1589.67        49.38 o                         
   9  12   1        885.89        938.49        41.68 o                         
  10  12   1        944.31        918.60        42.66 o                         
  11  12   1         10.31          5.10        14.32 o                         
  12  12   1         56.88         39.98        35.13 o                         
   1  13   1        564.38        515.40        14.42 o                         
   2  13   1       2145.55       2143.84        30.30 o                         
   3  13   1       1138.11       1081.78        22.87 o                         
   4  13   1       4329.10       4293.47        55.44 o                         
   5  13   1        629.42        627.47        21.91 o                         
   6  13   1         84.57         76.20        10.53 o                         
   7  13   1       2381.10       2414.64        54.35 o                         
   8  13   1         95.97        127.80        14.61 o                         
   9  13   1        271.64        267.83        23.48 o                         
  10  13   1        937.78        952.74        44.57 o                         
  11  13   1        381.51        399.34        36.57 o                         
   0  14   1        133.48        102.56        10.39 o                         
   1  14   1        302.83        310.91        11.79 o                         
   2  14   1        397.80        443.36        14.45 o                         
   3  14   1       1164.91       1184.37        29.71 o                         
   4  14   1       2431.26       2304.96        42.23 o                         
   5  14   1        654.41        703.08        25.19 o                         
   6  14   1        320.07        317.24        20.57 o                         
   7  14   1        172.79        172.99        16.94 o                         
   8  14   1       1369.74       1468.70        48.23 o                         
   9  14   1         11.39         12.94        12.84 o                         
  10  14   1        164.06        176.16        20.94 o                         
  11  14   1        483.93        423.45        75.83 o                         
   1  15   1       4510.42       4488.87        48.17 o                         
   2  15   1        955.59       1006.86        25.90 o                         
   3  15   1       6350.18       6407.57        70.92 o                         
   4  15   1        700.31        693.30        24.32 o                         
   5  15   1       3949.17       4034.26        68.24 o                         
   6  15   1       1910.40       1998.11        55.02 o                         
   7  15   1       4117.60       4255.56        80.62 o                         
   8  15   1        439.93        528.93        29.70 o                         
   9  15   1       2297.26       2268.90        68.55 o                         
  10  15   1        274.23        303.05        37.67 o                         
  11  15   1       1280.93       1596.81       210.90 o                         
   0  16   1       3576.16       3624.34        65.75 o                         
   1  16   1        108.89        119.89        10.57 o                         
   2  16   1         23.23         22.55         6.90 o                         
   3  16   1         31.80         37.18         8.36 o                         
   4  16   1       4642.64       4740.46        70.23 o                         
   5  16   1        301.11        300.89        20.83 o                         
   6  16   1        219.20        196.79        18.47 o                         
   7  16   1       1467.81       1474.48        48.74 o                         
   8  16   1        381.47        390.78        26.56 o                         
   9  16   1        270.40        245.71        24.29 o                         
  10  16   1        526.96        418.90        68.52 o                         
   1  17   1       1688.12       1727.22        40.28 o                         
   2  17   1        358.78        376.52        19.10 o                         
   3  17   1        921.14        956.00        31.27 o                         
   4  17   1        638.02        608.83        27.50 o                         
   5  17   1        652.39        598.36        29.68 o                         
   6  17   1         61.18         69.24        13.06 o                         
   7  17   1       1326.89       1426.04        50.76 o                         
   8  17   1        428.79        436.14        29.03 o                         
   9  17   1        247.55        176.10        76.98 o                         
   0  18   1       1439.76       1537.18        58.21 o                         
   1  18   1        114.53        124.41        16.21 o                         
   2  18   1          0.38          8.22         9.73 o                         
   3  18   1         79.38         71.91        11.32 o                         
   4  18   1       2464.08       2583.36        68.07 o                         
   5  18   1         28.69         24.74        11.42 o                         
   6  18   1         11.38         10.43        14.66 o                         
   7  18   1         58.67         45.76        15.64 o                         
   8  18   1       1185.63       1144.66        85.49 o                         
   9  18   1         18.89         11.90        46.34 o                         
   1  19   1          0.05          3.82         9.38 o                         
   2  19   1         36.17         32.70        11.39 o                         
   3  19   1          0.30          4.81        13.10 o                         
   4  19   1        376.34        417.13        28.74 o                         
   5  19   1         96.07         79.69        14.25 o                         
   6  19   1          4.23         -3.99        12.65 o                         
   7  19   1          0.79         -9.89        47.96 o                         
   0  20   1       3736.28       4010.44       119.47 o                         
   1  20   1        416.14        404.41        29.76 o                         
   2  20   1          4.38        -14.41        14.41 o                         
   3  20   1          0.12          2.64        14.15 o                         
   4  20   1       2333.53       2406.74        81.46 o                         
   5  20   1        589.25        488.90        39.34 o                         
   6  20   1        465.50        555.26       111.22 o                         
   1  21   1         21.50         36.19        12.66 o                         
   2  21   1         33.17         27.92        14.79 o                         
   3  21   1         52.40         48.37        17.81 o                         
   4  21   1         13.68        -14.94        27.07 o                         
   6  21   1        427.11        444.63       106.95 o                         
   0  22   1        786.72        817.91       117.79 o                         
   1  22   1        385.74        320.27        44.28 o                         
   2  22   1          9.72        110.19        73.18 o                         
   3  22   1         84.01         56.69        32.80 o                         
   4  22   1        157.75        308.28        95.64 o                         
   0   0   2       7190.03       6962.47        86.49 o                         
   1   0   2      10261.33      10133.98        34.39 o                         
   2   0   2      19120.98      18520.63        65.60 o                         
   3   0   2        468.85        465.29         8.93 o                         
   4   0   2       2157.47       2263.19        24.71 o                         
   5   0   2       6144.76       6760.88        51.61 o                         
   6   0   2       6823.41       6747.16        60.39 o                         
   7   0   2        454.72        495.09        17.49 o                         
   8   0   2       1534.29       1295.76        29.72 o                         
   9   0   2         67.82         51.65         9.72 o                         
  10   0   2        616.46        661.62        34.55 o                         
  11   0   2        152.27        111.10        20.74 o                         
  12   0   2        250.90        297.66        35.46 o                         
  13   0   2         96.04         52.98        15.63 o                         
  14   0   2         96.94         67.44        30.93 o                         
   1   1   2       5831.50       5762.50        18.37 o                         
   2   1   2        962.47       1053.34         8.51 o                         
   3   1   2      13668.19      13525.30        38.78 o                         
   4   1   2       2621.14       2674.85        18.24 o                         
   5   1   2       3262.61       3466.19        26.01 o                         
   6   1   2        306.80        314.79         9.60 o                         
   7   1   2       7517.31       7093.28        48.25 o                         
   8   1   2       5292.72       5327.60        46.79 o                         
   9   1   2        488.68        453.55        17.72 o                         
  10   1   2        695.23        622.08        24.35 o                         
  11   1   2       3166.57       3118.88        67.14 o                         
  12   1   2       2701.78       2854.85        67.70 o                         
  13   1   2         23.88        -15.59        15.59 o                         
  14   1   2         18.65        -17.00        21.50 o                         
   0   2   2      15162.00      14708.70        46.82 o                         
   1   2   2      17670.26      17647.50        52.03 o                         
   2   2   2      25876.26      26101.64        68.64 o                         
   3   2   2      14662.27      15397.93        47.00 o                         
   4   2   2        290.15        294.66         6.89 o                         
   5   2   2          0.20          8.99         2.50 o                         
   6   2   2        773.88        735.78        13.71 o                         
   7   2   2         19.11         19.80         4.02 o                         
   8   2   2          0.31         -2.44         5.12 o                         
   9   2   2        251.10        195.73        12.72 o                         
  10   2   2        402.75        389.84        20.37 o                         
  11   2   2        522.37        535.68        26.91 o                         
  12   2   2         50.76         45.68        10.71 o                         
  13   2   2          0.18         -7.14        12.45 o                         
  14   2   2         60.53         -4.00        22.83 o                         
   1   3   2      21682.51      22279.71        61.87 o                         
   2   3   2      13457.13      13843.92        43.26 o                         
   3   3   2      12548.42      12867.94        44.53 o                         
   4   3   2        448.79        535.21        10.90 o                         
   5   3   2       3498.37       3873.11        31.91 o                         
   6   3   2       4090.92       3894.46        32.16 o                         
   7   3   2       6031.35       5920.73        43.91 o                         
   8   3   2        517.69        516.73        16.05 o                         
   9   3   2         68.84         50.03         7.55 o                         
  10   3   2        588.16        646.22        24.97 o                         
  11   3   2       6101.13       6365.33        89.01 o                         
  12   3   2         36.33         38.61        15.83 o                         
  13   3   2       1642.38       1819.96        68.68 o                         
  14   3   2        492.80        578.99        61.59 o                         
   0   4   2     116943.95     106842.28       557.17 o                         
   1   4   2       4692.28       4934.43        19.92 o                         
   2   4   2        913.03        918.57        10.22 o                         
   3   4   2       3268.81       3305.57        26.58 o                         
   4   4   2       7029.45       7069.16        37.91 o                         
   5   4   2       2334.44       2582.38        30.22 o                         
   6   4   2       2218.74       2256.00        26.26 o                         
   7   4   2        725.66        809.06        14.85 o                         
   8   4   2       4101.04       3899.40        48.09 o                         
   9   4   2         44.07         33.20         8.51 o                         
  10   4   2        565.14        607.87        25.50 o                         
  11   4   2        182.44        154.06        16.48 o                         
  12   4   2          5.19         -8.91        12.49 o                         
  13   4   2          2.68        -11.51        12.97 o                         
  14   4   2        491.60        419.59        72.42 o                         
   1   5   2          5.16         27.95         2.26 o                         
   2   5   2       1291.73       1295.34        13.63 o                         
   3   5   2       7225.84       7253.03        39.68 o                         
   4   5   2        110.40         92.13         5.29 o                         
   5   5   2       1837.02       1686.86        19.75 o                         
   6   5   2       4359.29       4250.82        37.17 o                         
   7   5   2      10151.56      10095.35        64.00 o                         
   8   5   2        131.91        122.78        11.76 o                         
   9   5   2        772.12        826.32        27.90 o                         
  10   5   2       3386.94       3419.58        59.95 o                         
  11   5   2       5445.02       5376.96        85.09 o                         
  12   5   2         13.80         18.29        13.24 o                         
  13   5   2        104.97         91.11        17.28 o                         
  14   5   2       1537.98       1364.23       187.56 o                         
   0   6   2        269.61        208.02         7.40 o                         
   1   6   2       4085.00       4057.85        23.97 o                         
   2   6   2        604.95        627.01        10.50 o                         
   3   6   2        260.12        240.21         7.74 o                         
   4   6   2        572.78        470.50        11.83 o                         
   5   6   2        143.96        107.69         6.96 o                         
   6   6   2         27.23         34.15         4.65 o                         
   7   6   2        239.09        262.05         9.26 o                         
   8   6   2        126.37        105.38         8.79 o                         
   9   6   2        352.07        363.46        18.43 o                         
  10   6   2          1.95         -3.91         9.13 o                         
  11   6   2        345.27        372.80        24.78 o                         
  12   6   2         14.71         23.37        12.94 o                         
  13   6   2          0.50        -14.92        14.92 o                         
   1   7   2       5587.85       5906.87        30.72 o                         
   2   7   2        256.99        241.40         7.11 o                         
   3   7   2       9581.48       9933.94        48.59 o                         
   4   7   2        596.31        589.62        12.98 o                         
   5   7   2        337.53        283.50        13.52 o                         
   6   7   2        194.10        186.97        10.33 o                         
   7   7   2       4950.99       4652.42        54.86 o                         
   8   7   2        912.98        929.66        28.53 o                         
   9   7   2          7.55          0.40         9.24 o                         
  10   7   2         66.36         51.07        11.08 o                         
  11   7   2       1115.06       1225.31        44.26 o                         
  12   7   2        385.27        389.19        29.79 o                         
  13   7   2        498.15        554.11        53.76 o                         
   0   8   2       3021.67       3018.68        35.04 o                         
   1   8   2       2998.83       3093.85        24.89 o                         
   2   8   2       8585.37       8641.17        48.12 o                         
   3   8   2        186.87        167.71         7.14 o                         
   4   8   2        752.47        789.70        15.91 o                         
   5   8   2         90.31        104.54         8.56 o                         
   6   8   2       4322.41       4270.28        54.45 o                         
   7   8   2        606.22        571.50        22.13 o                         
   8   8   2        366.46        375.34        20.71 o                         
   9   8   2       1724.70       1599.44        46.40 o                         
  10   8   2        176.87        152.65        15.25 o                         
  11   8   2        300.51        302.59        24.55 o                         
  12   8   2        438.97        451.38        31.91 o                         
  13   8   2        451.41        544.03        70.02 o                         
   1   9   2       7039.22       7420.94        42.75 o                         
   2   9   2       1164.76       1237.14        18.04 o                         
   3   9   2       4069.13       4024.78        33.14 o                         
   4   9   2       1980.29       1932.74        24.20 o                         
   5   9   2       2271.56       2175.35        32.28 o                         
   6   9   2        596.49        607.25        21.76 o                         
   7   9   2       1122.94       1125.63        30.09 o                         
   8   9   2        948.34        972.88        32.80 o                         
   9   9   2       1490.96       1417.61        44.67 o                         
  10   9   2        659.31        695.80        33.30 o                         
  11   9   2       1492.55       1541.42        54.59 o                         
  12   9   2       1313.28       1401.66        54.27 o                         
  13   9   2         27.71         23.10        54.33 o                         
   0  10   2       1874.38       1919.87        34.40 o                         
   1  10   2        182.30        176.12         7.58 o                         
   2  10   2       2087.07       1970.96        24.72 o                         
   3  10   2       1288.09       1363.13        21.82 o                         
   4  10   2       1875.70       1895.65        25.79 o                         
   5  10   2       1536.23       1568.12        26.85 o                         
   6  10   2       3250.89       3151.78        51.45 o                         
   7  10   2         30.23         29.11         8.96 o                         
   8  10   2         42.86         29.14         9.23 o                         
   9  10   2        255.42        274.82        20.12 o                         
  10  10   2        365.94        394.98        27.87 o                         
  11  10   2        198.97        224.35        22.22 o                         
  12  10   2        388.66        399.69        35.92 o                         
   1  11   2          6.06          6.69         4.19 o                         
   2  11   2          3.48          4.45         3.77 o                         
   3  11   2        182.51        158.83         9.77 o                         
   4  11   2        627.21        654.52        16.48 o                         
   5  11   2        888.13        871.78        25.45 o                         
   6  11   2       2571.78       2523.32        47.51 o                         
   7  11   2       1044.89       1056.53        33.74 o                         
   8  11   2        254.88        248.86        19.12 o                         
   9  11   2          5.35          1.66        11.02 o                         
  10  11   2        136.84        128.78        17.83 o                         
  11  11   2        875.56        902.44        43.43 o                         
  12  11   2          5.04         -3.21        18.78 o                         
   0  12   2       2564.01       2704.27        43.14 o                         
   1  12   2         32.50         16.54         4.32 o                         
   2  12   2       1798.09       1757.47        25.91 o                         
   3  12   2         55.00         45.96         5.93 o                         
   4  12   2        556.32        534.49        17.63 o                         
   5  12   2         80.33         81.05         8.81 o                         
   6  12   2       1251.39       1253.02        34.34 o                         
   7  12   2        638.98        610.01        27.26 o                         
   8  12   2       1042.09       1123.88        39.69 o                         
   9  12   2         70.45         55.67        12.29 o                         
  10  12   2          8.74         22.13        13.31 o                         
  11  12   2          7.29         11.58        14.13 o                         
  12  12   2        141.96        224.50        59.60 o                         
   1  13   2       1726.81       1812.70        26.50 o                         
   2  13   2          1.69          1.50         4.14 o                         
   3  13   2       1291.43       1342.05        28.74 o                         
   4  13   2         15.09         10.46         6.61 o                         
   5  13   2       2580.65       2659.05        50.80 o                         
   6  13   2        403.19        419.89        23.05 o                         
   7  13   2        626.92        601.52        27.89 o                         
   8  13   2        282.13        254.95        20.91 o                         
   9  13   2       1362.99       1400.04        51.75 o                         
  10  13   2        138.03        132.12        17.46 o                         
  11  13   2        601.37        580.98        50.76 o                         
   0  14   2       1978.15       1968.24        41.46 o                         
   1  14   2         40.25         26.67         5.34 o                         
   2  14   2       1166.49       1097.03        25.01 o                         
   3  14   2         17.33         15.39         8.63 o                         
   4  14   2       3108.74       2974.47        47.86 o                         
   5  14   2        184.04        214.82        17.02 o                         
   6  14   2        123.03        158.54        15.37 o                         
   7  14   2         26.27         25.26        10.64 o                         
   8  14   2        410.30        443.80        26.61 o                         
   9  14   2         13.39         35.46        12.24 o                         
  10  14   2        558.64        525.49        34.48 o                         
  11  14   2         22.32         68.37        42.58 o                         
   1  15   2        281.09        326.45        13.75 o                         
   2  15   2        636.71        670.97        20.45 o                         
   3  15   2       1943.61       2019.63        38.34 o                         
   4  15   2         84.98         79.00        10.00 o                         
   5  15   2        273.31        303.41        19.74 o                         
   6  15   2        504.14        520.19        27.35 o                         
   7  15   2        266.02        266.03        20.72 o                         
   8  15   2        485.49        467.03        28.21 o                         
   9  15   2        742.93        750.41        39.86 o                         
  10  15   2         74.23         50.85        25.23 o                         
  11  15   2          3.82          9.26        46.20 o                         
   0  16   2       3222.10       3248.30        62.56 o                         
   1  16   2         88.55         71.33         8.21 o                         
   2  16   2        339.03        347.00        17.47 o                         
   3  16   2        242.63        245.77        14.54 o                         
   4  16   2        312.14        308.66        18.44 o                         
   5  16   2        352.94        350.43        21.55 o                         
   6  16   2        182.59        198.82        17.88 o                         
   7  16   2          0.89          0.31        10.61 o                         
   8  16   2        790.28        790.21        37.08 o                         
   9  16   2        243.27        267.05        26.92 o                         
  10  16   2          0.05        -37.53        37.53 o                         
   1  17   2        203.08        187.76        13.14 o                         
   2  17   2        234.52        216.89        14.52 o                         
   3  17   2        164.31        157.51        13.79 o                         
   4  17   2         57.16         39.44         9.35 o                         
   5  17   2        277.41        258.19        21.41 o                         
   6  17   2        173.29        220.57        21.77 o                         
   7  17   2         24.18         14.32        12.62 o                         
   8  17   2        243.93        267.46        25.88 o                         
   9  17   2         20.58         44.31        28.89 o                         
   0  18   2        959.40       1032.50        52.55 o                         
   1  18   2        716.73        696.25        29.09 o                         
   2  18   2        664.79        613.06        30.64 o                         
   3  18   2        630.35        655.27        30.52 o                         
   4  18   2       2002.50       2066.97        59.91 o                         
   5  18   2        309.41        295.53        27.77 o                         
   6  18   2        165.15        153.52        18.33 o                         
   7  18   2         23.20         17.74        17.93 o                         
   8  18   2        639.73        688.59       100.10 o                         
   9  18   2         20.34         45.07        63.52 o                         
   1  19   2         41.76         45.60        12.86 o                         
   2  19   2        144.18        126.68        15.76 o                         
   3  19   2         45.05         65.27        13.21 o                         
   4  19   2        126.77        128.36        17.12 o                         
   5  19   2         41.46         59.12        14.52 o                         
   6  19   2        488.26        483.38        35.06 o                         
   7  19   2          6.13         19.60        42.31 o                         
   8  19   2         16.37         -6.93        48.86 o                         
   0  20   2        310.60        297.49        39.54 o                         
   1  20   2        391.93        411.42        27.28 o                         
   2  20   2        228.40        205.34        20.18 o                         
   3  20   2          7.04         17.08        14.52 o                         
   4  20   2         11.27         44.77        15.48 o                         
   5  20   2          0.86         53.18        28.53 o                         
   6  20   2        348.99        341.90        65.67 o                         
   1  21   2        169.44        207.72        26.09 o                         
   2  21   2         56.70         52.21        18.63 o                         
   3  21   2         55.97         85.77        23.63 o                         
   4  21   2        272.51        274.75        93.51 o                         
   0  22   2         56.69        -28.94        28.94 o                         
   1  22   2         18.81         14.58        22.51 o                         
   2  22   2       2024.36       2034.32       159.09 o                         
   3  22   2         57.53         35.89        48.42 o                         
   1   1   3        193.45        214.66         4.12 o                         
   2   1   3       3940.96       4078.76        18.05 o                         
   3   1   3       2522.88       2624.89        14.59 o                         
   4   1   3         55.42         76.45         3.43 o                         
   5   1   3       2122.30       2126.47        21.02 o                         
   6   1   3        438.51        470.98        11.47 o                         
   7   1   3        657.65        642.02        15.14 o                         
   8   1   3        140.82        124.37         7.54 o                         
   9   1   3         66.57         61.38         7.42 o                         
  10   1   3         63.40         41.47         8.63 o                         
  11   1   3        148.58        175.06        17.06 o                         
  12   1   3          6.94          9.45        11.20 o                         
  13   1   3        637.06        641.65        42.29 o                         
  14   1   3        200.93        191.67        49.07 o                         
   0   2   3       1163.72       1085.03        13.30 o                         
   1   2   3       1358.36       1418.10        11.24 o                         
   2   2   3      21289.27      21598.96        71.10 o                         
   3   2   3       3806.60       3987.69        22.42 o                         
   4   2   3       1978.06       2222.90        16.93 o                         
   5   2   3        195.76        174.48         5.48 o                         
   6   2   3        295.81        308.25         8.96 o                         
   7   2   3       1432.08       1304.81        20.95 o                         
   8   2   3       2321.22       2310.36        34.69 o                         
   9   2   3        104.50         89.10         8.92 o                         
  10   2   3          9.00         23.35         8.27 o                         
  11   2   3        882.20        891.23        33.34 o                         
  12   2   3         29.60         33.22        10.05 o                         
  13   2   3       2085.78       2202.34        74.99 o                         
  14   2   3          7.07          6.70        21.07 o                         
   1   3   3      30966.03      30794.07       100.13 o                         
   2   3   3       1654.06       1893.13        13.95 o                         
   3   3   3      10213.24      10471.48        46.19 o                         
   4   3   3       3019.58       3582.72        27.13 o                         
   5   3   3       3035.61       3271.85        28.64 o                         
   6   3   3        331.54        321.55         9.27 o                         
   7   3   3       5295.70       5165.21        45.38 o                         
   8   3   3        121.22        145.50        10.33 o                         
   9   3   3        516.11        503.62        20.02 o                         
  10   3   3          9.07         16.85         8.29 o                         
  11   3   3        791.86        822.43        32.18 o                         
  12   3   3         42.80         39.51        12.67 o                         
  13   3   3         82.25         80.78        17.39 o                         
  14   3   3         39.86         16.30        40.97 o                         
   0   4   3      20605.60      20960.55        85.07 o                         
   1   4   3       1834.63       2000.83        12.48 o                         
   2   4   3       3777.16       4114.77        21.94 o                         
   3   4   3         11.45         21.03         2.82 o                         
   4   4   3         18.55         14.30         2.97 o                         
   5   4   3        149.94        167.50         7.48 o                         
   6   4   3        264.28        296.90        10.26 o                         
   7   4   3        643.89        682.24        13.89 o                         
   8   4   3         22.33         18.52         5.95 o                         
   9   4   3          5.08          8.54         6.66 o                         
  10   4   3        201.08        164.79        13.74 o                         
  11   4   3         27.96         25.05        12.21 o                         
  12   4   3        122.38        126.88        19.33 o                         
  13   4   3          3.92         24.14        18.38 o                         
  14   4   3          0.94        -66.77        66.77 o                         
   1   5   3       9796.66      10137.76        38.55 o                         
   2   5   3       3392.02       3601.87        22.54 o                         
   3   5   3        538.15        611.38        12.89 o                         
   4   5   3         33.58         26.19         3.36 o                         
   5   5   3       6203.32       6502.19        44.87 o                         
   6   5   3          2.73          7.43         3.64 o                         
   7   5   3        705.61        686.51        16.01 o                         
   8   5   3        291.59        254.47        13.30 o                         
   9   5   3        122.78        116.76        11.44 o                         
  10   5   3        585.39        596.51        28.38 o                         
  11   5   3         85.99         62.02        12.49 o                         
  12   5   3        185.24        151.68        18.49 o                         
  13   5   3        688.17        758.63        49.34 o                         
  14   5   3          0.04         14.85        40.79 o                         
   0   6   3        525.28        610.81        11.40 o                         
   1   6   3      10946.98      11100.20        38.14 o                         
   2   6   3        910.23        932.27        13.74 o                         
   3   6   3          3.07          6.30         2.87 o                         
   4   6   3        398.07        433.12        11.96 o                         
   5   6   3       3977.86       4060.58        39.10 o                         
   6   6   3        906.64        944.64        18.04 o                         
   7   6   3        153.88        145.31         8.18 o                         
   8   6   3        195.94        195.50        12.12 o                         
   9   6   3        673.27        689.27        26.54 o                         
  10   6   3          0.49          6.16         9.22 o                         
  11   6   3       2019.65       2020.53        56.26 o                         
  12   6   3        239.44        236.84        25.11 o                         
  13   6   3          6.19         17.43        18.69 o                         
   1   7   3        778.56        755.78        11.79 o                         
   2   7   3          0.68          0.86         3.03 o                         
   3   7   3        175.49        126.71         5.54 o                         
   4   7   3        156.44        226.03         8.23 o                         
   5   7   3       2241.77       2061.57        31.96 o                         
   6   7   3        757.54        650.03        18.84 o                         
   7   7   3        776.64        731.07        21.50 o                         
   8   7   3        908.66        887.21        26.63 o                         
   9   7   3         27.63         30.09         9.22 o                         
  10   7   3       1087.92       1032.60        38.84 o                         
  11   7   3         22.79         27.07        10.50 o                         
  12   7   3         98.18         76.40        23.96 o                         
  13   7   3        198.05        197.61        44.72 o                         
   0   8   3       1930.98       2084.64        30.19 o                         
   1   8   3        552.62        450.20        10.22 o                         
   2   8   3        538.82        453.03        11.13 o                         
   3   8   3       4042.36       4163.85        32.18 o                         
   4   8   3       1391.61       1509.58        21.58 o                         
   5   8   3       1847.13       1824.39        28.85 o                         
   6   8   3         82.33         85.57        11.14 o                         
   7   8   3         91.86         90.73         9.10 o                         
   8   8   3        196.86        245.18        17.11 o                         
   9   8   3       1474.24       1461.22        42.18 o                         
  10   8   3       1651.83       1642.02        49.86 o                         
  11   8   3        715.93        698.20        34.61 o                         
  12   8   3        146.66        155.95        20.76 o                         
  13   8   3         14.23         66.97        53.22 o                         
   1   9   3       1920.72       1959.51        20.53 o                         
   2   9   3        425.49        383.81        11.56 o                         
   3   9   3       2013.72       2033.98        23.37 o                         
   4   9   3        222.15        235.26         9.03 o                         
   5   9   3        453.75        464.08        13.48 o                         
   6   9   3        908.31        886.78        25.62 o                         
   7   9   3       5207.76       5371.46        65.79 o                         
   8   9   3       1418.27       1394.53        42.72 o                         
   9   9   3        552.01        562.60        28.91 o                         
  10   9   3        320.92        312.41        23.40 o                         
  11   9   3        744.39        687.71        37.01 o                         
  12   9   3          0.06        -10.22        15.89 o                         
  13   9   3         15.40         16.75        40.03 o                         
   0  10   3        629.50        577.86        17.82 o                         
   1  10   3       2556.00       2525.68        27.43 o                         
   2  10   3       9825.88       9833.82        56.06 o                         
   3  10   3        302.17        253.92         9.03 o                         
   4  10   3         87.97         73.03         5.36 o                         
   5  10   3        100.38         98.66         7.51 o                         
   6  10   3        411.39        403.94        17.39 o                         
   7  10   3       1302.97       1349.05        39.95 o                         
   8  10   3        533.91        504.93        26.39 o                         
   9  10   3        168.86        174.39        16.98 o                         
  10  10   3        534.68        505.67        29.71 o                         
  11  10   3        460.05        547.07        33.73 o                         
  12  10   3        115.96         86.33        20.78 o                         
  13  10   3       1558.18       1830.81       298.47 o                         
   1  11   3       3837.77       3609.34        36.69 o                         
   2  11   3          7.84          6.10         3.65 o                         
   3  11   3       9604.90       9368.00        64.85 o                         
   4  11   3        483.38        474.63        16.54 o                         
   5  11   3       3904.09       3785.73        51.62 o                         
   6  11   3        123.00        109.31        10.29 o                         
   7  11   3      11113.93      11026.26       111.41 o                         
   8  11   3          3.87         -2.07        13.32 o                         
   9  11   3        509.78        536.53        29.45 o                         
  10  11   3        275.65        281.06        24.01 o                         
  11  11   3       2590.94       2692.95        74.83 o                         
  12  11   3        103.23        157.67        35.54 o                         
   0  12   3        911.94        809.09        24.51 o                         
   1  12   3       2388.51       2291.80        29.07 o                         
   2  12   3       3676.20       3572.55        38.97 o                         
   3  12   3       1982.86       2012.12        33.82 o                         
   4  12   3        808.01        788.22        21.94 o                         
   5  12   3        249.06        259.02        14.60 o                         
   6  12   3       3252.45       3189.10        58.79 o                         
   7  12   3       1574.39       1619.87        44.27 o                         
   8  12   3        387.73        382.87        23.17 o                         
   9  12   3         10.14          7.21        10.69 o                         
  10  12   3        484.53        557.45        34.08 o                         
  11  12   3         19.40         11.28        11.49 o                         
  12  12   3        405.17        476.93        87.23 o                         
   1  13   3       1915.16       1870.55        27.94 o                         
   2  13   3          0.01         -0.22         4.25 o                         
   3  13   3       1891.82       1914.50        34.39 o                         
   4  13   3        191.38        192.25        12.09 o                         
   5  13   3        880.52        851.36        31.42 o                         
   6  13   3        462.45        488.87        24.29 o                         
   7  13   3        974.19        928.12        34.45 o                         
   8  13   3        562.54        573.22        28.26 o                         
   9  13   3         86.19         69.89        17.46 o                         
  10  13   3        311.18        377.26        28.34 o                         
  11  13   3        735.84        748.41        57.87 o                         
   0  14   3        693.05        791.50        26.22 o                         
   1  14   3       1932.93       1894.49        30.46 o                         
   2  14   3       1609.26       1567.05        31.30 o                         
   3  14   3       1716.87       1738.77        33.96 o                         
   4  14   3          5.27         -5.40         7.50 o                         
   5  14   3        770.43        832.04        31.73 o                         
   6  14   3       2152.83       2224.15        52.18 o                         
   7  14   3         10.98         -8.98         8.98 o                         
   8  14   3        326.53        335.90        23.29 o                         
   9  14   3        141.44        145.24        17.91 o                         
  10  14   3        130.55         94.52        19.12 o                         
  11  14   3        787.45        726.47       138.11 o                         
   1  15   3       1337.36       1326.98        29.08 o                         
   2  15   3         29.73         21.84         6.09 o                         
   3  15   3          0.26          9.56         7.09 o                         
   4  15   3        731.14        736.80        28.23 o                         
   5  15   3       1173.92       1166.22        38.70 o                         
   6  15   3         51.24         33.57        11.28 o                         
   7  15   3        909.61        892.04        37.27 o                         
   8  15   3         12.33          2.66        10.52 o                         
   9  15   3        917.19        933.29        44.22 o                         
  10  15   3          0.94         -5.90        22.53 o                         
   0  16   3        200.94        250.30        18.97 o                         
   1  16   3       1299.42       1292.74        29.73 o                         
   2  16   3        927.61        970.40        27.75 o                         
   3  16   3        138.80        122.79        11.74 o                         
   4  16   3        324.28        320.06        19.41 o                         
   5  16   3       1020.94       1049.93        37.57 o                         
   6  16   3        287.95        295.48        20.37 o                         
   7  16   3         22.78         24.57        12.86 o                         
   8  16   3         23.77         15.29        11.86 o                         
   9  16   3        906.88        887.05        62.85 o                         
  10  16   3        154.93        133.70        68.69 o                         
   1  17   3        254.77        251.64        16.18 o                         
   2  17   3        373.41        365.90        20.41 o                         
   3  17   3         62.05         51.10         8.82 o                         
   4  17   3        241.46        230.48        19.28 o                         
   5  17   3          4.06         -1.92        11.35 o                         
   6  17   3        717.38        703.59        38.69 o                         
   7  17   3       1579.56       1591.60        57.28 o                         
   8  17   3         22.86         23.53        11.61 o                         
   9  17   3        333.86        304.80        54.57 o                         
   0  18   3        498.06        467.59        35.77 o                         
   1  18   3       1577.96       1566.94        46.38 o                         
   2  18   3       3264.16       3298.06        67.29 o                         
   3  18   3       2492.68       2537.48        57.51 o                         
   4  18   3       2148.64       2148.94        60.82 o                         
   5  18   3         43.32         32.09        12.31 o                         
   6  18   3       1293.07       1401.67        55.62 o                         
   7  18   3         87.24         65.47        13.10 o                         
   8  18   3        530.35        408.65        62.90 o                         
   1  19   3       3763.52       3828.99        77.89 o                         
   2  19   3        256.02        320.94        23.53 o                         
   3  19   3       2502.51       2549.35        65.09 o                         
   4  19   3         72.13         75.28        14.72 o                         
   5  19   3        646.35        632.81        39.08 o                         
   6  19   3        649.87        648.44        50.67 o                         
   7  19   3       2417.69       2274.38       118.82 o                         
   8  19   3        222.65        159.37        48.78 o                         
   0  20   3       1346.55       1273.95        84.07 o                         
   1  20   3        413.52        429.68        28.58 o                         
   2  20   3        352.66        343.04        26.25 o                         
   3  20   3         23.68          1.64        16.16 o                         
   4  20   3         26.43         36.99        18.53 o                         
   5  20   3         12.19         25.66        21.55 o                         
   6  20   3       1648.03       1502.49       111.32 o                         
   7  20   3        287.52        289.76        96.27 o                         
   1  21   3        560.16        567.00        40.14 o                         
   2  21   3         23.68         58.26        16.76 o                         
   3  21   3       2172.63       2247.84       109.64 o                         
   4  21   3        139.49        103.12        41.43 o                         
   5  21   3        340.69        355.53        74.27 o                         
   0  22   3          2.06          6.28        20.52 o                         
   1  22   3        135.69        101.28        30.82 o                         
   2  22   3        972.86       1124.23       119.72 o                         
   0   0   4      18207.56      17881.36       140.56 o                         
   1   0   4         22.80         30.03         3.39 o                         
   2   0   4       4598.43       4958.26        29.06 o                         
   3   0   4       9589.42       9462.55        43.58 o                         
   4   0   4         97.90        127.77         6.07 o                         
   5   0   4       9802.53      10093.21        70.45 o                         
   6   0   4        706.21        889.00        23.96 o                         
   7   0   4        301.13        298.83        16.39 o                         
   8   0   4       1372.26       1374.60        36.06 o                         
   9   0   4         22.30         26.74         8.28 o                         
  10   0   4        147.06        115.85        16.25 o                         
  11   0   4        315.85        293.79        33.09 o                         
  12   0   4        657.75        680.78        73.15 o                         
  13   0   4         26.01         29.27        16.48 o                         
  14   0   4        347.40        303.39       136.85 o                         
   1   1   4       2855.88       2833.04        16.00 o                         
   2   1   4        741.15        779.16         8.40 o                         
   3   1   4       9100.48       9456.26        32.85 o                         
   4   1   4        265.70        275.10         6.24 o                         
   5   1   4       1549.08       1503.82        15.89 o                         
   6   1   4       1720.85       1767.53        22.94 o                         
   7   1   4       2838.69       2719.92        32.19 o                         
   8   1   4       1174.42       1144.03        23.26 o                         
   9   1   4       1777.08       1669.24        37.27 o                         
  10   1   4       2327.60       2368.85        48.75 o                         
  11   1   4       1959.51       1979.31        49.50 o                         
  12   1   4        645.89        670.09        37.33 o                         
  13   1   4        381.51        376.28        32.63 o                         
  14   1   4        651.17        609.40        73.53 o                         
   0   2   4        572.53        582.31        10.21 o                         
   1   2   4        846.83        847.12        10.49 o                         
   2   2   4       4543.98       4385.49        22.78 o                         
   3   2   4       7022.68       7119.56        35.58 o                         
   4   2   4       3095.05       3177.16        22.67 o                         
   5   2   4       1623.18       1626.50        17.20 o                         
   6   2   4       4997.34       4684.53        34.80 o                         
   7   2   4       2743.17       2808.19        31.30 o                         
   8   2   4       5212.85       5212.43        49.99 o                         
   9   2   4         61.44         48.49         8.67 o                         
  10   2   4       1065.48       1120.96        33.43 o                         
  11   2   4         55.94         37.90        10.39 o                         
  12   2   4       1094.72        951.36        45.51 o                         
  13   2   4        136.06        145.31        22.15 o                         
  14   2   4        445.70        484.93        81.42 o                         
   1   3   4       7860.19       8152.15        29.90 o                         
   2   3   4      14105.32      14951.39        55.42 o                         
   3   3   4       2026.68       1974.80        17.31 o                         
   4   3   4       1019.61       1099.00        14.91 o                         
   5   3   4       6778.55       7038.93        41.76 o                         
   6   3   4         43.99         46.95         4.51 o                         
   7   3   4         68.06         36.19         4.61 o                         
   8   3   4       1476.41       1509.12        30.89 o                         
   9   3   4       3570.94       3587.52        54.01 o                         
  10   3   4        551.29        533.38        23.43 o                         
  11   3   4        807.57        799.47        33.41 o                         
  12   3   4       1696.99       1698.79        60.52 o                         
  13   3   4       1189.47       1240.82        61.26 o                         
  14   3   4          0.43        -12.73        38.84 o                         
   0   4   4      43991.25      43631.92       270.52 o                         
   1   4   4      13772.05      13776.38        42.02 o                         
   2   4   4      15365.71      14896.64        57.81 o                         
   3   4   4       2454.94       2507.10        23.57 o                         
   4   4   4       6834.13       6572.94        38.13 o                         
   5   4   4       3049.74       3096.38        28.17 o                         
   6   4   4      13106.87      13131.34        65.67 o                         
   7   4   4         96.06        105.29         6.15 o                         
   8   4   4       9048.24       8813.18        74.65 o                         
   9   4   4        475.66        430.74        18.73 o                         
  10   4   4       3129.66       3227.63        57.71 o                         
  11   4   4        200.65        188.97        19.44 o                         
  12   4   4       2021.67       2113.29        67.45 o                         
  13   4   4         17.40          8.50        16.81 o                         
   1   5   4        958.65       1130.93        12.28 o                         
   2   5   4         18.82         40.09         3.88 o                         
   3   5   4        311.65        363.89        10.08 o                         
   4   5   4       3335.48       3394.56        28.38 o                         
   5   5   4        536.02        536.52        13.11 o                         
   6   5   4       4850.07       5074.59        42.06 o                         
   7   5   4       1112.66       1038.31        20.42 o                         
   8   5   4         91.13         53.43         6.46 o                         
   9   5   4        693.25        769.77        23.76 o                         
  10   5   4        554.99        569.51        28.26 o                         
  11   5   4        156.01        176.17        18.28 o                         
  12   5   4        443.01        494.90        33.02 o                         
  13   5   4        714.37        648.46        48.66 o                         
  14   5   4         15.09        150.27        73.46 o                         
   0   6   4      11743.54      11674.52        81.10 o                         
   1   6   4       7829.84       8181.92        39.28 o                         
   2   6   4      31205.53      31411.90        98.54 o                         
   3   6   4       6160.84       6395.82        40.51 o                         
   4   6   4       1779.93       1649.13        20.81 o                         
   5   6   4       3927.29       4000.71        36.47 o                         
   6   6   4       6185.48       5748.31        46.22 o                         
   7   6   4         24.84         22.98         4.41 o                         
   8   6   4       2540.99       2634.53        43.90 o                         
   9   6   4         12.37         18.94         8.14 o                         
  10   6   4       1058.29        986.41        37.40 o                         
  11   6   4        340.19        330.11        24.37 o                         
  12   6   4       4121.09       4175.78        92.84 o                         
  13   6   4         50.97         32.20        25.46 o                         
   1   7   4       3673.54       4104.43        27.23 o                         
   2   7   4         15.82         23.57         3.69 o                         
   3   7   4       1191.87       1262.03        17.27 o                         
   4   7   4        763.72        838.84        13.80 o                         
   5   7   4        103.63         70.39         5.93 o                         
   6   7   4       1886.65       1872.91        29.71 o                         
   7   7   4        174.92        170.56        11.19 o                         
   8   7   4         10.57          9.47         6.36 o                         
   9   7   4       1762.08       1681.23        44.48 o                         
  10   7   4        224.86        258.73        20.13 o                         
  11   7   4       1183.92       1204.60        44.52 o                         
  12   7   4         90.44         76.10        16.42 o                         
  13   7   4        375.76        388.04        88.63 o                         
   0   8   4        190.55        207.16         8.59 o                         
   1   8   4         27.58         11.47         3.06 o                         
   2   8   4       1738.13       1901.84        22.91 o                         
   3   8   4       2376.25       2408.45        26.91 o                         
   4   8   4        559.38        587.53        13.29 o                         
   5   8   4        347.26        392.17        12.40 o                         
   6   8   4        538.43        487.83        17.05 o                         
   7   8   4        812.56        781.58        25.36 o                         
   8   8   4        114.21        126.74        13.60 o                         
   9   8   4        398.78        354.67        21.41 o                         
  10   8   4        257.16        229.31        19.92 o                         
  11   8   4         20.18         29.81        11.22 o                         
  12   8   4         56.94         47.63        15.09 o                         
  13   8   4         85.01        120.89        58.73 o                         
   1   9   4        108.22         84.64         4.88 o                         
   2   9   4        850.79        797.74        16.72 o                         
   3   9   4        135.23        111.71         6.59 o                         
   4   9   4        313.44        289.87        10.70 o                         
   5   9   4        263.21        251.09         9.18 o                         
   6   9   4       1575.46       1521.80        29.22 o                         
   7   9   4       2035.44       2004.51        44.25 o                         
   8   9   4        329.92        314.25        20.20 o                         
   9   9   4        350.40        329.23        20.95 o                         
  10   9   4       1079.37       1044.67        41.24 o                         
  11   9   4        912.44        916.63        40.52 o                         
  12   9   4        484.23        502.02        35.79 o                         
  13   9   4         48.03        121.40        64.39 o                         
   0  10   4        681.96        726.22        19.24 o                         
   1  10   4        957.09        951.05        17.31 o                         
   2  10   4        666.02        732.27        16.31 o                         
   3  10   4        354.28        309.89        11.45 o                         
   4  10   4          0.01          7.96         4.09 o                         
   5  10   4          5.04         13.15         6.43 o                         
   6  10   4        592.60        523.24        21.35 o                         
   7  10   4          0.09          2.91         9.42 o                         
   8  10   4        149.82        173.63        17.08 o                         
   9  10   4          0.07         -5.76        11.25 o                         
  10  10   4         58.13         46.45        12.48 o                         
  11  10   4        343.33        372.97        28.19 o                         
  12  10   4        144.22         86.90        24.88 o                         
   1  11   4          4.30         13.22         4.48 o                         
   2  11   4       1022.81       1083.26        19.72 o                         
   3  11   4        112.40        130.35         8.08 o                         
   4  11   4       1005.73        990.90        24.26 o                         
   5  11   4        530.93        525.07        18.53 o                         
   6  11   4          8.48          4.78         8.81 o                         
   7  11   4        145.08        139.97        14.40 o                         
   8  11   4        143.43        145.22        16.77 o                         
   9  11   4        229.13        208.70        19.15 o                         
  10  11   4          9.06          3.64        10.93 o                         
  11  11   4          0.82        -13.53        13.53 o                         
  12  11   4         81.43         96.49        35.50 o                         
   0  12   4       4804.03       4752.97        57.05 o                         
   1  12   4        614.28        609.78        17.56 o                         
   2  12   4       4782.25       4783.83        44.59 o                         
   3  12   4        102.50        114.26         9.22 o                         
   4  12   4       1890.32       1865.14        33.64 o                         
   5  12   4         46.16         34.12        12.33 o                         
   6  12   4       2411.11       2375.15        51.25 o                         
   7  12   4          0.87          2.30         9.55 o                         
   8  12   4       2386.73       2389.22        56.31 o                         
   9  12   4        419.91        467.39        27.10 o                         
  10  12   4       2364.58       2394.94        69.39 o                         
  11  12   4        376.86        388.68        36.48 o                         
  12  12   4        573.12        603.79        79.45 o                         
   1  13   4         56.02         36.57         5.51 o                         
   2  13   4        167.40        130.59         9.23 o                         
   3  13   4         61.72         49.00         6.93 o                         
   4  13   4        578.83        539.04        21.71 o                         
   5  13   4        113.37         98.90        11.41 o                         
   6  13   4        925.62        876.76        32.24 o                         
   7  13   4          0.33         -1.83        10.41 o                         
   8  13   4        925.58        973.36        36.83 o                         
   9  13   4        205.47        253.88        25.82 o                         
  10  13   4        505.25        546.99        40.57 o                         
  11  13   4          1.25         22.21        20.26 o                         
  12  13   4        813.94        840.16       156.19 o                         
   0  14   4       3262.71       3293.98        60.04 o                         
   1  14   4         17.12         17.57         5.13 o                         
   2  14   4       2067.98       2121.95        36.18 o                         
   3  14   4          0.61          4.84         6.67 o                         
   4  14   4       3789.16       3810.48        58.90 o                         
   5  14   4          1.82         -8.82         9.19 o                         
   6  14   4       1762.53       1764.18        46.71 o                         
   7  14   4        191.94        186.37        16.02 o                         
   8  14   4        885.75        849.35        35.36 o                         
   9  14   4          2.18         -3.14        13.16 o                         
  10  14   4        548.88        597.66        37.52 o                         
   1  15   4        157.25        167.20        10.85 o                         
   2  15   4        385.51        368.74        15.69 o                         
   3  15   4        749.23        735.26        26.35 o                         
   4  15   4        269.64        268.80        17.56 o                         
   5  15   4         34.71         31.62         9.57 o                         
   6  15   4        251.35        234.14        18.55 o                         
   7  15   4         64.04         63.53        11.60 o                         
   8  15   4        559.00        538.09        33.22 o                         
   9  15   4          6.45         16.89        15.04 o                         
  10  15   4         39.77         48.48        31.88 o                         
   0  16   4       1268.76       1262.53        46.13 o                         
   1  16   4         65.42         55.06         8.20 o                         
   2  16   4        365.21        368.52        18.51 o                         
   3  16   4         13.50         10.12         9.05 o                         
   4  16   4        199.44        200.65        18.41 o                         
   5  16   4          2.11          1.14        10.85 o                         
   6  16   4          2.62          4.97         9.10 o                         
   7  16   4         24.71         40.40        11.34 o                         
   8  16   4         20.34         19.63        13.01 o                         
   9  16   4         44.13         30.42        20.37 o                         
  10  16   4         83.13        189.19        78.11 o                         
   1  17   4        338.13        282.45        17.93 o                         
   2  17   4        328.36        325.68        19.60 o                         
   3  17   4        460.77        478.51        26.47 o                         
   4  17   4       2582.86       2578.13        62.26 o                         
   5  17   4       1238.81       1143.37        47.39 o                         
   6  17   4        144.83        146.14        18.73 o                         
   7  17   4        163.11        132.88        19.12 o                         
   8  17   4        854.28        888.08        67.04 o                         
   9  17   4        788.74        655.12       136.38 o                         
   0  18   4        848.93        945.56        53.79 o                         
   1  18   4         24.92         44.51        11.10 o                         
   2  18   4         13.25         25.13         9.66 o                         
   3  18   4        210.24        187.11        21.01 o                         
   4  18   4        325.81        267.53        21.79 o                         
   5  18   4        462.67        457.78        31.46 o                         
   6  18   4       1501.06       1621.07        57.58 o                         
   7  18   4         18.10         14.28        13.63 o                         
   8  18   4         24.17         44.71        26.14 o                         
   1  19   4         25.66         57.36        12.57 o                         
   2  19   4         57.14         48.82        13.04 o                         
   3  19   4        723.33        730.89        38.87 o                         
   4  19   4        288.39        254.87        23.93 o                         
   5  19   4        216.71        145.14        19.71 o                         
   6  19   4          0.07         -8.19        14.95 o                         
   7  19   4         39.18         19.75        22.85 o                         
   0  20   4          1.80        -12.80        17.32 o                         
   1  20   4        394.80        391.04        27.64 o                         
   2  20   4          2.99          8.56        12.24 o                         
   3  20   4        705.41        749.21        40.56 o                         
   4  20   4        224.92        290.79        28.45 o                         
   5  20   4        348.87        400.83        52.80 o                         
   6  20   4         27.57         52.79        82.14 o                         
   7  20   4         67.79         24.95        48.77 o                         
   1  21   4         31.21         40.93        15.81 o                         
   2  21   4        241.75        232.90        26.36 o                         
   3  21   4        111.45         97.55        26.74 o                         
   4  21   4        239.14        204.52        51.81 o                         
   5  21   4        105.11        118.76        35.98 o                         
   0  22   4        116.19        104.18        42.64 o                         
   1  22   4        635.10        639.53        56.88 o                         
   2  22   4        495.37        672.01       142.98 o                         
   1   1   5      16200.01      15914.18        51.42 o                         
   2   1   5        318.41        358.62         6.66 o                         
   3   1   5       3106.29       3187.39        21.28 o                         
   4   1   5          8.60          8.67         2.39 o                         
   5   1   5       2664.66       2517.11        21.60 o                         
   6   1   5         48.90         37.38         3.92 o                         
   7   1   5        854.78        861.40        18.38 o                         
   8   1   5         30.29         15.65         4.71 o                         
   9   1   5        909.06        863.01        26.62 o                         
  10   1   5          5.37          3.01         8.08 o                         
  11   1   5        134.98         98.74        12.79 o                         
  12   1   5        188.82        222.66        21.06 o                         
  13   1   5        376.65        360.08        32.38 o                         
  14   1   5          0.02         92.14        35.96 o                         
   0   2   5      14140.78      14477.48        49.79 o                         
   1   2   5       5374.85       5526.14        27.76 o                         
   2   2   5        117.53        125.30         4.28 o                         
   3   2   5       1921.16       2122.41        18.02 o                         
   4   2   5          1.04          2.52         2.61 o                         
   5   2   5        116.87         97.26         5.00 o                         
   6   2   5        251.62        241.41         8.07 o                         
   7   2   5        396.00        361.31        10.94 o                         
   8   2   5        194.93        211.43        10.49 o                         
   9   2   5        289.08        307.27        15.40 o                         
  10   2   5        222.03        227.88        15.77 o                         
  11   2   5       1107.10       1167.55        40.24 o                         
  12   2   5         61.46         51.69        17.16 o                         
  13   2   5        720.96        719.70        44.39 o                         
  14   2   5         27.86        129.85        70.29 o                         
   1   3   5       7956.27       7996.89        35.44 o                         
   2   3   5        189.49        228.28         6.85 o                         
   3   3   5       2303.08       2309.51        19.71 o                         
   4   3   5       1378.72       1555.25        16.69 o                         
   5   3   5       7133.56       6984.07        41.37 o                         
   6   3   5        216.77        217.60         8.43 o                         
   7   3   5       1427.09       1409.82        26.47 o                         
   8   3   5        521.46        521.73        18.08 o                         
   9   3   5        112.31        116.32        10.31 o                         
  10   3   5         42.86         25.99         8.23 o                         
  11   3   5        146.91        157.07        16.25 o                         
  12   3   5          0.96          3.70        12.17 o                         
  13   3   5        701.12        733.90        52.58 o                         
  14   3   5        110.26        177.46        51.07 o                         
   0   4   5       1205.41       1311.35        21.08 o                         
   1   4   5       1750.35       1836.14        16.25 o                         
   2   4   5         23.25         34.03         3.83 o                         
   3   4   5       7881.31       8430.92        49.41 o                         
   4   4   5       1153.41       1128.34        15.70 o                         
   5   4   5       2183.25       2207.79        25.11 o                         
   6   4   5        190.56        169.72         7.63 o                         
   7   4   5        140.91        106.97         6.74 o                         
   8   4   5        398.19        365.11        16.12 o                         
   9   4   5          3.04          6.10         6.14 o                         
  10   4   5        437.50        449.68        23.22 o                         
  11   4   5        167.10        160.78        16.26 o                         
  12   4   5         30.27         42.90        13.63 o                         
  13   4   5        256.08        195.66        31.90 o                         
   1   5   5        967.48       1054.70        11.89 o                         
   2   5   5       2662.59       2833.57        25.55 o                         
   3   5   5       1228.14       1555.82        21.20 o                         
   4   5   5          2.19          7.57         3.74 o                         
   5   5   5        140.43        135.06         7.27 o                         
   6   5   5          1.80          5.13         4.53 o                         
   7   5   5         76.51         59.37         5.66 o                         
   8   5   5        854.44        910.42        23.80 o                         
   9   5   5       1831.05       1893.35        40.27 o                         
  10   5   5        416.02        439.02        24.74 o                         
  11   5   5          0.32         -4.44        11.23 o                         
  12   5   5        152.00        157.97        21.68 o                         
  13   5   5         18.52         17.02        17.40 o                         
   0   6   5        230.15        278.66        10.71 o                         
   1   6   5       1873.86       1752.58        16.78 o                         
   2   6   5       6638.88       6642.73        38.07 o                         
   3   6   5         12.93          4.95         2.93 o                         
   4   6   5       3017.16       3151.50        29.10 o                         
   5   6   5        374.55        378.04        10.01 o                         
   6   6   5        335.78        338.46        11.72 o                         
   7   6   5       1758.86       1695.37        28.56 o                         
   8   6   5        361.81        430.03        17.66 o                         
   9   6   5        418.48        364.00        22.65 o                         
  10   6   5        635.52        618.07        32.46 o                         
  11   6   5        762.74        876.03        46.58 o                         
  12   6   5         44.55         20.77        15.91 o                         
  13   6   5       1078.42       1164.55        84.57 o                         
   1   7   5       4367.06       4810.30        30.89 o                         
   2   7   5       2786.66       2942.96        25.85 o                         
   3   7   5       8694.38       9060.48        57.23 o                         
   4   7   5       3423.56       3730.76        38.30 o                         
   5   7   5         33.88         20.35         3.34 o                         
   6   7   5        930.26        957.72        17.71 o                         
   7   7   5      11493.15      11150.51        81.42 o                         
   8   7   5        373.51        350.59        18.10 o                         
   9   7   5       1095.15       1128.87        37.39 o                         
  10   7   5        384.23        360.02        24.61 o                         
  11   7   5        708.22        741.82        36.80 o                         
  12   7   5         10.55          3.58        12.44 o                         
  13   7   5        159.54        237.44        61.73 o                         
   0   8   5        102.90        112.78         7.96 o                         
   1   8   5       1443.13       1276.09        17.69 o                         
   2   8   5        160.91        167.48         6.45 o                         
   3   8   5        594.91        565.26        12.32 o                         
   4   8   5       2371.90       2286.06        30.04 o                         
   5   8   5       1015.41        998.82        18.55 o                         
   6   8   5        680.04        644.65        18.05 o                         
   7   8   5        457.61        506.55        23.11 o                         
   8   8   5       1386.04       1360.27        36.08 o                         
   9   8   5         39.66         48.06        11.02 o                         
  10   8   5        586.20        525.18        30.30 o                         
  11   8   5        352.75        311.98        24.31 o                         
  12   8   5         12.36         10.57        14.53 o                         
  13   8   5         70.71        187.13        73.00 o                         
   1   9   5       6629.00       6954.61        50.45 o                         
   2   9   5         44.77         40.08         4.37 o                         
   3   9   5       1511.28       1393.07        21.03 o                         
   4   9   5         96.52         79.51         5.50 o                         
   5   9   5      10608.21      10448.67        72.56 o                         
   6   9   5        475.76        458.65        20.83 o                         
   7   9   5         96.22         86.27        11.74 o                         
   8   9   5         77.22         71.51        10.23 o                         
   9   9   5       1311.64       1349.16        42.69 o                         
  10   9   5         10.40          9.87        11.20 o                         
  11   9   5         20.94         22.14        11.96 o                         
  12   9   5          0.09        -16.81        17.78 o                         
  13   9   5       1260.66       1304.58       183.75 o                         
   0  10   5         62.14         35.00         6.06 o                         
   1  10   5       5970.52       5930.18        43.40 o                         
   2  10   5        637.26        628.75        15.26 o                         
   3  10   5       2754.91       2787.29        33.82 o                         
   4  10   5       1473.27       1470.40        24.19 o                         
   5  10   5         31.89         35.96         6.49 o                         
   6  10   5        736.50        624.50        26.40 o                         
   7  10   5        436.98        453.46        24.57 o                         
   8  10   5          7.22         11.63        10.85 o                         
   9  10   5        597.45        585.84        28.77 o                         
  10  10   5         18.76          7.26        10.35 o                         
  11  10   5         49.95         34.65        13.89 o                         
  12  10   5        103.31        110.94        34.54 o                         
   1  11   5       6184.38       5981.12        45.26 o                         
   2  11   5       1114.72       1158.31        21.99 o                         
   3  11   5       4854.53       4745.33        45.66 o                         
   4  11   5         88.68         82.22         9.80 o                         
   5  11   5       9434.49       9446.02        87.59 o                         
   6  11   5          0.52         -0.46         9.11 o                         
   7  11   5        439.74        427.14        23.57 o                         
   8  11   5        112.46        128.62        16.91 o                         
   9  11   5       7145.58       7103.68       101.84 o                         
  10  11   5        264.66        269.90        25.21 o                         
  11  11   5         31.26         23.45        12.15 o                         
  12  11   5        749.41        620.11        73.33 o                         
   0  12   5        167.14        164.20        13.07 o                         
   1  12   5       4232.51       4173.03        46.43 o                         
   2  12   5         62.87         53.78         7.38 o                         
   3  12   5        673.24        666.50        20.61 o                         
   4  12   5        439.00        428.57        18.40 o                         
   5  12   5       1247.12       1267.93        36.29 o                         
   6  12   5         10.83         11.80         8.02 o                         
   7  12   5        135.14        138.38        15.30 o                         
   8  12   5          7.16         12.44        10.13 o                         
   9  12   5        671.79        682.06        32.76 o                         
  10  12   5        570.87        533.29        33.28 o                         
  11  12   5        628.85        702.59        57.32 o                         
  12  12   5          1.58        -12.68        28.10 o                         
   1  13   5        470.10        436.02        15.32 o                         
   2  13   5         49.29         34.14         6.81 o                         
   3  13   5       1636.28       1613.58        33.14 o                         
   4  13   5        613.17        555.51        24.72 o                         
   5  13   5       1463.33       1432.38        39.51 o                         
   6  13   5         45.97         40.28        10.03 o                         
   7  13   5        591.28        582.19        27.91 o                         
   8  13   5         63.34         41.83        12.55 o                         
   9  13   5       3645.58       3758.67        78.34 o                         
  10  13   5        264.22        233.18        23.80 o                         
  11  13   5         27.73         68.18        38.39 o                         
   0  14   5        714.20        731.43        30.51 o                         
   1  14   5       3046.56       3005.30        44.75 o                         
   2  14   5        477.08        491.10        18.00 o                         
   3  14   5       1693.34       1667.10        36.41 o                         
   4  14   5       1552.40       1553.96        41.41 o                         
   5  14   5        295.11        330.54        20.35 o                         
   6  14   5        538.23        569.86        26.79 o                         
   7  14   5        385.05        379.70        22.99 o                         
   8  14   5        813.02        776.97        34.96 o                         
   9  14   5         76.28         76.95        14.17 o                         
  10  14   5        603.47        625.56        48.83 o                         
   1  15   5        367.77        366.56        17.34 o                         
   2  15   5        241.18        226.12        14.97 o                         
   3  15   5          0.35         15.99         9.73 o                         
   4  15   5         72.52         70.97        11.78 o                         
   5  15   5         15.16         20.10        10.34 o                         
   6  15   5          7.17         12.53         9.96 o                         
   7  15   5        669.23        647.11        32.14 o                         
   8  15   5         70.83         57.30        14.47 o                         
   9  15   5       1258.88       1250.18        51.88 o                         
  10  15   5          1.44         50.91        35.70 o                         
   0  16   5       3431.42       3456.48        77.13 o                         
   1  16   5       4826.56       4769.56        64.01 o                         
   2  16   5        782.64        776.38        27.67 o                         
   3  16   5       2018.31       2031.33        50.20 o                         
   4  16   5       3240.15       3165.70        67.66 o                         
   5  16   5         97.14         89.74        16.91 o                         
   6  16   5        220.73        208.36        18.83 o                         
   7  16   5        442.34        430.81        27.26 o                         
   8  16   5         30.82         40.71        12.48 o                         
   9  16   5         16.85         17.42        18.83 o                         
  10  16   5        668.36        743.40       139.86 o                         
   1  17   5        376.21        408.63        19.71 o                         
   2  17   5         12.66         12.15         8.07 o                         
   3  17   5         89.00         77.55        12.01 o                         
   4  17   5         49.12         39.93        11.41 o                         
   5  17   5       2480.65       2599.16        71.39 o                         
   6  17   5          0.98         12.68        12.25 o                         
   7  17   5         93.61        105.02        16.74 o                         
   8  17   5        194.28        245.59        33.93 o                         
   0  18   5          3.99         17.23        14.82 o                         
   1  18   5         44.02         60.06        12.04 o                         
   2  18   5         66.39         81.67        14.39 o                         
   3  18   5        231.83        205.91        18.97 o                         
   4  18   5          3.28         -4.63        11.68 o                         
   5  18   5        472.00        459.23        29.91 o                         
   6  18   5        550.90        553.93        35.68 o                         
   7  18   5         23.29         47.23        19.89 o                         
   8  18   5        442.76        519.60        86.98 o                         
   1  19   5       4696.83       4988.39        95.18 o                         
   2  19   5         36.07         30.97        13.60 o                         
   3  19   5       1746.94       1796.86        55.26 o                         
   4  19   5        164.65        145.08        18.24 o                         
   5  19   5       4847.99       5107.62       106.02 o                         
   6  19   5          0.01         -3.79        14.72 o                         
   7  19   5         60.89         81.31        60.26 o                         
   0  20   5        475.27        421.37        41.12 o                         
   1  20   5        869.48        899.29        42.16 o                         
   2  20   5         56.75         44.77        15.62 o                         
   3  20   5         72.40        117.72        18.67 o                         
   4  20   5        364.23        272.36        32.13 o                         
   5  20   5        223.65        214.62        37.81 o                         
   6  20   5          7.79        -20.42        32.83 o                         
   1  21   5       1273.61       1281.83        53.99 o                         
   2  21   5         28.87         24.04        22.13 o                         
   3  21   5       1317.03       1436.20        96.74 o                         
   4  21   5         46.41         40.69        21.72 o                         
   5  21   5       1434.07       1516.16       181.10 o                         
   0  22   5        231.37        207.31        44.05 o                         
   1  22   5         43.42         52.67        23.67 o                         
   2  22   5        214.17        275.73        88.05 o                         
   3  22   5        260.79        370.56       103.43 o                         
   0   0   6      19386.32      19108.68       125.45 o                         
   1   0   6        115.05        174.81         7.21 o                         
   2   0   6          0.72          4.63         2.88 o                         
   3   0   6       9534.22       9986.09        67.87 o                         
   4   0   6       1751.70       1693.39        22.69 o                         
   5   0   6       1874.83       1778.33        27.13 o                         
   6   0   6        351.54        361.08        14.02 o                         
   7   0   6       1132.31       1140.58        29.21 o                         
   8   0   6       3879.15       3698.83        59.58 o                         
   9   0   6        631.35        648.99        28.83 o                         
  10   0   6        126.79         77.35        19.64 o                         
  11   0   6       1868.47       1930.47        69.66 o                         
  12   0   6          0.02         -7.45        17.59 o                         
  13   0   6         71.66        173.16        37.37 o                         
   1   1   6      14296.19      14037.62        52.27 o                         
   2   1   6         11.00         21.56         2.92 o                         
   3   1   6       3442.89       3390.15        25.01 o                         
   4   1   6         71.99         70.66         4.50 o                         
   5   1   6      25439.89      25129.74        75.02 o                         
   6   1   6       6091.37       6141.44        41.43 o                         
   7   1   6        858.22        892.24        19.65 o                         
   8   1   6         26.64         15.31         5.30 o                         
   9   1   6       7257.55       7315.42        68.76 o                         
  10   1   6       1619.65       1649.70        40.13 o                         
  11   1   6        130.38        142.92        16.75 o                         
  12   1   6        363.01        383.62        31.18 o                         
  13   1   6       2860.06       2929.47        89.44 o                         
  14   1   6        517.12        392.38       104.89 o                         
   0   2   6        512.43        463.74        10.19 o                         
   1   2   6       1895.34       1853.82        16.69 o                         
   2   2   6        758.07        757.46        11.73 o                         
   3   2   6        474.93        430.99         9.74 o                         
   4   2   6          1.07         19.16         3.32 o                         
   5   2   6       4812.60       5090.14        35.31 o                         
   6   2   6         11.49          5.19         3.04 o                         
   7   2   6       2823.51       2723.39        33.48 o                         
   8   2   6        400.52        396.33        15.94 o                         
   9   2   6          0.16          2.99         6.56 o                         
  10   2   6        583.83        565.00        24.34 o                         
  11   2   6         36.82         30.78        11.31 o                         
  12   2   6          1.37         -4.97        11.92 o                         
  13   2   6        472.32        566.83        39.87 o                         
   1   3   6      30010.78      30269.89       103.34 o                         
   2   3   6        510.15        585.20         9.43 o                         
   3   3   6       1296.02       1541.25        20.06 o                         
   4   3   6       4070.51       4230.22        30.55 o                         
   5   3   6       2466.33       2307.41        23.15 o                         
   6   3   6         81.28         69.72         4.40 o                         
   7   3   6        810.97        808.56        17.53 o                         
   8   3   6       3926.21       3975.69        50.30 o                         
   9   3   6       1987.57       1924.96        38.59 o                         
  10   3   6         99.30         87.93        11.22 o                         
  11   3   6        261.98        261.16        22.34 o                         
  12   3   6       1112.11       1167.80        48.86 o                         
  13   3   6       3001.17       3018.42        91.03 o                         
  14   3   6          5.12        -34.87       123.70 o                         
   0   4   6        246.46        343.69        12.64 o                         
   1   4   6       3200.60       3250.19        23.83 o                         
   2   4   6       9182.69       9112.06        46.47 o                         
   3   4   6       8275.79       8662.46        54.52 o                         
   4   4   6        225.38        178.90         6.65 o                         
   5   4   6       4890.63       4780.09        38.45 o                         
   6   4   6       3298.58       3238.47        32.55 o                         
   7   4   6        149.86        133.38         7.45 o                         
   8   4   6       1679.48       1676.54        31.72 o                         
   9   4   6        877.46        818.64        25.67 o                         
  10   4   6        433.50        414.28        23.59 o                         
  11   4   6         12.13         19.16        13.20 o                         
  12   4   6       1161.43       1170.09        51.27 o                         
  13   4   6        300.41        288.17        33.22 o                         
  14   4   6         90.00         81.90        49.02 o                         
   1   5   6        119.57         97.68         4.83 o                         
   2   5   6        631.46        736.65        14.58 o                         
   3   5   6       1872.32       2179.42        28.39 o                         
   4   5   6        173.73        120.82         6.78 o                         
   5   5   6       8430.19       8214.27        53.28 o                         
   6   5   6        951.27        948.55        17.98 o                         
   7   5   6        228.89        189.31         9.61 o                         
   8   5   6        372.84        415.36        16.82 o                         
   9   5   6       3137.24       3081.73        55.23 o                         
  10   5   6        481.32        527.76        27.07 o                         
  11   5   6          7.02         14.44        10.33 o                         
  12   5   6       1375.12       1296.60        58.22 o                         
  13   5   6       1921.75       2065.63       127.65 o                         
   0   6   6        692.06        749.30        17.14 o                         
   1   6   6          2.94          9.61         3.72 o                         
   2   6   6      12585.86      12900.79        60.61 o                         
   3   6   6       1937.97       1838.47        24.70 o                         
   4   6   6        853.00        838.67        17.30 o                         
   5   6   6        116.93        131.27         7.88 o                         
   6   6   6       2312.56       2129.49        25.81 o                         
   7   6   6        920.74        921.56        20.97 o                         
   8   6   6        319.41        321.23        16.60 o                         
   9   6   6         26.91         28.92         9.34 o                         
  10   6   6        260.80        281.26        22.87 o                         
  11   6   6          0.79         19.21        12.82 o                         
  12   6   6        518.04        586.37        40.38 o                         
  13   6   6        175.32        174.27        34.47 o                         
   1   7   6       6220.38       6078.26        41.60 o                         
   2   7   6       5877.56       6466.63        39.61 o                         
   3   7   6       8782.43       8819.97        53.65 o                         
   4   7   6        606.40        669.58        18.91 o                         
   5   7   6       5134.26       5091.85        48.80 o                         
   6   7   6       1342.73       1187.26        19.67 o                         
   7   7   6        641.46        626.76        21.98 o                         
   8   7   6        378.49        399.98        21.01 o                         
   9   7   6       4482.65       4491.76        80.38 o                         
  10   7   6        609.55        606.16        31.88 o                         
  11   7   6         17.58         17.88        10.34 o                         
  12   7   6        122.36         91.36        22.32 o                         
  13   7   6       1394.47       1534.64       140.38 o                         
   0   8   6       7535.73       7302.29        66.10 o                         
   1   8   6       8171.27       8179.76        69.78 o                         
   2   8   6       1403.30       1408.31        18.94 o                         
   3   8   6        136.75        147.03         8.20 o                         
   4   8   6       1028.39        985.85        23.00 o                         
   5   8   6        765.58        695.67        19.24 o                         
   6   8   6       2561.35       2575.78        48.73 o                         
   7   8   6        336.47        274.35        15.72 o                         
   8   8   6       1524.04       1522.70        41.72 o                         
   9   8   6          7.03          7.65         9.48 o                         
  10   8   6        159.13        146.27        16.26 o                         
  11   8   6        209.22        201.17        20.49 o                         
  12   8   6        166.14        112.38        17.54 o                         
  13   8   6        107.45        115.54        69.36 o                         
   1   9   6       4107.63       3943.96        32.34 o                         
   2   9   6        633.25        660.65        14.57 o                         
   3   9   6       5058.05       4794.84        43.38 o                         
   4   9   6         48.28         48.04         6.23 o                         
   5   9   6       4801.04       4592.39        50.20 o                         
   6   9   6       2097.93       1986.43        43.67 o                         
   7   9   6        252.75        245.94        17.70 o                         
   8   9   6          0.05          0.40         8.86 o                         
   9   9   6       3197.90       3156.64        67.95 o                         
  10   9   6       1534.19       1504.32        51.87 o                         
  11   9   6        423.59        412.56        28.48 o                         
  12   9   6         16.78         12.11        27.84 o                         
   0  10   6        672.81        594.37        22.06 o                         
   1  10   6        143.56        138.15         7.23 o                         
   2  10   6        213.47        212.90         9.93 o                         
   3  10   6        584.05        567.98        16.20 o                         
   4  10   6        210.76        192.97        11.55 o                         
   5  10   6         34.67         29.27         6.45 o                         
   6  10   6          1.02          2.16         8.93 o                         
   7  10   6         98.81         90.70        11.78 o                         
   8  10   6         99.01         91.13        11.28 o                         
   9  10   6          4.22         25.12        10.47 o                         
  10  10   6          7.46          8.56        11.11 o                         
  11  10   6         75.47         73.22        13.90 o                         
  12  10   6         82.70        -43.65        43.65 o                         
   1  11   6       2369.91       2442.53        31.34 o                         
   2  11   6         76.60         72.61         6.66 o                         
   3  11   6        471.16        444.07        18.37 o                         
   4  11   6         28.86          9.77         7.50 o                         
   5  11   6       1811.33       1824.40        39.51 o                         
   6  11   6          2.62          4.64         9.12 o                         
   7  11   6        996.19       1014.55        36.06 o                         
   8  11   6          0.74         13.67        10.54 o                         
   9  11   6       2297.43       2288.47        58.69 o                         
  10  11   6         36.65         27.72        15.33 o                         
  11  11   6          8.04        -13.26        13.26 o                         
  12  11   6         39.04         -3.38        41.60 o                         
   0  12   6       1181.36       1004.40        37.22 o                         
   1  12   6        327.95        315.51        13.57 o                         
   2  12   6       2018.59       1956.65        37.85 o                         
   3  12   6        114.38        101.67         9.77 o                         
   4  12   6        409.13        389.71        17.58 o                         
   5  12   6         60.56         48.77         8.85 o                         
   6  12   6        247.00        255.62        17.73 o                         
   7  12   6        218.65        205.65        17.90 o                         
   8  12   6        692.11        709.02        31.50 o                         
   9  12   6         21.44         21.00        11.80 o                         
  10  12   6        530.52        492.55        32.05 o                         
  11  12   6         55.02         33.56        20.09 o                         
   1  13   6         63.63         33.80         7.28 o                         
   2  13   6         57.41         60.06         7.93 o                         
   3  13   6         50.60         55.93         8.04 o                         
   4  13   6       1176.50       1117.16        31.54 o                         
   5  13   6         19.21         17.38         8.91 o                         
   6  13   6        602.42        587.60        26.94 o                         
   7  13   6         30.54         18.63        10.54 o                         
   8  13   6       1506.71       1494.64        47.96 o                         
   9  13   6        329.81        403.98        29.15 o                         
  10  13   6        717.23        698.99        43.02 o                         
  11  13   6          5.42        203.56       138.73 o                         
   0  14   6       1285.28       1253.50        42.83 o                         
   1  14   6        163.04        135.46        11.58 o                         
   2  14   6         25.08         29.77         8.01 o                         
   3  14   6         72.74         68.20         9.37 o                         
   4  14   6        692.56        674.46        30.95 o                         
   5  14   6         71.65         59.41        12.01 o                         
   6  14   6        743.56        766.08        33.28 o                         
   7  14   6        140.72        139.01        15.60 o                         
   8  14   6        350.62        349.95        30.29 o                         
   9  14   6         75.13         79.21        22.05 o                         
  10  14   6         55.68         10.65        39.04 o                         
  11  14   6         90.65         96.62        66.32 o                         
   1  15   6         14.43         17.72         7.80 o                         
   2  15   6          0.69         -7.74         7.74 o                         
   3  15   6       4265.99       4100.21        69.51 o                         
   4  15   6        211.86        178.33        18.09 o                         
   5  15   6         47.72         38.33        11.35 o                         
   6  15   6         96.46         81.16        14.49 o                         
   7  15   6         80.41         49.97        15.84 o                         
   8  15   6         62.80         45.48        12.18 o                         
   9  15   6        203.99        201.45        27.60 o                         
  10  15   6          1.88        -21.78        47.34 o                         
   0  16   6         67.22         45.96        14.41 o                         
   1  16   6         58.81         41.19         8.96 o                         
   2  16   6         23.63         21.75         8.57 o                         
   3  16   6        572.88        559.55        28.41 o                         
   4  16   6         25.59         28.34        10.30 o                         
   5  16   6        267.55        241.39        20.38 o                         
   6  16   6        114.74         99.72        15.47 o                         
   7  16   6          5.23         -0.54        11.51 o                         
   8  16   6         60.49         41.62        14.28 o                         
   9  16   6         44.93         53.31        35.70 o                         
   1  17   6        673.43        659.97        26.54 o                         
   2  17   6         36.82         32.00         9.40 o                         
   3  17   6        549.34        543.35        28.54 o                         
   4  17   6        625.48        578.56        30.26 o                         
   5  17   6        455.54        488.95        29.16 o                         
   6  17   6        103.02        109.84        15.09 o                         
   7  17   6         30.39         38.73        14.18 o                         
   8  17   6       1179.76       1206.66        92.32 o                         
   0  18   6        153.12        155.52        20.30 o                         
   1  18   6         79.69         74.22        14.75 o                         
   2  18   6       1422.03       1490.62        46.96 o                         
   3  18   6          0.13         -8.38        11.11 o                         
   4  18   6       1012.68       1077.95        42.72 o                         
   5  18   6        241.14        269.18        23.34 o                         
   6  18   6        382.24        398.88        30.90 o                         
   7  18   6        357.79        375.00        38.41 o                         
   1  19   6         91.31         94.87        20.27 o                         
   2  19   6       1150.56       1132.40        43.71 o                         
   3  19   6        370.74        337.12        24.88 o                         
   4  19   6        136.02         93.10        20.06 o                         
   5  19   6         37.05         53.11        14.86 o                         
   6  19   6        251.74        267.63        35.16 o                         
   7  19   6       1384.48       1077.91       118.31 o                         
   0  20   6       1111.06       1184.53        74.74 o                         
   1  20   6        154.79        163.54        20.54 o                         
   2  20   6        707.97        700.46        41.32 o                         
   3  20   6        131.86        131.97        16.70 o                         
   4  20   6         10.53         24.06        13.18 o                         
   5  20   6          5.20         19.18        23.21 o                         
   6  20   6         16.69          5.07        30.83 o                         
   1  21   6        103.41         76.02        22.89 o                         
   2  21   6         44.36         37.31        17.14 o                         
   3  21   6         94.97        107.64        32.00 o                         
   4  21   6        280.88        222.36       103.46 o                         
   5  21   6        424.35        276.13        85.99 o                         
   0  22   6       1953.51       1916.53       155.91 o                         
   1  22   6        117.84         81.26        43.41 o                         
   2  22   6        209.14        204.04        74.77 o                         
   3  22   6        779.97        860.70       151.09 o                         
   1   1   7         30.00         60.81         4.09 o                         
   2   1   7        651.57        728.74        12.25 o                         
   3   1   7        911.12        856.81        13.19 o                         
   4   1   7        206.99        180.97         6.85 o                         
   5   1   7       1230.51       1219.10        17.71 o                         
   6   1   7       1135.97       1119.73        18.66 o                         
   7   1   7         60.49         64.34         5.81 o                         
   8   1   7       2522.76       2520.19        37.23 o                         
   9   1   7         67.78         80.89         8.82 o                         
  10   1   7          9.21          9.68         8.09 o                         
  11   1   7          2.92         26.58         9.98 o                         
  12   1   7        124.29         97.24        18.58 o                         
  13   1   7          3.56        -13.74        25.68 o                         
   0   2   7       4619.52       4779.88        39.38 o                         
   1   2   7         12.85         22.05         3.55 o                         
   2   2   7       2683.43       3001.38        27.00 o                         
   3   2   7        341.79        317.73         9.70 o                         
   4   2   7        814.55        887.19        15.45 o                         
   5   2   7        472.45        473.40        11.47 o                         
   6   2   7        207.24        207.21         8.19 o                         
   7   2   7       2186.12       2255.94        29.54 o                         
   8   2   7          9.48         -1.09         6.04 o                         
   9   2   7        499.96        541.34        19.57 o                         
  10   2   7        754.36        761.95        30.86 o                         
  11   2   7       1439.40       1436.39        48.87 o                         
  12   2   7         23.54         45.05        13.64 o                         
  13   2   7        614.78        638.71        50.02 o                         
   1   3   7       3829.59       3974.48        29.01 o                         
   2   3   7       1514.98       1669.84        19.49 o                         
   3   3   7       5508.66       5515.74        35.26 o                         
   4   3   7         22.88         20.31         4.03 o                         
   5   3   7         60.91         34.01         4.11 o                         
   6   3   7         65.91         71.75         5.07 o                         
   7   3   7       7574.78       7355.78        56.93 o                         
   8   3   7        416.94        420.13        16.29 o                         
   9   3   7         46.54         27.55         6.61 o                         
  10   3   7        308.03        330.45        20.46 o                         
  11   3   7        246.95        266.92        21.62 o                         
  12   3   7          3.72          3.18        11.92 o                         
  13   3   7        179.83        176.46        23.24 o                         
   0   4   7         23.97         27.66         5.80 o                         
   1   4   7          4.76         17.94         3.18 o                         
   2   4   7         94.43         72.69         4.57 o                         
   3   4   7         86.84        151.36         7.88 o                         
   4   4   7        260.03        255.21         8.92 o                         
   5   4   7          1.73          2.98         3.49 o                         
   6   4   7          3.43          1.82         4.03 o                         
   7   4   7         58.91         56.43         6.25 o                         
   8   4   7        138.74        117.34         9.18 o                         
   9   4   7        190.70        182.11        12.87 o                         
  10   4   7         21.16         27.23         9.65 o                         
  11   4   7        189.21        159.70        18.07 o                         
  12   4   7        123.74         83.29        18.30 o                         
  13   4   7         20.37         10.31        22.61 o                         
   1   5   7       1332.28       1321.57        18.13 o                         
   2   5   7          1.72          6.14         3.83 o                         
   3   5   7        341.90        353.39        12.04 o                         
   4   5   7        752.65        736.34        15.88 o                         
   5   5   7       3982.82       3797.60        35.28 o                         
   6   5   7         33.96         33.24         5.01 o                         
   7   5   7       1037.18       1004.09        21.54 o                         
   8   5   7       2012.63       2013.83        37.67 o                         
   9   5   7       1356.12       1371.71        39.01 o                         
  10   5   7        777.82        769.37        34.27 o                         
  11   5   7          4.30         -7.66        11.62 o                         
  12   5   7        212.06        210.18        24.42 o                         
  13   5   7        374.15        339.03        54.99 o                         
   0   6   7       4285.60       4397.30        45.33 o                         
   1   6   7          0.32          3.27         3.26 o                         
   2   6   7       5877.84       5788.69        40.03 o                         
   3   6   7        633.07        675.06        16.20 o                         
   4   6   7        236.62        232.60        11.21 o                         
   5   6   7       1312.54       1380.18        24.26 o                         
   6   6   7       4589.16       4525.94        48.22 o                         
   7   6   7        323.60        345.89        14.66 o                         
   8   6   7       1477.07       1573.10        39.23 o                         
   9   6   7        291.37        291.74        19.26 o                         
  10   6   7       1437.93       1383.98        46.93 o                         
  11   6   7       1148.94       1172.76        54.57 o                         
  12   6   7        509.99        552.64        39.32 o                         
  13   6   7        266.25        260.97        41.90 o                         
   1   7   7       9516.74       9646.06        64.86 o                         
   2   7   7         90.49         89.79         5.64 o                         
   3   7   7       3374.01       3431.25        33.94 o                         
   4   7   7        259.75        209.14         8.56 o                         
   5   7   7       3910.14       3784.41        42.84 o                         
   6   7   7         16.99         23.73         6.50 o                         
   7   7   7       1112.95       1046.03        28.84 o                         
   8   7   7       1917.72       1933.14        44.38 o                         
   9   7   7       1745.20       1812.03        52.07 o                         
  10   7   7          0.54          2.00         9.80 o                         
  11   7   7        299.79        324.08        28.87 o                         
  12   7   7        532.56        570.91        42.57 o                         
  13   7   7        414.85        514.15        79.32 o                         
   0   8   7        357.22        460.84        15.52 o                         
   1   8   7       7279.40       7567.57        50.05 o                         
   2   8   7       3228.62       3109.29        29.73 o                         
   3   8   7        231.34        209.64         9.87 o                         
   4   8   7        520.29        571.46        18.96 o                         
   5   8   7        985.02        960.69        19.74 o                         
   6   8   7       2915.67       2865.55        46.38 o                         
   7   8   7        275.99        293.73        16.82 o                         
   8   8   7        134.23        169.48        17.99 o                         
   9   8   7          1.85          9.30        11.79 o                         
  10   8   7        677.63        724.51        35.91 o                         
  11   8   7          2.09         -8.20        11.18 o                         
  12   8   7         66.26         41.73        26.91 o                         
  13   8   7         48.65        -15.95        73.12 o                         
   1   9   7         23.25         27.14         4.68 o                         
   2   9   7       2171.86       2194.36        25.65 o                         
   3   9   7        633.63        681.86        18.78 o                         
   4   9   7       2314.66       2347.63        37.97 o                         
   5   9   7        118.93        123.87        11.07 o                         
   6   9   7       1690.67       1751.67        43.57 o                         
   7   9   7        681.64        599.68        27.93 o                         
   8   9   7        228.68        216.38        17.32 o                         
   9   9   7        856.47        832.24        34.10 o                         
  10   9   7       1120.35       1207.30        46.75 o                         
  11   9   7         26.43         45.03        14.35 o                         
  12   9   7        407.94        413.48        50.83 o                         
   0  10   7         66.87         88.78        12.94 o                         
   1  10   7        141.04        127.01         6.66 o                         
   2  10   7       2952.66       2894.10        31.82 o                         
   3  10   7       1356.79       1288.20        28.00 o                         
   4  10   7        200.75        214.02        13.56 o                         
   5  10   7        393.79        353.34        18.51 o                         
   6  10   7        582.91        604.35        26.22 o                         
   7  10   7        280.04        285.83        20.94 o                         
   8  10   7        185.44        145.06        14.36 o                         
   9  10   7          3.55        -10.33        10.33 o                         
  10  10   7          1.15         -7.04        19.77 o                         
  11  10   7        213.59        211.71        22.48 o                         
  12  10   7         15.79         27.24        42.32 o                         
   1  11   7       1654.32       1661.43        23.56 o                         
   2  11   7        154.14        105.97        10.95 o                         
   3  11   7       2728.93       2867.80        48.65 o                         
   4  11   7        207.59        240.27        14.83 o                         
   5  11   7          0.67         16.26         7.67 o                         
   6  11   7       1349.17       1303.39        39.62 o                         
   7  11   7        754.87        771.18        33.54 o                         
   8  11   7         30.98         24.41        10.03 o                         
   9  11   7        716.96        698.38        34.30 o                         
  10  11   7       1806.76       1878.19        60.81 o                         
  11  11   7        728.57        738.24        55.01 o                         
   0  12   7        551.48        565.11        27.60 o                         
   1  12   7       2422.23       2354.63        39.51 o                         
   2  12   7       3716.12       3742.52        52.21 o                         
   3  12   7       1713.99       1726.48        37.75 o                         
   4  12   7        923.11        906.51        28.81 o                         
   5  12   7          3.95          5.27         8.72 o                         
   6  12   7       1212.36       1241.55        39.99 o                         
   7  12   7        452.69        486.42        29.48 o                         
   8  12   7         96.52         93.95        14.54 o                         
   9  12   7        503.03        480.53        27.95 o                         
  10  12   7        121.08        140.93        19.18 o                         
  11  12   7        381.78        455.05       107.76 o                         
   1  13   7       1390.65       1448.92        31.53 o                         
   2  13   7        100.66        138.60        12.41 o                         
   3  13   7       1851.30       1710.64        41.70 o                         
   4  13   7        498.66        471.47        24.31 o                         
   5  13   7        704.80        743.26        33.55 o                         
   6  13   7          6.36         12.02         9.81 o                         
   7  13   7        414.53        407.95        35.46 o                         
   8  13   7       1106.18       1076.71        45.32 o                         
   9  13   7        965.07        952.30        42.01 o                         
  10  13   7       1212.88       1242.22        59.97 o                         
  11  13   7          6.74        -18.03        40.41 o                         
   0  14   7        122.14         98.62        16.40 o                         
   1  14   7        634.27        602.57        23.89 o                         
   2  14   7       6235.92       6109.45        78.23 o                         
   3  14   7          3.73         -5.50         7.32 o                         
   4  14   7         91.89         90.28        13.38 o                         
   5  14   7        381.80        345.21        23.32 o                         
   6  14   7       2711.14       2810.93        69.34 o                         
   7  14   7          6.32         13.03        13.74 o                         
   8  14   7       1289.58       1289.13        50.78 o                         
   9  14   7        162.65        132.13        17.89 o                         
  10  14   7        788.90        869.23       107.89 o                         
   1  15   7       2398.20       2441.89        47.79 o                         
   2  15   7         28.94         32.01         8.74 o                         
   3  15   7        538.41        623.73        28.03 o                         
   4  15   7        909.73        930.28        37.06 o                         
   5  15   7       3871.22       3977.86        81.92 o                         
   6  15   7          5.19         10.16        10.98 o                         
   7  15   7        401.75        436.79        28.20 o                         
   8  15   7       1582.58       1707.66        59.50 o                         
   9  15   7       3466.78       3726.44       140.85 o                         
  10  15   7         61.05         79.19        60.50 o                         
   0  16   7        464.87        452.65        31.72 o                         
   1  16   7        859.59        841.82        30.61 o                         
   2  16   7       3340.22       3442.44        57.44 o                         
   3  16   7        673.78        658.32        30.91 o                         
   4  16   7         71.73         76.15        11.99 o                         
   5  16   7        119.00        145.67        16.57 o                         
   6  16   7       1084.92       1077.21        45.63 o                         
   7  16   7        215.19        204.56        20.43 o                         
   8  16   7        731.29        844.03        45.20 o                         
   9  16   7        280.00        233.88        85.51 o                         
   1  17   7        663.51        663.44        27.33 o                         
   2  17   7        271.73        248.15        18.31 o                         
   3  17   7       1520.43       1488.88        47.71 o                         
   4  17   7        604.17        602.36        31.78 o                         
   5  17   7       1171.78       1201.82        45.82 o                         
   6  17   7        315.84        245.90        23.60 o                         
   7  17   7         28.79         23.80        12.31 o                         
   8  17   7          4.62        -32.19        32.19 o                         
   0  18   7          1.68        -13.25        13.25 o                         
   1  18   7       1307.87       1344.88        42.99 o                         
   2  18   7       3832.20       3835.06        76.18 o                         
   3  18   7        323.77        328.99        23.71 o                         
   4  18   7        343.39        339.10        25.85 o                         
   5  18   7          4.52          3.93        12.29 o                         
   6  18   7       1694.00       1772.72        60.58 o                         
   7  18   7        109.12         72.00        33.42 o                         
   1  19   7         34.74         36.10        11.31 o                         
   2  19   7        567.88        550.94        32.97 o                         
   3  19   7         19.00         19.20        11.05 o                         
   4  19   7          1.19          3.36        11.83 o                         
   5  19   7         48.54         61.27        14.10 o                         
   6  19   7        491.05        528.14        47.74 o                         
   7  19   7        146.52        179.71        54.79 o                         
   0  20   7        253.87        232.95        35.96 o                         
   1  20   7        125.23        129.00        17.39 o                         
   2  20   7         10.94         29.46        15.25 o                         
   3  20   7        511.55        504.89        33.81 o                         
   4  20   7        232.76        197.63        27.22 o                         
   5  20   7         62.52         71.17        29.32 o                         
   6  20   7        378.86        453.67        79.84 o                         
   1  21   7          3.07         22.03        14.21 o                         
   2  21   7          0.70          1.97        19.16 o                         
   3  21   7        654.99        661.49        76.54 o                         
   4  21   7         55.18         64.24        60.59 o                         
   0  22   7        147.45        119.08        53.86 o                         
   1  22   7         17.96        -17.81        33.44 o                         
   2  22   7        897.64        942.19       155.04 o                         
   0   0   8      20291.83      20466.14       153.40 o                         
   1   0   8        121.74         95.01         6.95 o                         
   2   0   8      26398.84      24484.89       108.72 o                         
   3   0   8      11575.05      12091.73        93.72 o                         
   4   0   8       3678.56       3569.27        37.37 o                         
   5   0   8       1745.28       1715.74        31.71 o                         
   6   0   8      11584.08      11376.57        84.74 o                         
   7   0   8        595.41        611.47        20.85 o                         
   8   0   8         34.00         23.96         7.31 o                         
   9   0   8       1110.81       1073.90        43.72 o                         
  10   0   8       2785.62       2888.32        82.60 o                         
  11   0   8         85.08         84.92        18.67 o                         
  12   0   8       4573.93       4631.67       144.14 o                         
  13   0   8        986.25       1027.35        82.29 o                         
   1   1   8        997.04        975.12        15.08 o                         
   2   1   8        174.52        221.17         9.74 o                         
   3   1   8       7775.05       8005.73        47.28 o                         
   4   1   8       3581.86       3621.45        30.65 o                         
   5   1   8        798.32        845.87        16.12 o                         
   6   1   8        621.15        639.35        14.68 o                         
   7   1   8        165.55        173.01         9.46 o                         
   8   1   8       2233.50       2279.09        38.21 o                         
   9   1   8        668.21        716.08        24.77 o                         
  10   1   8        366.32        393.04        22.37 o                         
  11   1   8        108.39         97.25        14.40 o                         
  12   1   8       1629.13       1682.29        66.38 o                         
  13   1   8          1.48         13.02        17.68 o                         
   0   2   8        102.03         89.48         8.08 o                         
   1   2   8        608.10        645.43        14.13 o                         
   2   2   8      29253.81      28891.18       100.06 o                         
   3   2   8        485.56        568.03        13.24 o                         
   4   2   8         96.60         76.35         5.58 o                         
   5   2   8         80.82         94.19         5.85 o                         
   6   2   8      17299.69      16813.25        70.61 o                         
   7   2   8        140.42        147.30         8.40 o                         
   8   2   8       3520.04       3539.11        46.49 o                         
   9   2   8        182.52        140.35        11.02 o                         
  10   2   8       1276.71       1170.48        36.76 o                         
  11   2   8         10.99         22.87        10.33 o                         
  12   2   8       2951.28       2941.49        87.38 o                         
  13   2   8        222.25        220.95        30.31 o                         
   1   3   8         11.99         42.35         3.72 o                         
   2   3   8       3053.08       3282.19        29.67 o                         
   3   3   8        313.03        312.55         9.33 o                         
   4   3   8        143.02        135.41         6.98 o                         
   5   3   8       1176.71       1159.47        20.16 o                         
   6   3   8       5735.31       5752.83        46.22 o                         
   7   3   8       3006.51       2988.22        36.82 o                         
   8   3   8         55.33         59.46         8.78 o                         
   9   3   8        146.92        148.09        11.19 o                         
  10   3   8        232.48        221.87        18.67 o                         
  11   3   8        174.80        157.38        16.78 o                         
  12   3   8         16.25         -4.44        11.23 o                         
  13   3   8         11.55          5.01        22.11 o                         
   0   4   8      10451.70      10757.40        91.93 o                         
   1   4   8        367.56        345.89         8.79 o                         
   2   4   8        854.66        751.21        12.94 o                         
   3   4   8         50.79         60.58         6.13 o                         
   4   4   8        186.40        178.42         8.80 o                         
   5   4   8         12.13          2.07         3.17 o                         
   6   4   8        544.19        511.30        13.17 o                         
   7   4   8        561.29        568.39        16.49 o                         
   8   4   8        536.42        509.38        18.86 o                         
   9   4   8        600.39        649.32        23.76 o                         
  10   4   8        650.08        674.71        32.57 o                         
  11   4   8        378.64        416.55        32.44 o                         
  12   4   8        279.12        297.55        26.87 o                         
  13   4   8          6.16         20.50        19.16 o                         
   1   5   8        482.50        551.06        11.34 o                         
   2   5   8        109.58         94.60         5.32 o                         
   3   5   8       1061.25       1008.56        20.74 o                         
   4   5   8       1649.08       1564.22        23.05 o                         
   5   5   8       3052.69       3104.12        33.37 o                         
   6   5   8       2311.53       2286.97        29.71 o                         
   7   5   8         14.88         12.75         5.59 o                         
   8   5   8        452.45        455.51        17.75 o                         
   9   5   8        341.24        326.29        19.76 o                         
  10   5   8       3210.05       3261.34        75.17 o                         
  11   5   8          0.46         -1.67        13.33 o                         
  12   5   8         59.85         67.08        15.92 o                         
  13   5   8         10.79        -19.73        32.95 o                         
   0   6   8        729.26        787.16        23.11 o                         
   1   6   8        209.93        209.83        10.23 o                         
   2   6   8       8088.01       7778.86        44.55 o                         
   3   6   8        652.38        621.02        15.67 o                         
   4   6   8          9.16         11.10         5.04 o                         
   5   6   8         57.49         63.63         5.59 o                         
   6   6   8       1993.97       1884.18        34.36 o                         
   7   6   8        138.08        129.13         9.22 o                         
   8   6   8        168.32        151.72        12.75 o                         
   9   6   8         55.09         42.69         8.75 o                         
  10   6   8        571.22        598.73        33.42 o                         
  11   6   8        100.62         83.40        28.66 o                         
  12   6   8       1768.23       1745.64        75.64 o                         
  13   6   8          2.45         61.55        39.07 o                         
   1   7   8         22.74         18.27         3.72 o                         
   2   7   8         38.38         33.49         3.19 o                         
   3   7   8       1568.11       1550.94        23.81 o                         
   4   7   8        663.44        612.11        17.67 o                         
   5   7   8        296.62        265.74         9.96 o                         
   6   7   8       1688.71       1707.05        31.69 o                         
   7   7   8       1031.85       1110.23        30.38 o                         
   8   7   8        484.94        544.84        23.06 o                         
   9   7   8          8.07          1.76        10.00 o                         
  10   7   8        310.36        330.02        27.30 o                         
  11   7   8        216.77        213.00        23.76 o                         
  12   7   8        751.24        741.33        50.43 o                         
  13   7   8          0.00        -27.40        34.39 o                         
   0   8   8       4426.43       4230.94        50.28 o                         
   1   8   8        244.20        223.24         9.50 o                         
   2   8   8      12076.16      11462.46        85.32 o                         
   3   8   8          0.39         -0.29         4.20 o                         
   4   8   8       1816.60       1682.53        29.53 o                         
   5   8   8         26.39         26.52         6.47 o                         
   6   8   8      11416.37      10926.15        85.83 o                         
   7   8   8        466.42        424.17        20.63 o                         
   8   8   8       2508.58       2524.94        55.25 o                         
   9   8   8         95.21         85.95        11.99 o                         
  10   8   8       1583.94       1582.24        56.23 o                         
  11   8   8         94.09         85.35        15.93 o                         
  12   8   8       1013.01       1002.64        78.36 o                         
   1   9   8       3600.70       3559.18        36.15 o                         
   2   9   8          6.27          8.53         3.83 o                         
   3   9   8       5293.69       5481.29        48.99 o                         
   4   9   8         56.35         76.07         7.91 o                         
   5   9   8       1105.26        994.02        29.97 o                         
   6   9   8        254.30        234.51        16.75 o                         
   7   9   8        977.49       1022.91        34.76 o                         
   8   9   8       1464.74       1445.55        42.99 o                         
   9   9   8         38.92         25.39         9.73 o                         
  10   9   8         14.14         19.63        11.31 o                         
  11   9   8        732.77        732.15        40.50 o                         
  12   9   8        617.48        643.59        78.25 o                         
   0  10   8        144.69        129.96        11.57 o                         
   1  10   8        502.27        487.52        14.64 o                         
   2  10   8      11578.92      11423.62        60.35 o                         
   3  10   8        566.92        527.02        19.08 o                         
   4  10   8       4711.71       4707.69        58.49 o                         
   5  10   8         34.90         43.73         8.90 o                         
   6  10   8       2177.05       2071.65        49.30 o                         
   7  10   8        216.70        237.73        19.42 o                         
   8  10   8       1634.88       1640.08        49.44 o                         
   9  10   8        304.30        275.53        24.13 o                         
  10  10   8       1262.88       1299.11        49.93 o                         
  11  10   8          2.39         -3.09        13.71 o                         
  12  10   8        925.51        896.63       149.28 o                         
   1  11   8        155.35        136.49        10.79 o                         
   2  11   8          0.31          6.03         5.79 o                         
   3  11   8       4365.00       4266.55        56.04 o                         
   4  11   8        403.87        371.11        18.32 o                         
   5  11   8        106.01         87.80        13.40 o                         
   6  11   8        706.55        656.08        29.70 o                         
   7  11   8          0.26         11.24         8.85 o                         
   8  11   8        201.75        178.00        18.12 o                         
   9  11   8          2.20         22.23        11.06 o                         
  10  11   8        240.80        270.34        24.90 o                         
  11  11   8         21.24         41.02        22.43 o                         
   0  12   8         81.35         80.85        11.93 o                         
   1  12   8       2369.68       2257.62        42.00 o                         
   2  12   8          8.11         24.62         7.98 o                         
   3  12   8          3.05         -4.49         7.59 o                         
   4  12   8        322.58        313.30        18.17 o                         
   5  12   8        112.44        102.83        14.19 o                         
   6  12   8        257.33        219.85        19.63 o                         
   7  12   8          4.90          2.50        10.72 o                         
   8  12   8        154.01        104.27        14.75 o                         
   9  12   8         25.49         46.35        13.92 o                         
  10  12   8        176.21        160.68        20.80 o                         
  11  12   8          0.99        -14.26        47.84 o                         
   1  13   8        214.31        187.88        12.81 o                         
   2  13   8        104.67         73.07        11.23 o                         
   3  13   8        570.32        498.75        23.36 o                         
   4  13   8        520.02        496.25        25.29 o                         
   5  13   8        219.08        241.98        19.77 o                         
   6  13   8         70.96         50.15        13.41 o                         
   7  13   8         36.38         30.56        11.59 o                         
   8  13   8        269.53        285.68        22.69 o                         
   9  13   8        290.99        315.93        25.50 o                         
  10  13   8        398.69        340.35        57.93 o                         
   0  14   8        412.43        422.95        24.41 o                         
   1  14   8        273.87        307.53        17.60 o                         
   2  14   8         54.18         27.23         8.43 o                         
   3  14   8          1.95         -8.47         9.62 o                         
   4  14   8         93.94         83.09        12.22 o                         
   5  14   8         18.95         -1.43        10.59 o                         
   6  14   8          0.22          4.63        11.93 o                         
   7  14   8        340.26        321.12        36.53 o                         
   8  14   8          7.57         11.21        12.31 o                         
   9  14   8         38.63         36.87        12.27 o                         
  10  14   8          5.66          8.80        32.04 o                         
   1  15   8        280.63        279.47        17.01 o                         
   2  15   8         97.31         79.06        10.80 o                         
   3  15   8        638.04        625.62        29.73 o                         
   4  15   8        253.94        259.37        19.82 o                         
   5  15   8         45.28         40.18        12.70 o                         
   6  15   8          9.18         17.23        14.68 o                         
   7  15   8        125.50         99.57        21.14 o                         
   8  15   8         36.69         36.45        14.46 o                         
   9  15   8         78.40         96.08        36.65 o                         
  10  15   8        200.02        273.55        90.96 o                         
   0  16   8       2885.97       2922.37        82.04 o                         
   1  16   8         14.01         18.45         8.69 o                         
   2  16   8         66.23         64.62        11.01 o                         
   3  16   8          3.23          5.39        10.19 o                         
   4  16   8        746.32        771.63        35.27 o                         
   5  16   8         32.29         27.33        11.82 o                         
   6  16   8        559.10        585.05        33.53 o                         
   7  16   8          0.01          3.19        13.07 o                         
   8  16   8        948.48        906.18        57.58 o                         
   9  16   8         29.42        -20.40        28.78 o                         
   1  17   8        273.02        300.00        20.32 o                         
   2  17   8        172.94        177.64        16.31 o                         
   3  17   8        444.84        456.18        27.64 o                         
   4  17   8         30.94         21.86        11.35 o                         
   5  17   8        156.29        150.55        17.14 o                         
   6  17   8        348.54        356.74        26.83 o                         
   7  17   8        339.66        322.97        30.51 o                         
   8  17   8         15.25         12.35        44.39 o                         
   0  18   8       2662.23       2858.92        86.10 o                         
   1  18   8         83.38         55.54        10.74 o                         
   2  18   8        845.89        841.96        36.67 o                         
   3  18   8         16.04         29.26        12.60 o                         
   4  18   8       2014.31       2002.56        62.40 o                         
   5  18   8          7.31         14.99        13.15 o                         
   6  18   8         11.05         41.17        14.93 o                         
   7  18   8        214.17        216.02        38.37 o                         
   1  19   8        364.87        338.61        26.54 o                         
   2  19   8         19.46         -1.56        10.06 o                         
   3  19   8         52.22         39.51        16.82 o                         
   4  19   8          4.12         -3.22        12.82 o                         
   5  19   8          6.15        -13.55        13.55 o                         
   6  19   8        164.44        158.51        37.17 o                         
   7  19   8         26.28         39.71        50.77 o                         
   0  20   8         47.49         47.02        19.48 o                         
   1  20   8         88.50         68.60        13.89 o                         
   2  20   8         82.78         89.36        15.13 o                         
   3  20   8         34.44          2.53        14.18 o                         
   4  20   8        261.94        308.30        35.79 o                         
   5  20   8         24.43         46.22        23.53 o                         
   6  20   8        130.64        212.86        82.67 o                         
   1  21   8        647.34        596.40        46.99 o                         
   2  21   8         11.34         22.58        22.85 o                         
   3  21   8        475.56        493.40        80.21 o                         
   4  21   8        658.96        685.83        77.24 o                         
   1   1   9         97.59         91.55         5.49 o                         
   2   1   9        306.06        363.87        12.46 o                         
   3   1   9        169.87        150.34         7.34 o                         
   4   1   9        994.98       1152.55        18.64 o                         
   5   1   9       1446.45       1370.33        22.75 o                         
   6   1   9        565.33        576.88        15.71 o                         
   7   1   9        300.03        276.58        11.00 o                         
   8   1   9       4844.49       4779.88        57.62 o                         
   9   1   9        891.20        935.36        29.20 o                         
  10   1   9          3.33         13.57         8.80 o                         
  11   1   9         13.63         -2.51        12.54 o                         
  12   1   9          9.84         14.70        15.97 o                         
  13   1   9         43.69         66.73        24.67 o                         
   0   2   9       1451.46       1490.36        26.58 o                         
   1   2   9       3403.37       3887.91        34.70 o                         
   2   2   9        428.54        337.74        10.83 o                         
   3   2   9        240.14        250.17         9.18 o                         
   4   2   9        682.13        784.00        17.22 o                         
   5   2   9       1705.87       1731.71        24.77 o                         
   6   2   9        127.31        131.03         7.65 o                         
   7   2   9        348.47        369.97        14.08 o                         
   8   2   9        608.64        657.72        20.25 o                         
   9   2   9       1227.74       1307.55        34.65 o                         
  10   2   9       1716.02       1640.76        46.24 o                         
  11   2   9       1265.45       1291.31        53.36 o                         
  12   2   9         43.05         47.87        14.92 o                         
  13   2   9        363.41        413.73        70.72 o                         
   1   3   9       1370.52       1420.44        20.45 o                         
   2   3   9       1051.43       1179.80        18.06 o                         
   3   3   9          1.52          4.84         3.36 o                         
   4   3   9         75.08         67.25         5.64 o                         
   5   3   9        298.94        238.08        10.06 o                         
   6   3   9        254.10        241.09        10.74 o                         
   7   3   9        716.66        666.06        19.34 o                         
   8   3   9       1391.36       1418.81        30.89 o                         
   9   3   9         68.09         44.29         8.10 o                         
  10   3   9          4.65         15.06        10.26 o                         
  11   3   9         37.94         36.72        11.91 o                         
  12   3   9        620.47        679.57        39.11 o                         
  13   3   9         39.88         15.89        32.93 o                         
   0   4   9          3.32          3.30         4.30 o                         
   1   4   9        174.65        181.56         7.20 o                         
   2   4   9       3296.13       3237.84        27.06 o                         
   3   4   9        420.45        452.23        10.33 o                         
   4   4   9          7.27          2.28         4.85 o                         
   5   4   9       1137.57       1149.50        23.71 o                         
   6   4   9       2029.53       1979.02        31.16 o                         
   7   4   9         53.39         44.82         7.85 o                         
   8   4   9         18.19         12.91         6.69 o                         
   9   4   9          6.98         12.78         8.62 o                         
  10   4   9        230.62        267.62        21.59 o                         
  11   4   9         53.97         67.05        14.95 o                         
  12   4   9        148.79        203.72        25.55 o                         
  13   4   9          6.65         14.75        72.03 o                         
   1   5   9         45.13         48.56         4.93 o                         
   2   5   9         11.86         20.18         3.14 o                         
   3   5   9       4300.67       4322.46        38.83 o                         
   4   5   9        638.77        630.45        17.08 o                         
   5   5   9        361.95        349.01        13.28 o                         
   6   5   9       2095.40       2158.92        32.61 o                         
   7   5   9        635.85        612.62        19.48 o                         
   8   5   9         51.97         32.89         7.34 o                         
   9   5   9       1956.87       1947.86        46.64 o                         
  10   5   9       1544.00       1673.44        55.57 o                         
  11   5   9         21.67         32.17        13.01 o                         
  12   5   9         37.36         35.66        15.38 o                         
   0   6   9       2476.02       2373.86        42.67 o                         
   1   6   9        276.71        265.31         9.20 o                         
   2   6   9       1713.79       1771.29        17.43 o                         
   3   6   9        439.10        445.00        13.11 o                         
   4   6   9       1948.31       1813.31        30.88 o                         
   5   6   9        794.33        689.56        16.16 o                         
   6   6   9        105.76        113.31         9.34 o                         
   7   6   9        540.67        573.49        18.71 o                         
   8   6   9        152.18        154.53        11.67 o                         
   9   6   9        906.67        926.00        31.65 o                         
  10   6   9        252.88        211.42        20.27 o                         
  11   6   9        475.58        433.09        32.01 o                         
  12   6   9         17.42         57.96        18.90 o                         
   1   7   9       2974.44       2845.39        31.37 o                         
   2   7   9        162.81        146.63         5.47 o                         
   3   7   9       6777.45       6467.13        49.27 o                         
   4   7   9         34.55         29.45         5.24 o                         
   5   7   9       1493.85       1495.94        27.40 o                         
   6   7   9        912.98        940.82        24.97 o                         
   7   7   9        885.19        826.83        27.16 o                         
   8   7   9        427.25        450.28        23.21 o                         
   9   7   9       2266.90       2335.31        55.36 o                         
  10   7   9       1155.32       1121.28        47.17 o                         
  11   7   9        893.18        986.82        48.49 o                         
  12   7   9        440.00        425.51        43.07 o                         
   0   8   9       6670.32       6582.91        65.62 o                         
   1   8   9       1479.83       1436.19        20.06 o                         
   2   8   9        129.19        117.81         6.45 o                         
   3   8   9        145.91        143.24         8.25 o                         
   4   8   9       1408.67       1307.02        25.79 o                         
   5   8   9         58.29         68.55         7.01 o                         
   6   8   9        528.11        536.53        22.17 o                         
   7   8   9        353.55        375.78        20.86 o                         
   8   8   9          0.19         16.12        10.60 o                         
   9   8   9        195.29        151.96        15.54 o                         
  10   8   9          1.56         -7.91        11.77 o                         
  11   8   9          5.26        -12.87        12.87 o                         
  12   8   9          0.71         19.30        17.78 o                         
   1   9   9        146.68        149.19         8.46 o                         
   2   9   9        756.73        747.16        19.19 o                         
   3   9   9       1113.69       1178.67        24.72 o                         
   4   9   9         24.98         22.82         6.60 o                         
   5   9   9       1245.39       1317.49        35.65 o                         
   6   9   9        216.81        239.05        16.08 o                         
   7   9   9          2.45         -0.70         9.36 o                         
   8   9   9        724.86        755.99        31.94 o                         
   9   9   9        275.93        271.80        20.10 o                         
  10   9   9       1431.74       1460.48        55.76 o                         
  11   9   9        274.74        233.67        24.65 o                         
  12   9   9         76.35         23.24        56.15 o                         
   0  10   9        177.50        226.52        14.38 o                         
   1  10   9         80.56         73.86         6.64 o                         
   2  10   9      20691.99      20098.11       167.63 o                         
   3  10   9         34.10         23.04         5.51 o                         
   4  10   9          0.01          6.51         6.31 o                         
   5  10   9       2565.17       2580.54        55.77 o                         
   6  10   9       1228.77       1199.03        38.37 o                         
   7  10   9        228.68        234.68        18.14 o                         
   8  10   9        977.00        934.13        36.27 o                         
   9  10   9         59.81         68.33        15.28 o                         
  10  10   9       1164.64       1173.99        50.82 o                         
  11  10   9        914.63        946.64        76.25 o                         
  12  10   9        503.75        548.96       120.68 o                         
   1  11   9         71.38         81.32         8.95 o                         
   2  11   9       1949.06       1886.62        39.52 o                         
   3  11   9          0.05         10.83         7.58 o                         
   4  11   9       1145.69       1223.21        36.43 o                         
   5  11   9         63.22         73.64        11.67 o                         
   6  11   9        133.80        155.98        20.06 o                         
   7  11   9         61.96         52.26        10.28 o                         
   8  11   9       3315.16       3284.84        80.77 o                         
   9  11   9         13.15         -7.17        13.29 o                         
  10  11   9        410.02        389.64        30.91 o                         
  11  11   9         19.58         27.31        25.07 o                         
   0  12   9        199.67        206.19        18.67 o                         
   1  12   9         32.03         25.77         6.61 o                         
   2  12   9       1107.67       1079.12        31.12 o                         
   3  12   9        155.78        123.17        11.99 o                         
   4  12   9          0.24         -6.26         9.43 o                         
   5  12   9         40.75         32.02        10.73 o                         
   6  12   9       1267.22       1237.52        47.16 o                         
   7  12   9        512.16        587.41        32.30 o                         
   8  12   9          6.36          9.71        12.00 o                         
   9  12   9         61.76         25.09        12.24 o                         
  10  12   9        482.27        480.60        39.37 o                         
  11  12   9         79.07         36.87        32.88 o                         
   1  13   9        337.75        320.50        17.14 o                         
   2  13   9       2770.07       2595.95        49.71 o                         
   3  13   9       1675.90       1621.36        41.09 o                         
   4  13   9        883.43        855.01        33.62 o                         
   5  13   9        179.58        171.12        18.08 o                         
   6  13   9       1650.53       1662.28        55.98 o                         
   7  13   9        256.46        253.43        22.38 o                         
   8  13   9       1290.03       1277.50        50.45 o                         
   9  13   9        394.83        453.19        29.53 o                         
  10  13   9        963.73        796.59       103.41 o                         
   0  14   9       1240.30       1250.45        46.48 o                         
   1  14   9         23.08         24.72         8.44 o                         
   2  14   9       2575.50       2681.14        53.72 o                         
   3  14   9        263.02        250.37        18.01 o                         
   4  14   9        123.03         76.33        12.31 o                         
   5  14   9        469.28        441.77        27.56 o                         
   6  14   9       1826.70       1780.71        56.76 o                         
   7  14   9          3.80         -2.83        13.96 o                         
   8  14   9         59.17         41.79        14.07 o                         
   9  14   9        318.69        343.07        32.35 o                         
  10  14   9          1.10          0.77        26.87 o                         
   1  15   9       3189.93       3293.03        58.14 o                         
   2  15   9          0.78          2.13         8.96 o                         
   3  15   9       2251.51       2307.97        59.75 o                         
   4  15   9         14.50         10.67        10.54 o                         
   5  15   9       3345.81       3372.16        73.90 o                         
   6  15   9       1734.18       1849.68        59.23 o                         
   7  15   9       1507.24       1575.39        60.09 o                         
   8  15   9         17.83         13.76        13.32 o                         
   9  15   9       1118.78       1153.22       129.23 o                         
   0  16   9        551.45        655.86        40.16 o                         
   1  16   9         45.48         35.52        10.64 o                         
   2  16   9       1604.67       1709.07        46.54 o                         
   3  16   9        113.45         90.83        13.00 o                         
   4  16   9       1475.30       1501.33        49.31 o                         
   5  16   9          0.11         12.93        10.83 o                         
   6  16   9         19.27         10.66        12.14 o                         
   7  16   9        171.93        121.81        20.31 o                         
   8  16   9        218.02        145.27        28.15 o                         
   9  16   9        406.90        346.79       102.62 o                         
   1  17   9       1111.25       1227.67        39.72 o                         
   2  17   9        116.15         84.85        12.45 o                         
   3  17   9        767.88        787.92        36.08 o                         
   4  17   9         94.96         69.80        13.46 o                         
   5  17   9       1910.78       1976.76        59.53 o                         
   6  17   9        210.82        172.03        23.52 o                         
   7  17   9        700.20        697.92        54.46 o                         
   8  17   9        555.10        700.98       139.70 o                         
   0  18   9        667.28        769.18        46.13 o                         
   1  18   9          1.46         15.10         9.85 o                         
   2  18   9       1582.29       1663.46        51.66 o                         
   3  18   9         22.08          7.73        11.82 o                         
   4  18   9          0.01          8.60        11.54 o                         
   5  18   9        230.75        251.59        23.57 o                         
   6  18   9       1129.09       1097.37        55.67 o                         
   7  18   9        150.83         85.97        81.48 o                         
   1  19   9         84.04         45.48        11.72 o                         
   2  19   9         51.56         58.20        13.56 o                         
   3  19   9        116.36         86.56        14.40 o                         
   4  19   9        194.25        196.10        22.81 o                         
   5  19   9         15.38          5.52        15.19 o                         
   6  19   9         27.49         43.36        45.77 o                         
   0  20   9         90.72         38.78        36.02 o                         
   1  20   9        134.92         99.21        17.29 o                         
   2  20   9       2568.44       2669.67        81.35 o                         
   3  20   9          0.04         11.81        21.84 o                         
   4  20   9         70.70         15.36        26.57 o                         
   5  20   9          7.41        -28.62        30.25 o                         
   1  21   9         75.14         72.94        34.07 o                         
   2  21   9         12.04         -1.62        22.18 o                         
   3  21   9         91.76         66.77        52.23 o                         
   0   0  10      38346.27      39075.05       429.56 o                         
   1   0  10        272.05        282.52        16.81 o                         
   2   0  10        423.59        411.93        19.44 o                         
   3   0  10      19265.82      19793.13       132.58 o                         
   4   0  10      16610.54      16030.84       121.15 o                         
   5   0  10       2169.73       2139.39        45.29 o                         
   6   0  10       2847.53       2813.40        56.57 o                         
   7   0  10        753.66        810.42        30.20 o                         
   8   0  10       5318.99       5213.17        93.08 o                         
   9   0  10       3205.63       3196.28        87.90 o                         
  10   0  10       1124.40       1102.93        54.85 o                         
  11   0  10         97.25        103.92        20.66 o                         
  12   0  10         29.64         40.36        27.99 o                         
  13   0  10        841.22        669.20       131.97 o                         
   1   1  10       2179.40       2132.05        27.01 o                         
   2   1  10        812.50        830.04        19.09 o                         
   3   1  10         23.19         15.61         3.97 o                         
   4   1  10        999.17       1036.88        20.29 o                         
   5   1  10        562.73        489.98        14.36 o                         
   6   1  10        936.19        965.06        21.81 o                         
   7   1  10       3179.09       3151.01        42.27 o                         
   8   1  10        247.03        242.46        14.93 o                         
   9   1  10       1204.47       1147.80        33.18 o                         
  10   1  10       1197.31       1290.87        46.13 o                         
  11   1  10         13.99         -5.31        12.58 o                         
  12   1  10         43.77         68.46        17.41 o                         
  13   1  10       1098.06       1073.31        97.51 o                         
   0   2  10       3657.92       3651.18        51.78 o                         
   1   2  10        230.41        232.31         9.11 o                         
   2   2  10       2134.24       2088.79        27.72 o                         
   3   2  10        402.65        433.92        12.89 o                         
   4   2  10       3775.86       3636.41        36.99 o                         
   5   2  10        155.92        132.16         7.34 o                         
   6   2  10       1320.94       1230.41        25.57 o                         
   7   2  10        120.93        116.15         8.99 o                         
   8   2  10          0.19          0.20         7.24 o                         
   9   2  10         51.56         52.55         9.36 o                         
  10   2  10        122.75        131.31        15.65 o                         
  11   2  10        191.13        161.05        20.01 o                         
  12   2  10         53.71         67.55        15.89 o                         
  13   2  10          0.12          9.15        39.79 o                         
   1   3  10       9024.18       8790.40        53.08 o                         
   2   3  10        482.31        493.39        13.64 o                         
   3   3  10       3126.00       2904.31        33.06 o                         
   4   3  10        710.97        707.49        17.55 o                         
   5   3  10       5283.19       5244.13        51.25 o                         
   6   3  10       2938.44       2920.90        41.76 o                         
   7   3  10        183.43        152.99         9.82 o                         
   8   3  10       1247.04       1299.79        31.78 o                         
   9   3  10       3501.78       3530.08        57.44 o                         
  10   3  10        667.83        612.71        34.48 o                         
  11   3  10        512.56        515.11        34.03 o                         
  12   3  10       1418.15       1381.80        58.63 o                         
  13   3  10       2141.64       1761.05       208.81 o                         
   0   4  10        311.14        342.05        15.97 o                         
   1   4  10       1190.24       1133.13        17.76 o                         
   2   4  10       3568.32       3342.26        29.53 o                         
   3   4  10          0.97          8.13         3.98 o                         
   4   4  10          9.56          9.65         4.50 o                         
   5   4  10        799.17        788.83        20.47 o                         
   6   4  10       2719.47       2527.70        38.20 o                         
   7   4  10        105.31        115.42         9.33 o                         
   8   4  10        724.94        749.81        24.36 o                         
   9   4  10         93.98         74.17        13.59 o                         
  10   4  10          1.46         -1.82         9.95 o                         
  11   4  10        432.27        467.02        33.05 o                         
  12   4  10         33.41         93.04        18.78 o                         
  13   4  10        265.67        144.27        66.92 o                         
   1   5  10       8895.41       8562.45        60.04 o                         
   2   5  10         46.29         30.09         3.61 o                         
   3   5  10       3483.34       3292.23        38.04 o                         
   4   5  10       1905.26       1846.76        31.45 o                         
   5   5  10      12519.12      12040.48        82.46 o                         
   6   5  10         83.47         88.44         8.56 o                         
   7   5  10       5611.10       5604.51        59.70 o                         
   8   5  10       2462.68       2503.03        46.11 o                         
   9   5  10       2243.60       2301.98        49.92 o                         
  10   5  10        408.69        440.03        30.65 o                         
  11   5  10       1164.56       1198.30        53.29 o                         
  12   5  10        904.42        960.38        69.44 o                         
   0   6  10        964.72        844.15        27.39 o                         
   1   6  10        484.82        512.45        14.46 o                         
   2   6  10       2805.40       2799.17        24.47 o                         
   3   6  10       1751.97       1776.36        25.63 o                         
   4   6  10        751.54        600.61        18.19 o                         
   5   6  10        470.75        463.49        16.74 o                         
   6   6  10        605.85        587.20        21.08 o                         
   7   6  10        402.05        393.34        16.98 o                         
   8   6  10         33.95         49.75         8.49 o                         
   9   6  10        107.61         78.81        16.50 o                         
  10   6  10         23.47         37.54        13.24 o                         
  11   6  10          0.02         -3.51        12.69 o                         
  12   6  10         21.41         39.56        33.72 o                         
   1   7  10       3175.62       3121.80        34.64 o                         
   2   7  10       1050.12       1076.72        15.08 o                         
   3   7  10        128.18        131.02         7.52 o                         
   4   7  10        622.77        654.89        17.54 o                         
   5   7  10        692.62        665.43        20.58 o                         
   6   7  10       2457.59       2516.31        46.14 o                         
   7   7  10       1069.70       1056.45        30.29 o                         
   8   7  10        290.37        329.72        19.63 o                         
   9   7  10       1620.97       1589.34        46.79 o                         
  10   7  10        252.54        225.75        22.15 o                         
  11   7  10         64.46         60.78        15.78 o                         
  12   7  10        111.06        125.45        29.48 o                         
   0   8  10       8944.36       8881.14        81.97 o                         
   1   8  10        605.81        553.76        13.88 o                         
   2   8  10       1187.09       1117.07        19.48 o                         
   3   8  10          3.80          0.38         3.23 o                         
   4   8  10       4896.55       4716.50        54.07 o                         
   5   8  10        609.96        647.43        20.89 o                         
   6   8  10       1090.45       1150.32        34.74 o                         
   7   8  10        326.22        304.12        19.16 o                         
   8   8  10        603.19        613.91        28.33 o                         
   9   8  10        526.23        529.40        29.29 o                         
  10   8  10        126.48        159.94        18.86 o                         
  11   8  10         42.20         37.12        13.96 o                         
  12   8  10        320.18        266.84        61.27 o                         
   1   9  10        564.96        525.09        15.13 o                         
   2   9  10         73.89         89.72         7.60 o                         
   3   9  10       1444.05       1308.04        25.33 o                         
   4   9  10         57.11         56.88         7.16 o                         
   5   9  10        203.25        178.55        13.11 o                         
   6   9  10        188.54        231.44        16.06 o                         
   7   9  10          4.99         10.43         7.72 o                         
   8   9  10         35.46         28.39         9.18 o                         
   9   9  10         35.36         22.94         9.64 o                         
  10   9  10       1160.71       1243.13        49.42 o                         
  11   9  10          7.63        -22.42        22.42 o                         
  12   9  10         74.44         87.64        39.47 o                         
   0  10  10       4174.65       4175.68        69.43 o                         
   1  10  10         45.47         37.49         6.26 o                         
   2  10  10         51.03         45.46         8.08 o                         
   3  10  10        292.17        364.21        17.40 o                         
   4  10  10       1447.77       1496.19        37.71 o                         
   5  10  10         22.62         12.11         8.58 o                         
   6  10  10        152.33        143.12        14.97 o                         
   7  10  10        607.66        618.80        31.59 o                         
   8  10  10        884.01        956.83        40.53 o                         
   9  10  10        397.72        391.08        29.46 o                         
  10  10  10        530.48        478.97        33.24 o                         
  11  10  10         80.15         98.49        39.97 o                         
   1  11  10        660.22        640.78        20.66 o                         
   2  11  10         70.71         76.36         9.54 o                         
   3  11  10       3760.88       3738.26        56.31 o                         
   4  11  10         68.83         57.96        11.69 o                         
   5  11  10       1329.62       1320.19        43.67 o                         
   6  11  10         68.54         58.38        11.21 o                         
   7  11  10       1986.77       1966.36        58.42 o                         
   8  11  10         11.94          8.49        13.77 o                         
   9  11  10         61.73        101.07        16.61 o                         
  10  11  10         60.12         42.12        14.11 o                         
  11  11  10       1010.21       1329.07       131.91 o                         
   0  12  10        215.67        227.79        21.00 o                         
   1  12  10       1785.78       1826.41        38.33 o                         
   2  12  10        748.86        792.98        28.13 o                         
   3  12  10         18.41         13.09         9.24 o                         
   4  12  10         52.01         45.69         9.26 o                         
   5  12  10        341.06        299.59        21.60 o                         
   6  12  10        789.60        740.51        35.56 o                         
   7  12  10         83.67         66.91        13.27 o                         
   8  12  10        197.38        167.22        22.91 o                         
   9  12  10        534.93        590.59        37.25 o                         
  10  12  10          1.60         -3.34        24.25 o                         
  11  12  10         67.99         57.46        64.65 o                         
   1  13  10       1428.00       1465.05        35.25 o                         
   2  13  10         13.54          0.06         8.14 o                         
   3  13  10       1644.73       1686.14        42.63 o                         
   4  13  10          3.19          3.27         9.49 o                         
   5  13  10       2243.69       2286.85        61.39 o                         
   6  13  10         27.58         15.98        10.80 o                         
   7  13  10        367.86        361.12        26.15 o                         
   8  13  10        133.82        118.60        19.79 o                         
   9  13  10       1217.50       1274.96        55.21 o                         
  10  13  10         32.56        -15.04        34.29 o                         
   0  14  10        700.16        682.59        39.14 o                         
   1  14  10        810.66        754.75        27.10 o                         
   2  14  10       1391.50       1410.56        38.50 o                         
   3  14  10        243.93        216.54        17.81 o                         
   4  14  10       1578.45       1515.88        49.00 o                         
   5  14  10        206.54        153.11        16.76 o                         
   6  14  10         29.83         34.56        13.35 o                         
   7  14  10        218.29        216.79        21.99 o                         
   8  14  10        105.53        135.46        18.00 o                         
   9  14  10         49.90         19.97        29.73 o                         
  10  14  10        117.81        170.04        51.67 o                         
   1  15  10        915.39        886.56        32.29 o                         
   2  15  10        104.13         72.35        12.13 o                         
   3  15  10        719.98        692.91        33.32 o                         
   4  15  10        216.51        181.91        17.35 o                         
   5  15  10         39.41         38.43        11.82 o                         
   6  15  10          1.10          4.76        11.91 o                         
   7  15  10        385.05        377.52        28.43 o                         
   8  15  10         93.17        112.20        24.95 o                         
   9  15  10        315.63        219.05       111.48 o                         
   0  16  10        633.38        708.36        42.06 o                         
   1  16  10          0.32         -9.55         9.55 o                         
   2  16  10       1371.97       1401.68        41.96 o                         
   3  16  10          4.19         -1.86        10.10 o                         
   4  16  10        350.72        249.48        20.78 o                         
   5  16  10        150.81        145.72        16.37 o                         
   6  16  10        515.68        517.49        32.52 o                         
   7  16  10         28.76         20.83        15.74 o                         
   8  16  10          6.94         13.84        38.65 o                         
   1  17  10        259.59        255.38        18.85 o                         
   2  17  10         51.10         42.68        11.19 o                         
   3  17  10         86.10         71.02        12.15 o                         
   4  17  10         80.29         93.40        14.69 o                         
   5  17  10         61.22         51.54        13.47 o                         
   6  17  10         11.13          8.96        17.39 o                         
   7  17  10         60.80         74.33        41.70 o                         
   8  17  10         81.65        150.87        64.53 o                         
   0  18  10         28.68         64.78        17.33 o                         
   1  18  10        133.69        129.78        15.57 o                         
   2  18  10       1300.57       1359.17        44.17 o                         
   3  18  10          5.19         -1.05        12.43 o                         
   4  18  10         99.98         65.83        15.65 o                         
   5  18  10       1300.46       1387.49        62.44 o                         
   6  18  10        387.11        406.13        42.20 o                         
   7  18  10         11.28         51.56        35.40 o                         
   1  19  10        758.54        732.98        34.25 o                         
   2  19  10         11.83         13.14        10.48 o                         
   3  19  10        205.40        170.74        20.61 o                         
   4  19  10        148.37        115.87        24.47 o                         
   5  19  10         23.28          7.15        27.87 o                         
   6  19  10          0.95         30.56        46.60 o                         
   0  20  10        795.36        937.40        71.72 o                         
   1  20  10         60.24         52.53        16.66 o                         
   2  20  10         18.92          5.30        17.91 o                         
   3  20  10        410.13        374.52        40.54 o                         
   4  20  10        631.27        596.23        91.57 o                         
   1  21  10        114.32         85.29        38.76 o                         
   2  21  10         50.38        -80.54        80.54 o                         
   1   1  11       3473.52       3726.34        39.62 o                         
   2   1  11        495.40        513.54        15.58 o                         
   3   1  11        845.36        883.14        23.02 o                         
   4   1  11         23.73         29.16         5.23 o                         
   5   1  11        352.44        318.20        11.49 o                         
   6   1  11          5.63          3.55         5.67 o                         
   7   1  11       1397.66       1381.14        31.45 o                         
   8   1  11       1442.23       1486.90        36.64 o                         
   9   1  11       1698.42       1620.08        41.86 o                         
  10   1  11        165.38        155.68        15.75 o                         
  11   1  11         56.51         48.33        12.25 o                         
  12   1  11         81.43         64.51        18.58 o                         
  13   1  11        213.57        218.04        80.59 o                         
   0   2  11       1390.14       1271.25        32.66 o                         
   1   2  11         14.88         18.51         4.17 o                         
   2   2  11        938.70        862.27        20.21 o                         
   3   2  11        534.84        578.23        17.74 o                         
   4   2  11       6530.04       6602.45        53.67 o                         
   5   2  11        309.20        271.72        11.07 o                         
   6   2  11         44.34         47.45         6.31 o                         
   7   2  11        158.68        138.96        10.47 o                         
   8   2  11       1663.54       1677.32        38.39 o                         
   9   2  11        484.22        456.45        23.25 o                         
  10   2  11       1282.07       1255.80        48.63 o                         
  11   2  11         34.90         44.12        14.05 o                         
  12   2  11         68.83        106.21        20.40 o                         
   1   3  11        235.86        188.88         9.18 o                         
   2   3  11         72.59         61.39         5.92 o                         
   3   3  11        894.85        854.54        19.38 o                         
   4   3  11         56.75         75.05         7.32 o                         
   5   3  11       1709.79       1695.98        30.67 o                         
   6   3  11        281.25        273.65        13.11 o                         
   7   3  11        835.37        841.75        25.00 o                         
   8   3  11         19.37         31.20         7.93 o                         
   9   3  11       1715.22       1687.09        42.37 o                         
  10   3  11        439.12        448.20        30.03 o                         
  11   3  11         13.86         33.46        14.48 o                         
  12   3  11         13.39         19.86        19.98 o                         
   0   4  11       5503.28       5417.24        71.37 o                         
   1   4  11       2512.29       2604.43        30.18 o                         
   2   4  11       1100.09       1167.03        22.38 o                         
   3   4  11         91.84         72.16         5.76 o                         
   4   4  11        458.65        470.31        13.75 o                         
   5   4  11          0.20          8.46         5.83 o                         
   6   4  11        663.31        620.93        19.32 o                         
   7   4  11        829.46        806.62        24.01 o                         
   8   4  11        333.59        335.80        17.28 o                         
   9   4  11        565.38        581.40        24.64 o                         
  10   4  11         62.42         76.84        15.95 o                         
  11   4  11         46.75         16.66        20.98 o                         
  12   4  11        171.31        156.15        36.53 o                         
   1   5  11       1177.74       1152.74        18.57 o                         
   2   5  11        568.51        574.25        13.10 o                         
   3   5  11        344.21        337.18        10.98 o                         
   4   5  11        258.04        268.13        12.61 o                         
   5   5  11         33.19         57.98         7.92 o                         
   6   5  11        258.78        207.90        13.10 o                         
   7   5  11        121.08        104.40         9.30 o                         
   8   5  11        758.67        797.80        29.12 o                         
   9   5  11        286.31        305.25        18.20 o                         
  10   5  11          1.76         -2.28         9.85 o                         
  11   5  11        283.24        321.19        30.20 o                         
  12   5  11        138.39        129.25        33.58 o                         
   0   6  11         86.54         56.92        10.61 o                         
   1   6  11       2131.83       2125.60        31.53 o                         
   2   6  11       5205.25       5058.74        36.88 o                         
   3   6  11        936.93        821.16        17.15 o                         
   4   6  11         16.99         13.38         5.80 o                         
   5   6  11       2030.33       1992.28        35.98 o                         
   6   6  11        234.39        210.95        14.08 o                         
   7   6  11       1617.59       1557.95        35.15 o                         
   8   6  11         89.70         61.93        10.41 o                         
   9   6  11        368.36        351.84        21.77 o                         
  10   6  11         68.22         50.23        14.98 o                         
  11   6  11        412.19        433.54        33.24 o                         
  12   6  11         39.55         14.61        32.91 o                         
   1   7  11        234.61        220.53         9.72 o                         
   2   7  11         51.57         39.79         3.92 o                         
   3   7  11         10.32          0.97         5.09 o                         
   4   7  11        594.00        589.73        19.34 o                         
   5   7  11         85.95         51.70         7.31 o                         
   6   7  11          3.15         10.25         7.42 o                         
   7   7  11       2352.92       2383.85        50.54 o                         
   8   7  11        411.38        391.94        22.80 o                         
   9   7  11        270.79        250.92        20.46 o                         
  10   7  11         38.08         28.22        12.74 o                         
  11   7  11        409.93        434.56        33.18 o                         
  12   7  11        149.88         70.29        61.35 o                         
   0   8  11       2891.64       2735.40        47.09 o                         
   1   8  11       5677.12       5446.83        46.02 o                         
   2   8  11        470.07        484.40        13.51 o                         
   3   8  11        942.03        920.97        18.22 o                         
   4   8  11        700.44        617.64        20.04 o                         
   5   8  11          3.35         13.51         7.57 o                         
   6   8  11         40.28         37.92         9.15 o                         
   7   8  11         25.04          3.63         8.18 o                         
   8   8  11        778.70        801.61        36.04 o                         
   9   8  11        328.74        298.54        22.56 o                         
  10   8  11         69.46         52.94        12.11 o                         
  11   8  11        462.18        515.56        58.49 o                         
   1   9  11          8.90          3.96         5.30 o                         
   2   9  11         19.58          8.84         5.58 o                         
   3   9  11       2053.00       1865.38        36.26 o                         
   4   9  11        218.30        204.65        13.29 o                         
   5   9  11         45.21         56.44         9.80 o                         
   6   9  11        669.73        689.10        31.30 o                         
   7   9  11        170.28        185.43        18.88 o                         
   8   9  11        678.85        669.33        35.83 o                         
   9   9  11        932.37        864.15        42.60 o                         
  10   9  11        600.02        704.24        42.12 o                         
  11   9  11          0.42        -37.81        37.81 o                         
  12   9  11        513.40        592.50       125.34 o                         
   0  10  11       3409.32       3222.39        62.26 o                         
   1  10  11       1187.59       1086.06        26.07 o                         
   2  10  11       3164.18       3033.88        44.36 o                         
   3  10  11        498.18        486.56        19.30 o                         
   4  10  11       5013.26       4846.99        64.92 o                         
   5  10  11        353.91        322.81        20.65 o                         
   6  10  11         53.68         60.36        11.12 o                         
   7  10  11         63.08         46.73        12.85 o                         
   8  10  11       1801.37       1787.80        56.12 o                         
   9  10  11       1462.13       1406.02        57.94 o                         
  10  10  11       1214.62       1289.82        57.90 o                         
  11  10  11        357.36        327.44        96.99 o                         
   1  11  11        838.58        833.67        26.02 o                         
   2  11  11        249.71        256.64        14.51 o                         
   3  11  11        234.62        247.76        16.39 o                         
   4  11  11        366.42        333.60        20.38 o                         
   5  11  11       3531.45       3459.95        69.03 o                         
   6  11  11        898.04        935.82        37.72 o                         
   7  11  11        211.32        233.31        21.39 o                         
   8  11  11         40.04         48.84        13.25 o                         
   9  11  11       3296.87       3358.61        91.35 o                         
  10  11  11        531.25        468.09        63.91 o                         
  11  11  11         10.63         19.19        38.48 o                         
   0  12  11      11431.66      11679.66       134.00 o                         
   1  12  11       1827.69       1851.43        39.21 o                         
   2  12  11         72.45         52.86         8.70 o                         
   3  12  11         52.04         37.63         8.90 o                         
   4  12  11       5916.12       5940.80        93.24 o                         
   5  12  11         82.23         73.94        12.21 o                         
   6  12  11       1153.82       1199.19        43.90 o                         
   7  12  11         21.99         26.21        12.11 o                         
   8  12  11       1567.71       1651.18        60.30 o                         
   9  12  11        244.17        260.62        26.02 o                         
  10  12  11        646.53        521.08        67.53 o                         
   1  13  11        875.02        871.21        27.96 o                         
   2  13  11         60.39         52.79         8.91 o                         
   3  13  11        948.61        964.88        35.05 o                         
   4  13  11          9.64         19.90        10.85 o                         
   5  13  11       2495.36       2541.17        65.00 o                         
   6  13  11        354.77        370.56        25.50 o                         
   7  13  11       1519.11       1583.80        56.05 o                         
   8  13  11        168.16        174.98        25.18 o                         
   9  13  11        530.92        577.87        50.14 o                         
  10  13  11        223.22        180.55        57.77 o                         
   0  14  11       1731.31       1834.69        60.13 o                         
   1  14  11        199.66        198.72        15.27 o                         
   2  14  11       1063.76       1107.20        34.78 o                         
   3  14  11         43.54         23.97         9.72 o                         
   4  14  11        201.33        206.68        19.28 o                         
   5  14  11         11.19          6.15        10.40 o                         
   6  14  11         93.07         59.89        12.77 o                         
   7  14  11        996.79        987.19        45.35 o                         
   8  14  11        264.76        278.27        25.20 o                         
   9  14  11         10.82         -7.93        41.28 o                         
   1  15  11        180.55        186.04        15.61 o                         
   2  15  11          4.45          3.22         8.99 o                         
   3  15  11       1536.53       1445.62        48.40 o                         
   4  15  11        957.42        895.40        39.47 o                         
   5  15  11        138.52        102.48        16.57 o                         
   6  15  11        242.73        198.86        20.52 o                         
   7  15  11        514.16        543.12        40.81 o                         
   8  15  11       1373.20       1455.57        87.52 o                         
   9  15  11        101.28          9.32        33.83 o                         
   0  16  11        364.77        393.63        32.01 o                         
   1  16  11        311.66        328.70        19.79 o                         
   2  16  11          3.09        -10.32        10.32 o                         
   3  16  11       1237.50       1206.87        46.15 o                         
   4  16  11        977.28       1009.73        43.50 o                         
   5  16  11          3.29          5.04        12.33 o                         
   6  16  11        129.03        122.11        16.45 o                         
   7  16  11        520.46        590.11        55.79 o                         
   8  16  11        319.60        394.81        61.64 o                         
   1  17  11         80.76         67.76         9.69 o                         
   2  17  11          9.30         -8.09        14.69 o                         
   3  17  11         41.14         27.27        11.85 o                         
   4  17  11         49.82         50.61        14.37 o                         
   5  17  11        372.72        352.10        27.53 o                         
   6  17  11        149.69        156.71        27.46 o                         
   7  17  11         24.71         24.25        24.06 o                         
   0  18  11       3229.42       3463.88        99.18 o                         
   1  18  11        194.03        207.07        18.84 o                         
   2  18  11         48.43         40.40        14.50 o                         
   3  18  11         26.72         24.34        11.31 o                         
   4  18  11       1627.05       1767.81        74.97 o                         
   5  18  11        272.53        286.67        36.33 o                         
   6  18  11          5.92         -8.74        27.54 o                         
   1  19  11        848.42        863.16        37.92 o                         
   2  19  11         44.35         39.73        16.88 o                         
   3  19  11        794.10        825.96        46.69 o                         
   4  19  11         99.01         68.40        28.31 o                         
   5  19  11        681.71        663.23       136.87 o                         
   1  20  11        682.45        546.31        57.82 o                         
   2  20  11        788.45        922.15        61.86 o                         
   3  20  11         48.38         86.36        26.30 o                         
   0   0  12       4066.99       3921.17       116.00 o                         
   1   0  12       5250.54       5305.90        77.69 o                         
   2   0  12        133.68        157.66        13.82 o                         
   3   0  12       1662.94       1664.98        35.55 o                         
   4   0  12        322.48        287.78        16.61 o                         
   5   0  12        331.90        313.23        31.72 o                         
   6   0  12        154.17        100.49        13.06 o                         
   7   0  12       1454.05       1541.14        48.34 o                         
   8   0  12         20.71          1.94        12.13 o                         
   9   0  12        878.67        918.96        46.12 o                         
  10   0  12        712.20        640.13        43.08 o                         
  11   0  12        677.19        692.73        57.02 o                         
  12   0  12        753.72        664.49        77.31 o                         
   1   1  12          4.35          2.21         4.27 o                         
   2   1  12        273.14        261.44        11.67 o                         
   3   1  12         89.38         95.82         8.65 o                         
   4   1  12        505.54        511.58        13.75 o                         
   5   1  12       1897.83       1878.85        35.50 o                         
   6   1  12        269.20        234.69        12.89 o                         
   7   1  12        784.15        792.98        24.18 o                         
   8   1  12       1478.76       1499.35        36.94 o                         
   9   1  12       1334.05       1270.82        39.00 o                         
  10   1  12         44.38         39.70         9.99 o                         
  11   1  12        517.62        537.88        33.28 o                         
  12   1  12        830.43        872.95        74.73 o                         
   0   2  12       3730.90       3680.88        82.93 o                         
   1   2  12       3942.00       3966.53        40.81 o                         
   2   2  12        488.37        477.10        17.49 o                         
   3   2  12       1223.91       1213.22        27.80 o                         
   4   2  12       3260.28       2999.66        36.10 o                         
   5   2  12       2288.58       2288.58        35.71 o                         
   6   2  12       2230.70       2215.11        37.94 o                         
   7   2  12        599.49        570.80        21.38 o                         
   8   2  12       1829.09       1770.95        40.47 o                         
   9   2  12          6.91          2.92         8.32 o                         
  10   2  12        117.09        113.46        16.24 o                         
  11   2  12          0.04          8.45        12.27 o                         
  12   2  12       1011.41       1050.79        72.89 o                         
   1   3  12         22.51         23.11         4.59 o                         
   2   3  12        564.25        609.48        17.34 o                         
   3   3  12       2851.94       2847.83        38.58 o                         
   4   3  12        141.55        176.76         9.64 o                         
   5   3  12       1470.82       1502.27        30.60 o                         
   6   3  12          1.37          7.35         6.90 o                         
   7   3  12       1003.28       1019.30        28.39 o                         
   8   3  12        525.75        539.07        22.61 o                         
   9   3  12          4.28          7.76         8.53 o                         
  10   3  12       1058.32       1063.90        44.04 o                         
  11   3  12       2525.12       2647.03        83.71 o                         
  12   3  12         17.44         51.23        30.16 o                         
   0   4  12      14183.50      13726.29       116.28 o                         
   1   4  12         30.55         13.09         4.03 o                         
   2   4  12       2949.42       2796.93        36.00 o                         
   3   4  12       6477.16       6321.65        53.56 o                         
   4   4  12      15690.13      15170.35        90.45 o                         
   5   4  12       1264.87       1233.04        28.27 o                         
   6   4  12       3910.05       3821.35        53.12 o                         
   7   4  12       1778.09       1819.41        37.09 o                         
   8   4  12       2356.13       2316.23        46.78 o                         
   9   4  12       1069.59       1037.32        36.19 o                         
  10   4  12       3246.34       3300.12        85.58 o                         
  11   4  12         81.89         65.06        18.46 o                         
  12   4  12        522.56        550.03        58.40 o                         
   1   5  12       2444.25       2359.60        29.32 o                         
   2   5  12       1261.40       1225.46        19.08 o                         
   3   5  12       6102.65       6034.67        42.34 o                         
   4   5  12        130.65        126.60         9.72 o                         
   5   5  12         15.58         25.53         6.10 o                         
   6   5  12        191.24        210.63        13.51 o                         
   7   5  12       4047.29       3985.03        58.57 o                         
   8   5  12         17.50         11.66         8.39 o                         
   9   5  12         61.47         48.52         9.85 o                         
  10   5  12        898.39        902.77        49.75 o                         
  11   5  12       2737.23       2868.41        89.83 o                         
  12   5  12         19.89         16.96        21.17 o                         
   0   6  12       6925.32       7077.77        86.99 o                         
   1   6  12          9.77          8.34         4.54 o                         
   2   6  12        735.78        800.98        15.44 o                         
   3   6  12        410.31        341.82        13.16 o                         
   4   6  12       2078.36       2010.37        34.72 o                         
   5   6  12         14.05          8.25         6.02 o                         
   6   6  12        320.47        324.49        16.83 o                         
   7   6  12        705.96        692.44        27.27 o                         
   8   6  12        582.40        614.71        27.53 o                         
   9   6  12         11.43          2.87        10.18 o                         
  10   6  12        907.96        933.76        50.02 o                         
  11   6  12        305.24        358.80        34.02 o                         
   1   7  12        612.20        591.25        17.95 o                         
   2   7  12        281.95        251.05         9.87 o                         
   3   7  12        811.51        876.88        18.94 o                         
   4   7  12         10.09         31.32         5.62 o                         
   5   7  12        496.68        483.45        18.19 o                         
   6   7  12         36.01         43.45         8.85 o                         
   7   7  12        430.70        501.59        26.53 o                         
   8   7  12        341.57        370.02        22.87 o                         
   9   7  12         43.20         41.80        10.71 o                         
  10   7  12         11.06         15.17        14.95 o                         
  11   7  12        108.68        145.05        40.45 o                         
   0   8  12       2675.73       2598.24        51.24 o                         
   1   8  12       4293.94       4339.61        47.69 o                         
   2   8  12         80.81         90.50         7.08 o                         
   3   8  12          9.92         12.46         5.79 o                         
   4   8  12       1104.42       1046.62        27.67 o                         
   5   8  12       1342.12       1460.81        40.15 o                         
   6   8  12        579.29        576.41        27.80 o                         
   7   8  12         85.80         47.69        10.63 o                         
   8   8  12        584.26        611.35        34.11 o                         
   9   8  12        869.11        945.42        42.04 o                         
  10   8  12        372.78        381.05        33.14 o                         
  11   8  12        557.99        601.19        91.96 o                         
   1   9  12          2.94          7.19         5.06 o                         
   2   9  12         61.84         48.11         7.05 o                         
   3   9  12          1.16         -4.23         9.81 o                         
   4   9  12       2124.11       2122.51        41.00 o                         
   5   9  12       1090.75       1200.13        35.73 o                         
   6   9  12         19.25         21.83        10.33 o                         
   7   9  12          1.26          5.06        11.99 o                         
   8   9  12        493.99        593.67        34.43 o                         
   9   9  12        110.85        146.85        18.55 o                         
  10   9  12         48.13         66.22        16.66 o                         
  11   9  12        174.72        127.95        68.39 o                         
   0  10  12        327.41        351.24        21.44 o                         
   1  10  12        168.40        165.03        12.57 o                         
   2  10  12         99.97         74.66         7.76 o                         
   3  10  12        417.06        418.51        19.43 o                         
   4  10  12        472.52        450.14        21.64 o                         
   5  10  12        612.47        624.03        29.58 o                         
   6  10  12         76.92         54.57        11.26 o                         
   7  10  12          6.71         11.20        13.72 o                         
   8  10  12        312.30        313.23        26.29 o                         
   9  10  12         89.04        110.27        18.07 o                         
  10  10  12         51.28         71.79        23.23 o                         
   1  11  12        324.31        341.21        15.58 o                         
   2  11  12        234.18        241.57        13.76 o                         
   3  11  12        158.66        162.57        11.86 o                         
   4  11  12         18.24         26.08         8.84 o                         
   5  11  12          1.17         11.62        10.20 o                         
   6  11  12        181.60        144.89        16.82 o                         
   7  11  12          8.07          0.03        11.98 o                         
   8  11  12        110.44        102.22        19.08 o                         
   9  11  12         65.06         44.28        17.68 o                         
  10  11  12        164.46        165.14        39.02 o                         
   0  12  12       2644.91       2728.90        73.30 o                         
   1  12  12        209.19        188.54        12.62 o                         
   2  12  12       2114.06       2133.34        42.20 o                         
   3  12  12         17.22          7.96         7.51 o                         
   4  12  12       1918.34       1987.76        51.29 o                         
   5  12  12         74.59         55.41        11.98 o                         
   6  12  12        675.61        698.36        34.13 o                         
   7  12  12        680.61        705.14        37.06 o                         
   8  12  12        949.90        949.90        47.02 o                         
   9  12  12        466.45        477.43        56.33 o                         
  10  12  12        269.34        244.96        72.09 o                         
   1  13  12        811.73        798.43        29.15 o                         
   2  13  12        189.56        137.89        12.62 o                         
   3  13  12       1835.93       1816.77        46.76 o                         
   4  13  12        158.01        142.45        15.23 o                         
   5  13  12        969.01        965.52        48.16 o                         
   6  13  12        262.03        262.37        21.54 o                         
   7  13  12        559.43        625.21        37.11 o                         
   8  13  12          0.35         -5.05        11.95 o                         
   9  13  12        647.05        673.71        81.82 o                         
   0  14  12       1682.35       1785.49        60.33 o                         
   1  14  12         86.96         90.14        11.07 o                         
   2  14  12       1731.00       1725.48        42.62 o                         
   3  14  12        347.45        309.34        22.70 o                         
   4  14  12       2342.04       2269.54        62.70 o                         
   5  14  12        480.12        470.63        29.98 o                         
   6  14  12        558.07        649.24        33.98 o                         
   7  14  12        107.79         80.37        21.04 o                         
   8  14  12       1067.09       1073.75        68.41 o                         
   9  14  12        124.02         13.99        41.92 o                         
   1  15  12        532.65        562.81        26.23 o                         
   2  15  12          4.67          8.57         9.63 o                         
   3  15  12        197.81        179.91        18.73 o                         
   4  15  12         41.62         30.70        11.77 o                         
   5  15  12          4.64         -4.56        12.84 o                         
   6  15  12         55.34         38.98        15.23 o                         
   7  15  12         15.74         25.06        16.69 o                         
   8  15  12        528.42        480.51        71.20 o                         
   0  16  12          0.14         14.29        13.05 o                         
   1  16  12         80.46         56.11         9.40 o                         
   2  16  12        217.08        195.35        17.33 o                         
   3  16  12       1110.65       1090.27        48.19 o                         
   4  16  12         37.29         24.70        11.36 o                         
   5  16  12        225.66        226.64        28.65 o                         
   6  16  12          0.15         17.51        11.58 o                         
   7  16  12        455.35        398.37        46.81 o                         
   8  16  12          3.89         63.98        46.80 o                         
   1  17  12        234.76        212.07        18.29 o                         
   2  17  12         17.02          0.72        15.21 o                         
   3  17  12        184.89        224.26        23.52 o                         
   4  17  12          1.40        -15.10        15.10 o                         
   5  17  12         40.13         31.33        15.77 o                         
   6  17  12          0.08        -12.98        23.93 o                         
   7  17  12          0.63         11.27        29.45 o                         
   0  18  12        104.96        100.32        21.90 o                         
   1  18  12        157.00        117.58        15.75 o                         
   2  18  12          5.21        -11.57        13.31 o                         
   3  18  12        198.92        250.15        25.79 o                         
   4  18  12         19.13         17.64        14.87 o                         
   5  18  12          2.42         67.89        35.62 o                         
   1  19  12          0.67          7.03        18.94 o                         
   2  19  12         29.68         37.46        15.29 o                         
   3  19  12       1501.06       1699.00        86.15 o                         
   4  19  12          0.40        -17.56        41.10 o                         
   5  19  12         56.40         21.18        39.81 o                         
   0  20  12         12.96         66.83        47.52 o                         
   1  20  12         81.80        194.82        73.01 o                         
   2  20  12        460.52        557.56        60.16 o                         
   1   1  13       2713.07       2738.52        38.37 o                         
   2   1  13          7.72          4.85         4.03 o                         
   3   1  13         37.56         18.56         6.33 o                         
   4   1  13         13.89         11.25         6.93 o                         
   5   1  13        415.35        373.11        17.39 o                         
   6   1  13         31.70         19.22         6.46 o                         
   7   1  13        198.40        168.80        13.01 o                         
   8   1  13         16.24          7.24         9.94 o                         
   9   1  13        181.82        155.29        15.15 o                         
  10   1  13          2.14          2.97        10.47 o                         
  11   1  13        146.01        150.32        19.83 o                         
  12   1  13        152.50        100.61        33.69 o                         
   0   2  13       3447.02       3379.12        57.84 o                         
   1   2  13        488.20        504.44        15.02 o                         
   2   2  13       3892.34       3835.15        49.39 o                         
   3   2  13        190.26        180.83        11.41 o                         
   4   2  13       3006.78       2882.06        44.40 o                         
   5   2  13         97.61         70.18         8.88 o                         
   6   2  13        157.94        163.76        12.08 o                         
   7   2  13        502.59        525.55        21.28 o                         
   8   2  13        786.64        807.37        27.28 o                         
   9   2  13          0.97         -5.10         8.96 o                         
  10   2  13        449.82        444.55        31.05 o                         
  11   2  13         61.18         49.99        18.62 o                         
  12   2  13         60.71         10.50        23.28 o                         
   1   3  13       3122.29       3146.28        35.41 o                         
   2   3  13        221.84        263.19        14.52 o                         
   3   3  13        977.01        978.86        25.19 o                         
   4   3  13         79.10         68.22         8.13 o                         
   5   3  13       1220.59       1276.41        28.71 o                         
   6   3  13        104.45         98.41        11.47 o                         
   7   3  13       1704.39       1684.81        37.51 o                         
   8   3  13        259.76        234.83        15.38 o                         
   9   3  13        546.34        538.74        25.97 o                         
  10   3  13        343.85        302.22        23.74 o                         
  11   3  13       1075.54       1166.02        57.36 o                         
  12   3  13          8.06         12.35        24.57 o                         
   0   4  13       1452.66       1451.18        35.06 o                         
   1   4  13        660.55        611.12        15.77 o                         
   2   4  13        671.39        703.49        19.54 o                         
   3   4  13        693.60        710.75        21.37 o                         
   4   4  13        211.69        195.03        11.59 o                         
   5   4  13        560.74        502.91        19.13 o                         
   6   4  13         71.62         63.95         8.95 o                         
   7   4  13          0.67          5.39         8.17 o                         
   8   4  13          1.22         12.36         8.18 o                         
   9   4  13        540.05        520.89        26.84 o                         
  10   4  13        199.57        215.76        22.81 o                         
  11   4  13         96.81         96.53        19.18 o                         
  12   4  13        107.94         80.02        27.83 o                         
   1   5  13        913.64        971.19        19.71 o                         
   2   5  13          2.44          1.14         5.05 o                         
   3   5  13          0.09          2.18         4.07 o                         
   4   5  13        498.73        486.44        18.58 o                         
   5   5  13        259.34        287.93        15.05 o                         
   6   5  13        156.69        151.37        11.50 o                         
   7   5  13        162.61        179.23        14.01 o                         
   8   5  13        263.00        289.11        18.33 o                         
   9   5  13        592.48        555.01        30.35 o                         
  10   5  13        175.79        184.41        21.31 o                         
  11   5  13        172.98        120.26        24.07 o                         
  12   5  13         41.85         88.99        53.16 o                         
   0   6  13        915.46        892.52        32.28 o                         
   1   6  13       3671.73       3538.73        46.19 o                         
   2   6  13       5668.94       5478.89        42.52 o                         
   3   6  13        398.50        350.20        15.82 o                         
   4   6  13       1478.32       1366.15        29.64 o                         
   5   6  13         10.40         -1.57         6.07 o                         
   6   6  13        116.27        103.81        10.37 o                         
   7   6  13        160.47        130.83        13.84 o                         
   8   6  13        769.84        762.83        30.71 o                         
   9   6  13        577.47        570.86        28.55 o                         
  10   6  13        340.66        389.36        32.92 o                         
  11   6  13         35.10         13.77        27.31 o                         
   1   7  13        101.01         87.22         7.85 o                         
   2   7  13        205.98        191.46         9.10 o                         
   3   7  13        608.49        608.17        21.00 o                         
   4   7  13        702.97        586.18        20.82 o                         
   5   7  13        259.59        276.88        17.19 o                         
   6   7  13       1390.81       1401.68        41.46 o                         
   7   7  13        899.92        873.90        36.36 o                         
   8   7  13         24.09          3.62        13.19 o                         
   9   7  13        472.81        464.36        28.35 o                         
  10   7  13        764.22        825.33        48.50 o                         
  11   7  13        686.68        938.59       160.85 o                         
   0   8  13        166.94        178.55        14.32 o                         
   1   8  13        249.63        250.52        12.68 o                         
   2   8  13        435.98        514.31        17.10 o                         
   3   8  13        788.28        818.54        25.64 o                         
   4   8  13        480.14        496.64        21.05 o                         
   5   8  13       1951.87       1907.85        44.48 o                         
   6   8  13       1335.11       1397.29        44.96 o                         
   7   8  13         35.78         24.29        11.20 o                         
   8   8  13        906.70        907.97        47.77 o                         
   9   8  13        182.15        192.13        19.90 o                         
  10   8  13        144.99        165.65        24.45 o                         
   1   9  13        309.17        316.48        14.94 o                         
   2   9  13        112.35        102.36         8.69 o                         
   3   9  13        647.64        643.18        23.38 o                         
   4   9  13         35.14         40.04         9.36 o                         
   5   9  13        236.96        247.82        16.59 o                         
   6   9  13          0.07          6.20         8.72 o                         
   7   9  13       2430.53       2493.97        68.10 o                         
   8   9  13         49.32         43.82        12.52 o                         
   9   9  13         11.96         12.74        13.14 o                         
  10   9  13        220.12        232.36        42.14 o                         
   0  10  13         18.35         11.18         8.89 o                         
   1  10  13       1580.50       1543.92        33.32 o                         
   2  10  13        357.76        332.30        15.82 o                         
   3  10  13        688.90        650.39        24.07 o                         
   4  10  13        458.99        436.12        22.68 o                         
   5  10  13        114.18         89.45        11.65 o                         
   6  10  13        573.49        562.98        29.46 o                         
   7  10  13       1895.51       1835.18        64.33 o                         
   8  10  13          1.85         37.67        13.20 o                         
   9  10  13         17.67         33.98        13.29 o                         
  10  10  13        203.46        112.27        42.59 o                         
   1  11  13       2720.46       2717.47        44.02 o                         
   2  11  13        134.82        120.75        11.07 o                         
   3  11  13       5120.66       5091.64        71.02 o                         
   4  11  13         18.72         26.04        10.20 o                         
   5  11  13       1029.15       1033.48        38.14 o                         
   6  11  13         20.81         15.63        11.63 o                         
   7  11  13       4486.57       4626.67        93.82 o                         
   8  11  13        303.33        354.46        27.26 o                         
   9  11  13          3.53          7.37        20.08 o                         
  10  11  13        690.91        746.20       140.63 o                         
   0  12  13        201.12        209.06        20.30 o                         
   1  12  13       1262.02       1238.06        31.40 o                         
   2  12  13        428.58        440.85        21.06 o                         
   3  12  13       1251.06       1321.34        39.16 o                         
   4  12  13        178.41        144.72        14.68 o                         
   5  12  13        819.04        840.11        35.34 o                         
   6  12  13        203.95        192.44        19.17 o                         
   7  12  13        104.98         93.42        14.98 o                         
   8  12  13         12.59         23.86        16.33 o                         
   9  12  13         23.11        -13.78        22.84 o                         
   1  13  13        156.74        152.46        15.06 o                         
   2  13  13        250.41        224.48        17.02 o                         
   3  13  13       3343.44       3491.37        77.91 o                         
   4  13  13        400.08        417.81        24.64 o                         
   5  13  13         34.88         16.22        11.29 o                         
   6  13  13          3.80          1.47        10.89 o                         
   7  13  13       1307.49       1268.82        51.18 o                         
   8  13  13         14.03        -15.82        15.82 o                         
   9  13  13        244.01        260.96        86.68 o                         
   0  14  13        496.92        484.81        32.03 o                         
   1  14  13        804.36        812.92        33.90 o                         
   2  14  13       1072.11        984.80        35.40 o                         
   3  14  13       1640.50       1679.31        47.98 o                         
   4  14  13       1508.96       1568.02        49.17 o                         
   5  14  13        773.49        859.63        39.37 o                         
   6  14  13        169.17        160.47        18.43 o                         
   7  14  13         47.80         49.82        21.15 o                         
   8  14  13        872.50        928.95        93.39 o                         
   9  14  13          3.96        -33.13        42.10 o                         
   1  15  13         29.42         35.05        10.47 o                         
   2  15  13         54.07         67.93        13.20 o                         
   3  15  13        212.58        243.08        23.53 o                         
   4  15  13         28.24         28.98        12.00 o                         
   5  15  13        293.48        308.90        24.76 o                         
   6  15  13          0.07         11.01        12.62 o                         
   7  15  13        523.82        529.76        52.91 o                         
   0  16  13       5196.62       5552.20       134.51 o                         
   1  16  13       1017.51       1010.99        40.20 o                         
   2  16  13        655.86        670.82        34.13 o                         
   3  16  13         61.99        113.70        16.38 o                         
   4  16  13       1525.54       1596.94        57.74 o                         
   5  16  13        458.81        427.87        27.89 o                         
   6  16  13        366.10        413.42        40.46 o                         
   7  16  13        367.37        326.39        54.47 o                         
   1  17  13        319.16        317.63        28.96 o                         
   2  17  13         31.90          8.69        11.57 o                         
   3  17  13        979.62       1057.73        49.02 o                         
   4  17  13          0.51         10.97        14.46 o                         
   5  17  13          0.04          8.92        23.90 o                         
   6  17  13        367.28        370.02        71.25 o                         
   0  18  13        519.86        480.72        45.64 o                         
   1  18  13         31.37         11.34        12.18 o                         
   2  18  13         17.09         40.47        15.46 o                         
   3  18  13        359.36        351.02        38.45 o                         
   4  18  13        333.18        330.33        67.80 o                         
   5  18  13        990.17       1133.95       179.84 o                         
   1  19  13       1206.12       1024.15        66.58 o                         
   2  19  13         30.90         33.55        17.74 o                         
   3  19  13       2595.88       2617.89       184.74 o                         
   0  20  13          7.06        -34.46        40.74 o                         
   0   0  14         26.65          5.92        16.53 o                         
   1   0  14       3469.32       3323.58        61.13 o                         
   2   0  14        288.32        303.57        24.85 o                         
   3   0  14       2100.66       1947.02        56.33 o                         
   4   0  14        242.23        241.29        20.86 o                         
   5   0  14        652.13        597.66        30.88 o                         
   6   0  14         69.27         53.50        11.74 o                         
   7   0  14        245.28        231.08        27.77 o                         
   8   0  14        665.55        650.06        38.81 o                         
   9   0  14         43.81         33.99        15.13 o                         
  10   0  14          2.57         11.36        16.78 o                         
  11   0  14       1251.24       1237.34        87.75 o                         
  12   0  14         97.50        143.30        63.91 o                         
   1   1  14       4778.85       4675.66        51.29 o                         
   2   1  14         20.03         10.32         6.46 o                         
   3   1  14       7248.85       7144.09        75.76 o                         
   4   1  14        942.71        947.09        27.68 o                         
   5   1  14       2231.70       2065.45        41.04 o                         
   6   1  14         40.77         39.30         8.02 o                         
   7   1  14      10693.30      10644.27       115.23 o                         
   8   1  14         65.87         51.45         9.75 o                         
   9   1  14         68.57         67.90        11.49 o                         
  10   1  14        397.55        432.66        32.16 o                         
  11   1  14       4018.37       4104.54       118.64 o                         
  12   1  14         45.35         27.06        28.99 o                         
   0   2  14       2006.43       2035.34        48.55 o                         
   1   2  14       3338.55       3270.45        43.33 o                         
   2   2  14         82.02         64.60        10.34 o                         
   3   2  14       1871.11       1750.25        37.54 o                         
   4   2  14        363.30        345.33        16.82 o                         
   5   2  14          0.23          3.50         7.39 o                         
   6   2  14          7.58         13.46         7.31 o                         
   7   2  14        212.21        219.24        16.12 o                         
   8   2  14        124.61        133.07        14.09 o                         
   9   2  14          2.89         -0.74        10.87 o                         
  10   2  14          2.42        -11.83        11.83 o                         
  11   2  14          2.04        -14.41        14.41 o                         
  12   2  14          5.39         -5.89        36.28 o                         
   1   3  14        584.56        581.96        20.27 o                         
   2   3  14         63.52         62.25         6.98 o                         
   3   3  14        302.93        305.20        15.07 o                         
   4   3  14        265.00        228.04        12.70 o                         
   5   3  14        737.41        745.75        24.63 o                         
   6   3  14        749.41        713.41        24.86 o                         
   7   3  14       2683.45       2759.36        52.66 o                         
   8   3  14         46.49         45.20         9.09 o                         
   9   3  14       1715.97       1670.35        48.13 o                         
  10   3  14        114.56        102.53        17.84 o                         
  11   3  14       2280.20       2480.69       100.32 o                         
  12   3  14         24.78         69.40        46.09 o                         
   0   4  14         15.18         41.54        10.01 o                         
   1   4  14       4137.30       3974.01        48.12 o                         
   2   4  14       1657.32       1605.31        31.62 o                         
   3   4  14        431.59        412.81        15.95 o                         
   4   4  14       2274.79       2258.04        42.83 o                         
   5   4  14        579.93        564.97        22.66 o                         
   6   4  14        168.65        156.13        11.98 o                         
   7   4  14        465.49        471.04        21.68 o                         
   8   4  14       2058.29       1959.93        46.84 o                         
   9   4  14       2190.30       2160.40        57.65 o                         
  10   4  14        533.78        570.25        35.34 o                         
  11   4  14        357.57        344.22        42.09 o                         
  12   4  14        103.65        105.36        59.27 o                         
   1   5  14       1224.98       1214.34        26.74 o                         
   2   5  14         89.21         75.25        10.14 o                         
   3   5  14         75.74         52.20         7.68 o                         
   4   5  14          9.46         15.41         7.63 o                         
   5   5  14        210.34        144.16        11.58 o                         
   6   5  14         19.73         11.44         7.28 o                         
   7   5  14       2553.13       2632.87        56.67 o                         
   8   5  14        411.11        420.62        24.33 o                         
   9   5  14          8.23         18.08         9.85 o                         
  10   5  14        773.88        840.67        45.93 o                         
  11   5  14        232.59        214.86        45.73 o                         
   0   6  14       1615.88       1575.13        44.11 o                         
   1   6  14       5876.43       5825.08        60.99 o                         
   2   6  14          1.22          5.42         4.79 o                         
   3   6  14       1176.37       1140.71        29.87 o                         
   4   6  14        293.70        277.17        16.04 o                         
   5   6  14       2246.40       2362.29        46.09 o                         
   6   6  14        285.24        242.16        18.51 o                         
   7   6  14          1.58         -7.45        11.03 o                         
   8   6  14        267.89        280.71        20.02 o                         
   9   6  14          4.76         -9.57        10.56 o                         
  10   6  14        180.84        165.30        21.65 o                         
  11   6  14        374.01        494.45       183.19 o                         
   1   7  14         50.97         34.00         7.16 o                         
   2   7  14        129.38         96.30         8.75 o                         
   3   7  14       5468.84       5463.35        69.48 o                         
   4   7  14          5.90         10.33         8.61 o                         
   5   7  14        483.11        441.06        21.87 o                         
   6   7  14        596.24        639.03        28.25 o                         
   7   7  14       1430.48       1394.28        46.58 o                         
   8   7  14        117.10        111.22        13.74 o                         
   9   7  14        145.41        107.39        14.58 o                         
  10   7  14        341.08        388.51        33.82 o                         
   0   8  14       1181.62       1110.05        38.60 o                         
   1   8  14        112.79        109.45        10.10 o                         
   2   8  14          0.59         12.66         7.53 o                         
   3   8  14        950.96        956.34        29.94 o                         
   4   8  14        266.88        282.01        17.36 o                         
   5   8  14          0.13         -8.90         8.90 o                         
   6   8  14         66.47         78.45        12.75 o                         
   7   8  14       1022.39        954.83        39.55 o                         
   8   8  14          9.52          0.10        10.49 o                         
   9   8  14        199.29        243.46        21.91 o                         
  10   8  14        159.88        181.63        34.71 o                         
   1   9  14       4612.29       4693.25        62.06 o                         
   2   9  14        106.14         68.78         8.97 o                         
   3   9  14       6352.82       6466.09        79.08 o                         
   4   9  14        260.67        244.59        16.59 o                         
   5   9  14        425.96        471.23        24.41 o                         
   6   9  14        582.29        620.98        31.68 o                         
   7   9  14       4299.31       4129.80        82.83 o                         
   8   9  14        220.32        198.42        20.63 o                         
   9   9  14        503.27        513.61        35.71 o                         
  10   9  14        152.48        214.21        79.42 o                         
   0  10  14        180.19        159.70        18.88 o                         
   1  10  14         16.97         19.70         7.36 o                         
   2  10  14        138.50        126.71        13.44 o                         
   3  10  14        462.68        411.80        20.32 o                         
   4  10  14          2.44          4.84         8.10 o                         
   5  10  14         34.66         18.95        10.18 o                         
   6  10  14          4.42        -11.31        11.31 o                         
   7  10  14        345.32        358.91        28.74 o                         
   8  10  14          6.51         -9.43        11.68 o                         
   9  10  14          5.38         30.74        14.88 o                         
  10  10  14         67.58         20.71        34.75 o                         
   1  11  14        276.26        298.32        16.70 o                         
   2  11  14          2.05         -0.70         7.91 o                         
   3  11  14       1486.15       1553.92        41.81 o                         
   4  11  14        442.56        389.38        23.54 o                         
   5  11  14         20.65          3.34        10.37 o                         
   6  11  14         34.40          2.20        12.01 o                         
   7  11  14       1413.89       1483.10        55.45 o                         
   8  11  14          2.24          2.21        12.55 o                         
   9  11  14        119.85         98.24        27.10 o                         
   0  12  14         87.76         76.72        14.10 o                         
   1  12  14        144.88        135.46        13.94 o                         
   2  12  14        425.38        447.01        22.06 o                         
   3  12  14        488.51        485.38        27.68 o                         
   4  12  14        353.54        358.50        23.44 o                         
   5  12  14        796.79        830.67        35.71 o                         
   6  12  14        206.25        194.13        20.39 o                         
   7  12  14         14.96         14.66        14.09 o                         
   8  12  14          9.62         21.41        14.09 o                         
   9  12  14        656.45        759.84       101.20 o                         
   1  13  14        173.94        138.56        13.97 o                         
   2  13  14          8.90         12.03        10.08 o                         
   3  13  14          7.07         16.37        10.22 o                         
   4  13  14        416.87        453.04        26.66 o                         
   5  13  14         89.01         60.14        13.00 o                         
   6  13  14         16.69         47.08        13.84 o                         
   7  13  14          5.48          5.63        13.85 o                         
   8  13  14        187.20         99.53        43.25 o                         
   9  13  14          0.01         27.25        44.02 o                         
   0  14  14        420.49        419.50        36.55 o                         
   1  14  14        204.45        177.39        16.66 o                         
   2  14  14        244.87        266.08        20.51 o                         
   3  14  14          8.01         27.14        11.62 o                         
   4  14  14         48.57         57.02        13.56 o                         
   5  14  14         21.94         -1.01        16.37 o                         
   6  14  14        569.53        606.81        36.48 o                         
   7  14  14        181.08        218.35        32.75 o                         
   8  14  14        164.72        131.17        72.85 o                         
   1  15  14          0.95          3.63        10.76 o                         
   2  15  14         16.48        -11.95        11.95 o                         
   3  15  14        122.23        107.10        17.15 o                         
   4  15  14        120.50        104.37        16.46 o                         
   5  15  14         46.38         40.86        15.03 o                         
   6  15  14          1.17         19.97        19.90 o                         
   7  15  14         98.79        154.75        59.52 o                         
   0  16  14         40.09         37.99        19.32 o                         
   1  16  14         21.13         18.37        10.97 o                         
   2  16  14          7.99         11.86        11.50 o                         
   3  16  14        165.38        192.99        22.72 o                         
   4  16  14        242.22        303.66        28.64 o                         
   5  16  14         93.30         52.68        24.95 o                         
   6  16  14         24.18          3.14        31.52 o                         
   1  17  14       1076.02       1086.52        44.54 o                         
   2  17  14        192.21        153.65        19.03 o                         
   3  17  14       1188.13       1299.31        64.66 o                         
   4  17  14        115.08        121.76        29.96 o                         
   5  17  14       3857.14       3714.59       220.13 o                         
   0  18  14       1035.61       1029.93        92.79 o                         
   1  18  14         17.32         -5.35        18.74 o                         
   2  18  14          6.90        -19.62        19.62 o                         
   3  18  14         27.75         44.05        24.96 o                         
   4  18  14         29.32          7.84        26.03 o                         
   1  19  14        142.27         90.06        25.63 o                         
   2  19  14         56.03        -40.00        61.73 o                         
   1   1  15       1935.28       1950.45        43.61 o                         
   2   1  15        310.74        254.75        17.00 o                         
   3   1  15         63.50         53.61        10.08 o                         
   4   1  15        340.66        317.91        18.00 o                         
   5   1  15        640.63        657.80        23.63 o                         
   6   1  15          0.75         -1.38         7.57 o                         
   7   1  15        361.95        362.93        23.07 o                         
   8   1  15         76.22         58.81        13.82 o                         
   9   1  15        211.23        223.05        17.99 o                         
  10   1  15         46.57         15.74        15.71 o                         
  11   1  15          2.03        -19.22        19.22 o                         
   0   2  15       4782.94       4811.80        70.06 o                         
   1   2  15        370.69        371.74        18.33 o                         
   2   2  15       2336.58       2171.69        46.17 o                         
   3   2  15        606.47        609.45        22.71 o                         
   4   2  15        685.05        675.97        23.99 o                         
   5   2  15         20.98         28.25         7.62 o                         
   6   2  15        925.29        898.61        29.82 o                         
   7   2  15        261.81        221.18        17.43 o                         
   8   2  15        289.41        276.80        19.36 o                         
   9   2  15          6.85        -10.16        10.16 o                         
  10   2  15        118.19        109.82        22.29 o                         
  11   2  15         64.21         50.91        15.14 o                         
   1   3  15         68.90         68.21         8.72 o                         
   2   3  15        143.12        114.16        10.89 o                         
   3   3  15        272.23        263.28        18.25 o                         
   4   3  15          8.58         -3.72         7.70 o                         
   5   3  15         18.58         21.49         7.79 o                         
   6   3  15        460.53        435.72        20.98 o                         
   7   3  15         94.66        104.22        12.62 o                         
   8   3  15        893.06        978.16        37.56 o                         
   9   3  15         53.54         55.51        12.15 o                         
  10   3  15        286.90        321.15        37.22 o                         
  11   3  15         35.75         80.67        29.63 o                         
   0   4  15       5212.38       5003.54        82.48 o                         
   1   4  15        139.18        160.53        10.58 o                         
   2   4  15         38.08         35.39         6.65 o                         
   3   4  15         90.44         70.11         8.40 o                         
   4   4  15        565.76        555.22        22.12 o                         
   5   4  15        194.54        188.96        12.70 o                         
   6   4  15         99.33         94.49        11.87 o                         
   7   4  15          9.49          0.79         8.99 o                         
   8   4  15         64.23         55.96        12.15 o                         
   9   4  15          7.99          5.73        11.78 o                         
  10   4  15         27.32         22.52        13.36 o                         
  11   4  15         12.74         42.79        30.55 o                         
   1   5  15          0.08          7.04         6.24 o                         
   2   5  15        923.74        963.64        24.47 o                         
   3   5  15        524.81        429.88        20.64 o                         
   4   5  15        227.65        188.67        13.82 o                         
   5   5  15         42.72         24.39         8.71 o                         
   6   5  15         19.92         12.56         9.51 o                         
   7   5  15        629.56        687.21        32.69 o                         
   8   5  15        429.84        387.14        25.45 o                         
   9   5  15         70.42         57.97        11.65 o                         
  10   5  15          0.41         15.39        14.17 o                         
  11   5  15        272.46        326.26        67.72 o                         
   0   6  15        100.94        112.28        13.38 o                         
   1   6  15        603.25        609.97        20.75 o                         
   2   6  15       1355.96       1294.59        31.36 o                         
   3   6  15        116.88         92.72        10.73 o                         
   4   6  15       5267.83       5366.52        72.59 o                         
   5   6  15        934.13        899.54        34.23 o                         
   6   6  15        314.60        362.27        22.44 o                         
   7   6  15        488.75        530.38        29.07 o                         
   8   6  15        731.85        725.64        35.34 o                         
   9   6  15        102.98         83.20        15.93 o                         
  10   6  15       1342.48       1396.87        72.43 o                         
   1   7  15       1744.07       1769.30        37.56 o                         
   2   7  15       1158.04       1165.70        30.24 o                         
   3   7  15       2558.30       2646.87        52.87 o                         
   4   7  15        756.50        772.74        28.99 o                         
   5   7  15        343.55        332.16        21.37 o                         
   6   7  15       1518.48       1588.31        45.47 o                         
   7   7  15        470.18        414.95        27.95 o                         
   8   7  15        129.55        156.96        18.01 o                         
   9   7  15         50.65         51.21        12.25 o                         
  10   7  15       1604.47       1889.11       160.99 o                         
   0   8  15       2331.99       2473.07        59.14 o                         
   1   8  15          0.25         -6.10         7.80 o                         
   2   8  15       1274.10       1340.49        34.89 o                         
   3   8  15       1412.74       1407.32        37.26 o                         
   4   8  15       1633.62       1653.03        44.32 o                         
   5   8  15        280.84        250.39        18.81 o                         
   6   8  15        445.28        380.28        25.97 o                         
   7   8  15         51.50         34.01        11.34 o                         
   8   8  15       1561.72       1492.54        51.63 o                         
   9   8  15         79.40        108.89        16.74 o                         
  10   8  15         63.92         76.43        48.32 o                         
   1   9  15        633.42        699.59        25.51 o                         
   2   9  15         21.36         23.46         8.06 o                         
   3   9  15        772.26        832.37        30.28 o                         
   4   9  15          6.26         18.66        10.80 o                         
   5   9  15       1143.68       1087.43        38.66 o                         
   6   9  15         25.57         22.18        10.00 o                         
   7   9  15        325.27        322.94        24.58 o                         
   8   9  15        960.22       1034.94        46.30 o                         
   9   9  15        411.50        472.06        37.34 o                         
  10   9  15         60.20         18.82        34.06 o                         
   0  10  15        120.20         94.77        14.26 o                         
   1  10  15        751.56        747.07        27.49 o                         
   2  10  15        385.38        377.70        20.35 o                         
   3  10  15        472.00        487.89        23.75 o                         
   4  10  15       1050.18        969.23        35.81 o                         
   5  10  15        921.26        940.02        38.37 o                         
   6  10  15        427.98        431.39        27.81 o                         
   7  10  15         46.02         49.40        14.50 o                         
   8  10  15        116.21        105.73        18.53 o                         
   9  10  15         54.22         40.74        26.40 o                         
   1  11  15       1623.75       1722.37        44.49 o                         
   2  11  15          0.78         -1.73         7.96 o                         
   3  11  15        343.06        334.61        21.51 o                         
   4  11  15        630.03        604.73        32.81 o                         
   5  11  15        237.06        197.33        19.55 o                         
   6  11  15        108.95        111.58        16.34 o                         
   7  11  15         74.44         80.15        16.35 o                         
   8  11  15        552.95        558.49        38.06 o                         
   9  11  15         40.78         27.81        23.73 o                         
   0  12  15        169.66         83.70        18.88 o                         
   1  12  15         96.51         92.45        12.02 o                         
   2  12  15        377.56        386.48        23.15 o                         
   3  12  15        406.11        453.47        30.57 o                         
   4  12  15        230.12        228.24        21.30 o                         
   5  12  15       1418.48       1416.17        49.83 o                         
   6  12  15         13.32        -12.49        12.49 o                         
   7  12  15        309.54        265.20        24.34 o                         
   8  12  15         13.26         -4.74        16.80 o                         
   9  12  15        167.98        145.56        66.89 o                         
   1  13  15        321.13        325.07        21.38 o                         
   2  13  15        356.97        377.51        25.29 o                         
   3  13  15        591.07        563.70        39.00 o                         
   4  13  15         50.78         50.21        13.18 o                         
   5  13  15        555.01        612.65        35.21 o                         
   6  13  15         64.85         67.47        16.44 o                         
   7  13  15         88.73         67.70        18.62 o                         
   8  13  15         10.81        -72.25        72.25 o                         
   0  14  15       4331.55       4457.45       119.20 o                         
   1  14  15        326.81        327.49        24.90 o                         
   2  14  15        187.91        184.29        16.88 o                         
   3  14  15       1195.02       1284.69        50.31 o                         
   4  14  15       2845.05       3080.17        88.35 o                         
   5  14  15        923.21        994.01        45.79 o                         
   6  14  15        696.61        744.22        54.27 o                         
   7  14  15        296.71        333.61        67.47 o                         
   1  15  15         84.95         65.84        13.39 o                         
   2  15  15         12.08          5.40        10.72 o                         
   3  15  15       2694.62       3007.03        78.69 o                         
   4  15  15          1.81         15.86        14.83 o                         
   5  15  15        110.23         86.86        22.68 o                         
   6  15  15          3.91        -15.64        30.74 o                         
   0  16  15       3323.11       3479.00       110.37 o                         
   1  16  15        131.53        110.00        15.78 o                         
   2  16  15       1045.81       1092.81        46.22 o                         
   3  16  15         67.95         85.46        16.97 o                         
   4  16  15       4849.15       5336.49       186.77 o                         
   5  16  15        662.59        481.92        76.26 o                         
   1  17  15         11.29         15.06        13.75 o                         
   2  17  15          0.03        -16.18        16.18 o                         
   3  17  15        861.85        841.08        77.03 o                         
   4  17  15        140.42        156.86        40.28 o                         
   0  18  15        327.25        332.27       124.60 o                         
   1  18  15        372.15        270.46        60.55 o                         
   2  18  15         19.45         15.25        26.22 o                         
   0   0  16       7824.68       8118.59       168.16 o                         
   1   0  16        648.34        585.00        32.86 o                         
   2   0  16        992.68       1060.98        48.13 o                         
   3   0  16         73.14         80.74        13.90 o                         
   4   0  16       4289.59       4191.67        89.46 o                         
   5   0  16        367.58        343.50        25.51 o                         
   6   0  16        378.67        355.94        29.18 o                         
   7   0  16         44.24         47.37        17.50 o                         
   8   0  16       2486.80       2457.25        86.46 o                         
   9   0  16        392.34        402.08        33.81 o                         
  10   0  16        975.26        910.98        75.69 o                         
  11   0  16         47.11        -15.64        25.11 o                         
   1   1  16       2014.28       2076.97        46.60 o                         
   2   1  16        992.91       1009.15        33.00 o                         
   3   1  16       5321.70       5225.38        69.88 o                         
   4   1  16        290.18        296.78        16.84 o                         
   5   1  16       2698.13       2815.88        52.75 o                         
   6   1  16       1465.99       1538.13        41.91 o                         
   7   1  16          7.87         15.42        10.95 o                         
   8   1  16        765.82        864.74        36.40 o                         
   9   1  16       3361.28       3563.76        72.50 o                         
  10   1  16        890.31        935.55        60.65 o                         
  11   1  16          1.98        -25.39        25.39 o                         
   0   2  16       3337.47       3325.02        76.96 o                         
   1   2  16       4690.09       4566.10        64.52 o                         
   2   2  16         53.05         56.45         9.79 o                         
   3   2  16       1180.70       1141.66        30.82 o                         
   4   2  16       3365.02       3286.33        57.76 o                         
   5   2  16         41.52         31.30         9.44 o                         
   6   2  16        363.16        341.87        21.31 o                         
   7   2  16         38.43         40.31        10.58 o                         
   8   2  16       1742.74       1807.61        52.33 o                         
   9   2  16        252.39        232.93        22.17 o                         
  10   2  16         42.64         40.79        15.30 o                         
  11   2  16         94.85         93.80        42.97 o                         
   1   3  16        740.72        708.52        24.85 o                         
   2   3  16       1251.52       1250.66        33.73 o                         
   3   3  16        329.04        349.97        17.45 o                         
   4   3  16        803.29        793.76        27.56 o                         
   5   3  16         34.92         37.79         8.91 o                         
   6   3  16        387.57        383.74        20.99 o                         
   7   3  16        286.24        302.78        20.10 o                         
   8   3  16        887.90        888.80        38.69 o                         
   9   3  16        270.21        220.68        22.41 o                         
  10   3  16          0.48          1.20        17.16 o                         
  11   3  16          0.23        -21.40        38.52 o                         
   0   4  16       9773.19       9745.58       144.65 o                         
   1   4  16        600.77        562.20        22.63 o                         
   2   4  16        207.82        261.59        14.98 o                         
   3   4  16        453.52        479.00        22.10 o                         
   4   4  16       1412.40       1434.01        38.45 o                         
   5   4  16         54.09         44.36         9.20 o                         
   6   4  16        275.94        264.99        18.07 o                         
   7   4  16        131.51        103.62        19.05 o                         
   8   4  16       1257.36       1381.04        51.54 o                         
   9   4  16         97.60         83.75        24.26 o                         
  10   4  16        352.07        381.95        46.98 o                         
  11   4  16        338.30        245.61        82.14 o                         
   1   5  16          0.81         -5.21         6.72 o                         
   2   5  16          4.89          6.17         8.63 o                         
   3   5  16       1674.56       1593.93        40.42 o                         
   4   5  16        125.13        106.30        12.18 o                         
   5   5  16         56.86         24.04         9.70 o                         
   6   5  16         12.93         -3.40         9.50 o                         
   7   5  16       1347.92       1405.00        47.67 o                         
   8   5  16       1401.02       1511.41        53.46 o                         
   9   5  16          2.84         -3.24        11.18 o                         
  10   5  16         27.42         13.48        22.81 o                         
   0   6  16       2931.70       3086.69        64.35 o                         
   1   6  16        288.03        275.15        16.26 o                         
   2   6  16         17.18         25.36         8.60 o                         
   3   6  16        111.79        113.00        11.57 o                         
   4   6  16        761.38        809.03        31.33 o                         
   5   6  16         29.58         15.45         9.54 o                         
   6   6  16          3.97          2.92        11.44 o                         
   7   6  16        284.94        300.26        23.90 o                         
   8   6  16        141.34        114.68        26.95 o                         
   9   6  16         19.56         12.95        13.01 o                         
  10   6  16        140.06         94.32        53.69 o                         
   1   7  16        136.76        121.18        11.74 o                         
   2   7  16          5.92          3.05         9.02 o                         
   3   7  16       1347.29       1293.83        38.15 o                         
   4   7  16         95.90         91.20        11.94 o                         
   5   7  16       1719.38       1855.60        50.95 o                         
   6   7  16        181.83        172.45        17.81 o                         
   7   7  16         94.90         92.90        15.95 o                         
   8   7  16         75.66         50.92        15.29 o                         
   9   7  16       2442.35       2317.91        67.13 o                         
   0   8  16       3675.67       3860.76        90.77 o                         
   1   8  16        542.30        515.90        22.98 o                         
   2   8  16        268.66        249.06        17.37 o                         
   3   8  16         57.61         44.01        10.32 o                         
   4   8  16       5601.91       5609.91        85.42 o                         
   5   8  16        395.49        351.47        23.17 o                         
   6   8  16       1617.24       1608.23        54.10 o                         
   7   8  16          3.17          4.77        13.95 o                         
   8   8  16        849.50        821.94        41.04 o                         
   9   8  16       1524.44       1632.08        68.00 o                         
   1   9  16       1904.64       2013.44        43.71 o                         
   2   9  16         62.81         52.29         9.62 o                         
   3   9  16       1540.19       1601.38        45.40 o                         
   4   9  16        193.58        192.96        18.03 o                         
   5   9  16       1153.36       1145.06        44.03 o                         
   6   9  16         38.83         53.51        13.48 o                         
   7   9  16        448.75        464.78        30.79 o                         
   8   9  16         15.96          2.73        13.72 o                         
   9   9  16        145.62         50.67        49.43 o                         
   0  10  16       1263.53       1367.93        56.89 o                         
   1  10  16        114.69        114.56        11.94 o                         
   2  10  16        403.64        395.43        23.22 o                         
   3  10  16         51.46         64.63        12.11 o                         
   4  10  16        229.23        226.64        19.99 o                         
   5  10  16        695.26        738.02        37.33 o                         
   6  10  16        376.90        397.16        25.69 o                         
   7  10  16         17.39          1.95        12.94 o                         
   8  10  16       1077.70       1159.92        58.02 o                         
   9  10  16          7.46         24.79        33.44 o                         
   1  11  16        752.74        818.45        33.21 o                         
   2  11  16         51.23         26.32        10.16 o                         
   3  11  16        260.16        232.78        19.82 o                         
   4  11  16          5.21         -5.30        15.15 o                         
   5  11  16       1142.80       1158.19        47.43 o                         
   6  11  16        366.59        390.94        28.59 o                         
   7  11  16         32.03          9.75        15.26 o                         
   8  11  16        166.56        227.50        45.14 o                         
   9  11  16        188.39        155.22        74.20 o                         
   0  12  16        659.15        654.08        43.98 o                         
   1  12  16          8.58         -3.25        14.35 o                         
   2  12  16        343.39        348.62        22.40 o                         
   3  12  16         98.87         64.92        17.09 o                         
   4  12  16         60.96         52.18        14.72 o                         
   5  12  16        109.35        100.56        15.62 o                         
   6  12  16         45.46         58.73        15.40 o                         
   7  12  16         70.71         74.51        24.52 o                         
   8  12  16          3.16          2.73        47.68 o                         
   1  13  16       1198.91       1258.52        44.25 o                         
   2  13  16         15.07         13.83        12.57 o                         
   3  13  16       1522.92       1578.23        61.56 o                         
   4  13  16        212.36        183.59        22.63 o                         
   5  13  16        929.38       1012.55        48.30 o                         
   6  13  16         66.26         28.35        17.18 o                         
   7  13  16        157.10         99.40        29.31 o                         
   0  14  16          1.93         43.21        18.26 o                         
   1  14  16         10.53         13.18        11.77 o                         
   2  14  16         27.67         19.13        13.06 o                         
   3  14  16        129.39        151.38        22.70 o                         
   4  14  16        158.18        180.24        22.85 o                         
   5  14  16        470.89        597.63        72.59 o                         
   6  14  16         85.57         94.04        28.38 o                         
   7  14  16        180.05        225.02        80.92 o                         
   1  15  16         25.96         15.50        12.08 o                         
   2  15  16         63.41         65.61        18.53 o                         
   3  15  16         11.34          8.50        12.53 o                         
   4  15  16         15.48          9.49        19.18 o                         
   5  15  16         21.61          5.42        31.07 o                         
   6  15  16        550.22        580.53       120.18 o                         
   0  16  16        138.85        170.74        30.81 o                         
   1  16  16         60.67         57.16        18.40 o                         
   2  16  16        237.76        197.92        38.16 o                         
   3  16  16         31.75          0.12        18.64 o                         
   4  16  16        303.01        143.45        44.50 o                         
   5  16  16         92.36         73.28        39.59 o                         
   1  17  16        502.67        582.47        63.14 o                         
   2  17  16         36.65         -4.62        26.10 o                         
   3  17  16        565.17        762.65       147.00 o                         
   0  18  16         33.64        -26.89        38.38 o                         
   1  18  16         16.05         31.38        38.90 o                         
   1   1  17        439.07        466.42        21.95 o                         
   2   1  17         30.89         29.88         9.68 o                         
   3   1  17        116.72        105.67        10.66 o                         
   4   1  17        199.72        159.39        14.05 o                         
   5   1  17        258.61        206.88        15.08 o                         
   6   1  17        195.36        190.49        16.33 o                         
   7   1  17         54.01         33.57        11.08 o                         
   8   1  17       1168.64       1187.46        43.68 o                         
   9   1  17         69.68         43.24        11.50 o                         
  10   1  17         25.58         23.81        16.37 o                         
   0   2  17       1138.20       1241.80        45.84 o                         
   1   2  17          9.02         21.90         8.92 o                         
   2   2  17        209.07        193.86        15.24 o                         
   3   2  17        209.18        209.66        14.60 o                         
   4   2  17       3112.35       3126.04        56.11 o                         
   5   2  17         26.14         23.69         8.79 o                         
   6   2  17        529.42        489.65        24.41 o                         
   7   2  17        114.27         91.78        13.37 o                         
   8   2  17        593.03        583.78        31.02 o                         
   9   2  17        257.96        268.05        23.93 o                         
  10   2  17        351.47        330.98        35.40 o                         
   1   3  17        307.93        320.07        18.89 o                         
   2   3  17       2118.24       2129.48        48.54 o                         
   3   3  17        328.01        286.47        19.39 o                         
   4   3  17        610.25        569.09        25.65 o                         
   5   3  17         17.71         10.21         9.72 o                         
   6   3  17        473.94        471.25        24.94 o                         
   7   3  17         79.81         64.88        13.90 o                         
   8   3  17        294.84        274.44        22.86 o                         
   9   3  17         21.03         10.05        11.04 o                         
  10   3  17        481.06        502.28        48.35 o                         
   0   4  17        255.22        314.87        27.66 o                         
   1   4  17          6.85         12.90         8.55 o                         
   2   4  17        158.02        141.71        13.79 o                         
   3   4  17        164.18        105.85        14.05 o                         
   4   4  17        351.45        363.83        20.72 o                         
   5   4  17         31.49         28.29         8.89 o                         
   6   4  17        277.82        257.56        19.55 o                         
   7   4  17         17.38         -0.84        11.60 o                         
   8   4  17        369.13        322.77        25.55 o                         
   9   4  17        147.88        173.41        24.66 o                         
  10   4  17        288.33        238.96        41.96 o                         
   1   5  17        379.75        424.07        21.78 o                         
   2   5  17          1.77          7.89         8.22 o                         
   3   5  17        486.47        461.32        22.34 o                         
   4   5  17         68.17         60.73        10.80 o                         
   5   5  17         73.82         73.67        11.05 o                         
   6   5  17        144.18        138.92        15.21 o                         
   7   5  17        174.71        143.81        17.45 o                         
   8   5  17        697.28        718.62        40.16 o                         
   9   5  17        714.79        776.54        42.20 o                         
  10   5  17         10.92         11.88        32.19 o                         
   0   6  17        182.08        177.13        20.44 o                         
   1   6  17          0.36         -0.46         8.48 o                         
   2   6  17       1494.52       1454.78        37.66 o                         
   3   6  17         46.80         40.50        11.83 o                         
   4   6  17          0.12         -6.45         9.75 o                         
   5   6  17        316.71        330.46        22.11 o                         
   6   6  17       2109.07       2182.95        61.46 o                         
   7   6  17         79.04         22.52        11.77 o                         
   8   6  17         25.70         27.53        16.61 o                         
   9   6  17         45.97         33.01        18.03 o                         
  10   6  17        735.85        780.79       142.95 o                         
   1   7  17       1788.56       1878.21        45.74 o                         
   2   7  17         38.55         26.74         8.92 o                         
   3   7  17       1456.72       1418.32        41.31 o                         
   4   7  17       2135.88       2136.68        53.46 o                         
   5   7  17        360.56        341.36        22.96 o                         
   6   7  17         19.99         10.36        12.35 o                         
   7   7  17        348.89        310.00        29.80 o                         
   8   7  17       1248.44       1236.82        52.73 o                         
   9   7  17        718.68        689.58        76.73 o                         
   0   8  17        117.97         91.78        17.92 o                         
   1   8  17        372.41        345.70        22.96 o                         
   2   8  17       1454.24       1492.01        40.97 o                         
   3   8  17        122.78        123.21        13.34 o                         
   4   8  17        828.08        921.93        35.99 o                         
   5   8  17         10.25         18.25        10.08 o                         
   6   8  17        667.92        683.26        34.55 o                         
   7   8  17          8.54         12.70        13.95 o                         
   8   8  17        167.87        105.84        21.77 o                         
   9   8  17         40.16         44.30        28.93 o                         
   1   9  17         52.50         50.45        11.36 o                         
   2   9  17       1909.61       1935.15        47.55 o                         
   3   9  17         24.04         30.00         9.45 o                         
   4   9  17        792.16        809.73        35.45 o                         
   5   9  17        207.21        185.92        18.87 o                         
   6   9  17        219.06        155.97        21.49 o                         
   7   9  17        516.86        450.60        32.37 o                         
   8   9  17         16.84          4.02        19.69 o                         
   9   9  17         50.38         16.86        25.50 o                         
   0  10  17        752.50        746.06        47.63 o                         
   1  10  17        144.12        155.00        15.74 o                         
   2  10  17         47.87         43.51        11.22 o                         
   3  10  17        191.20        221.79        18.76 o                         
   4  10  17       1334.93       1361.61        48.54 o                         
   5  10  17        277.23        330.03        26.24 o                         
   6  10  17         51.67         55.46        17.26 o                         
   7  10  17          1.14         11.88        15.30 o                         
   8  10  17        170.99        123.25        33.14 o                         
   9  10  17         89.54         16.39        44.82 o                         
   1  11  17        359.77        334.43        24.71 o                         
   2  11  17        417.46        371.58        25.02 o                         
   3  11  17         73.82         60.16        13.89 o                         
   4  11  17         18.88         13.77        13.87 o                         
   5  11  17        189.04        137.82        22.28 o                         
   6  11  17       2261.07       2226.79        81.85 o                         
   7  11  17         95.12         98.08        26.72 o                         
   8  11  17         47.33         37.37        34.44 o                         
   0  12  17       5184.82       5410.21       142.51 o                         
   1  12  17        210.08        238.29        21.56 o                         
   2  12  17         22.28          6.74        12.03 o                         
   3  12  17        110.37        114.20        18.40 o                         
   4  12  17       3880.13       4104.55       100.42 o                         
   5  12  17          9.08         12.27        17.06 o                         
   6  12  17         33.01         33.36        35.57 o                         
   7  12  17        143.37        175.01        52.63 o                         
   1  13  17       1093.38       1135.95        47.39 o                         
   2  13  17          3.17        -11.97        11.97 o                         
   3  13  17        259.86        285.66        29.62 o                         
   4  13  17        227.45        276.29        27.19 o                         
   5  13  17        985.20       1114.64        65.53 o                         
   6  13  17          8.31         32.63        37.38 o                         
   7  13  17         22.08        -35.74        35.74 o                         
   0  14  17         31.65         27.81        20.65 o                         
   1  14  17         25.61         22.35        14.36 o                         
   2  14  17       1110.96       1147.17        51.72 o                         
   3  14  17          5.93          6.17        13.90 o                         
   4  14  17         19.84         16.20        20.13 o                         
   5  14  17        138.37        138.20        43.59 o                         
   6  14  17        497.07        295.56        93.38 o                         
   1  15  17       1221.52       1269.46        61.46 o                         
   2  15  17         33.36         35.34        19.06 o                         
   3  15  17         79.05        110.37        29.26 o                         
   4  15  17        382.00        372.55       106.61 o                         
   5  15  17        824.94        795.56       167.58 o                         
   0  16  17        653.87        668.44       137.98 o                         
   1  16  17         42.90         53.06        28.13 o                         
   2  16  17        979.05        961.21       158.33 o                         
   3  16  17         44.38         91.28        66.02 o                         
   4  16  17         71.14         95.34        56.75 o                         
   1  17  17        567.13        352.64        99.53 o                         
   0   0  18       6680.99       6620.23       147.08 o                         
   1   0  18        411.90        361.32        28.31 o                         
   2   0  18       3222.47       3378.48        91.32 o                         
   3   0  18        484.45        543.66        34.28 o                         
   4   0  18         52.79         14.43        11.43 o                         
   5   0  18        210.75        196.59        22.89 o                         
   6   0  18       1721.21       1933.39        70.69 o                         
   7   0  18        293.75        248.85        41.65 o                         
   8   0  18         25.12         42.84        15.57 o                         
   9   0  18        410.99        408.30        41.20 o                         
   1   1  18         77.09         53.95        13.56 o                         
   2   1  18         12.72          4.30         9.29 o                         
   3   1  18          6.55         -0.34         8.14 o                         
   4   1  18        114.22        109.70        12.06 o                         
   5   1  18          9.60         15.68         9.98 o                         
   6   1  18        357.45        356.78        22.03 o                         
   7   1  18        308.95        304.98        22.07 o                         
   8   1  18       1152.07       1129.74        45.81 o                         
   9   1  18          2.98          2.49        10.05 o                         
  10   1  18        203.61        231.00        47.67 o                         
   0   2  18       1070.67       1031.76        43.07 o                         
   1   2  18        171.06        139.87        12.82 o                         
   2   2  18       3895.77       3929.92        70.06 o                         
   3   2  18         84.15         48.35        10.62 o                         
   4   2  18        129.51        123.62        13.24 o                         
   5   2  18         12.79         14.53         8.64 o                         
   6   2  18       1988.25       1946.97        52.30 o                         
   7   2  18         27.17         16.51        10.84 o                         
   8   2  18        123.52        126.01        17.29 o                         
   9   2  18         42.38         14.90        12.75 o                         
  10   2  18        172.62        126.52        35.53 o                         
   1   3  18       3485.73       3498.42        62.03 o                         
   2   3  18        924.54        922.17        33.70 o                         
   3   3  18       2875.13       2902.92        58.23 o                         
   4   3  18       1642.64       1568.92        43.18 o                         
   5   3  18       2288.74       2391.62        53.75 o                         
   6   3  18        665.75        705.88        33.30 o                         
   7   3  18        424.61        451.98        29.39 o                         
   8   3  18         81.59         57.91        17.11 o                         
   9   3  18       1019.06       1014.88        53.66 o                         
  10   3  18        976.60        964.80        93.02 o                         
   0   4  18       2304.52       2504.11        74.54 o                         
   1   4  18         67.18         50.54         9.76 o                         
   2   4  18        854.70        818.48        31.15 o                         
   3   4  18        210.16        223.47        17.09 o                         
   4   4  18       1004.33       1031.48        35.36 o                         
   5   4  18          0.26         -2.37        10.07 o                         
   6   4  18         49.12         73.78        12.67 o                         
   7   4  18         59.18         52.98        14.65 o                         
   8   4  18         27.41         32.95        13.00 o                         
   9   4  18        168.60        158.83        21.22 o                         
   1   5  18       4361.50       4360.05        74.01 o                         
   2   5  18        848.36        817.47        30.64 o                         
   3   5  18       4276.71       4462.95        76.57 o                         
   4   5  18        313.10        370.88        23.52 o                         
   5   5  18       3581.42       3609.72        73.83 o                         
   6   5  18        306.91        300.24        21.87 o                         
   7   5  18       1625.53       1655.20        64.08 o                         
   8   5  18       1169.86       1194.69        52.98 o                         
   9   5  18       1206.67       1276.86        67.14 o                         
   0   6  18        243.05        220.39        25.99 o                         
   1   6  18         36.39         32.47        12.47 o                         
   2   6  18        847.03        845.68        32.49 o                         
   3   6  18         22.16         20.93         9.26 o                         
   4   6  18         82.57         63.60        11.11 o                         
   5   6  18          0.34          4.83        10.14 o                         
   6   6  18        848.01        838.26        35.10 o                         
   7   6  18         26.05         14.80        12.91 o                         
   8   6  18         12.05          2.66        11.09 o                         
   9   6  18        227.11        216.42        45.50 o                         
   1   7  18         16.41         20.03         9.78 o                         
   2   7  18        308.07        314.22        19.08 o                         
   3   7  18          0.06         -9.65         9.65 o                         
   4   7  18        132.13        101.15        12.85 o                         
   5   7  18        640.79        605.01        30.24 o                         
   6   7  18        394.05        422.91        27.80 o                         
   7   7  18        412.74        440.45        30.15 o                         
   8   7  18        324.36        310.15        29.85 o                         
   9   7  18         45.76          2.06        29.22 o                         
   0   8  18         45.50         20.08        14.95 o                         
   1   8  18         72.82         41.51        11.06 o                         
   2   8  18       2107.83       2179.27        53.25 o                         
   3   8  18          1.66         -1.80        10.61 o                         
   4   8  18         61.47         28.18        13.04 o                         
   5   8  18          0.14          0.75        11.36 o                         
   6   8  18        558.78        542.14        32.62 o                         
   7   8  18        177.56        186.96        21.48 o                         
   8   8  18         41.79         36.42        26.08 o                         
   9   8  18        462.10        402.66        61.15 o                         
   1   9  18          2.95          2.45         9.93 o                         
   2   9  18          6.50          0.45        10.05 o                         
   3   9  18        439.67        412.20        24.67 o                         
   4   9  18          6.83         15.40         9.70 o                         
   5   9  18         57.63         23.33        12.16 o                         
   6   9  18        256.44        246.39        23.68 o                         
   7   9  18        315.45        318.33        32.68 o                         
   8   9  18        735.28        771.29        91.35 o                         
   0  10  18        722.74        635.06        45.36 o                         
   1  10  18        123.89        104.81        13.96 o                         
   2  10  18       1272.71       1262.71        45.34 o                         
   3  10  18          6.90         -8.52        12.09 o                         
   4  10  18        112.33         85.56        16.90 o                         
   5  10  18         21.82         -4.56        11.48 o                         
   6  10  18        116.30        125.10        19.04 o                         
   7  10  18        126.00         89.44        36.09 o                         
   8  10  18        249.07        208.82        99.33 o                         
   1  11  18        201.00        226.97        21.14 o                         
   2  11  18         53.23         79.03        16.96 o                         
   3  11  18       1088.12       1129.77        51.31 o                         
   4  11  18          7.95        -14.88        14.88 o                         
   5  11  18        163.47        118.08        24.74 o                         
   6  11  18        383.91        360.25        43.67 o                         
   7  11  18        692.10        598.15        62.62 o                         
   0  12  18         53.54         62.63        18.86 o                         
   1  12  18         45.79         19.49        12.51 o                         
   2  12  18        131.26        151.04        20.10 o                         
   3  12  18        403.26        366.45        33.78 o                         
   4  12  18       1099.63       1256.05        57.33 o                         
   5  12  18          5.87         -2.87        16.14 o                         
   6  12  18         14.07         60.48        37.88 o                         
   1  13  18       1766.44       1828.30        62.06 o                         
   2  13  18         25.44         36.39        13.47 o                         
   3  13  18       1627.20       1609.09        69.46 o                         
   4  13  18         49.27         48.47        23.29 o                         
   5  13  18       1941.03       2441.69       173.66 o                         
   6  13  18         50.29        106.18        59.85 o                         
   0  14  18          1.03        -11.77        27.08 o                         
   1  14  18         41.62         32.31        18.73 o                         
   2  14  18         24.68         24.78        25.04 o                         
   3  14  18        229.60        193.99        49.04 o                         
   4  14  18        456.98        220.64        78.43 o                         
   5  14  18         22.44         67.40        57.48 o                         
   1  15  18        442.67        547.22        70.92 o                         
   2  15  18        113.11        159.10        48.25 o                         
   0  16  18        378.05        521.10       125.46 o                         
   1  16  18         25.63        -22.82        27.01 o                         
   1   1  19        494.74        443.80        23.27 o                         
   2   1  19          1.19          0.45         9.92 o                         
   3   1  19        795.72        784.37        31.18 o                         
   4   1  19        140.71        126.76        14.59 o                         
   5   1  19        729.18        689.40        31.47 o                         
   6   1  19        191.96        245.61        19.58 o                         
   7   1  19         28.59         18.09        10.96 o                         
   8   1  19        577.09        633.44        36.26 o                         
   9   1  19         15.96         28.83        18.51 o                         
   0   2  19        465.88        466.98        33.64 o                         
   1   2  19         58.06         35.73         9.94 o                         
   2   2  19        581.52        641.96        27.64 o                         
   3   2  19         50.87         34.17        10.92 o                         
   4   2  19       1872.58       1916.71        48.96 o                         
   5   2  19        109.59         96.41        12.73 o                         
   6   2  19        958.07        998.94        38.95 o                         
   7   2  19        320.78        284.09        24.13 o                         
   8   2  19        434.05        443.02        30.54 o                         
   9   2  19        122.95        125.59        28.72 o                         
   1   3  19        136.36        158.58        16.44 o                         
   2   3  19          0.49         10.75        11.43 o                         
   3   3  19         90.53         78.65        12.56 o                         
   4   3  19       1327.22       1309.32        40.93 o                         
   5   3  19         10.39         11.99        10.63 o                         
   6   3  19          0.84          3.62        10.88 o                         
   7   3  19         43.66         27.53        13.90 o                         
   8   3  19        765.38        799.34        43.48 o                         
   9   3  19        239.20        211.17        29.45 o                         
   0   4  19        389.35        417.43        30.04 o                         
   1   4  19         38.71         48.46        11.30 o                         
   2   4  19       1400.63       1367.78        41.07 o                         
   3   4  19          8.74          6.40         9.64 o                         
   4   4  19         38.90         38.20        10.78 o                         
   5   4  19        294.25        291.08        22.38 o                         
   6   4  19        663.90        702.41        35.80 o                         
   7   4  19         18.89        -12.51        12.51 o                         
   8   4  19        109.30        113.23        18.27 o                         
   9   4  19         94.92        168.77        39.02 o                         
   1   5  19         91.14        103.07        14.81 o                         
   2   5  19        139.82        166.48        15.97 o                         
   3   5  19        131.95        141.23        17.39 o                         
   4   5  19          1.37          6.37         9.80 o                         
   5   5  19          0.17         -6.87        11.15 o                         
   6   5  19        478.87        468.25        29.49 o                         
   7   5  19        167.05        178.12        20.57 o                         
   8   5  19         46.91         51.88        15.76 o                         
   9   5  19         50.55        101.15        34.32 o                         
   0   6  19        333.89        357.17        34.25 o                         
   1   6  19          0.05         -3.66         8.96 o                         
   2   6  19         83.00         71.05        13.05 o                         
   3   6  19         14.88         16.67        11.95 o                         
   4   6  19       1358.78       1394.39        47.23 o                         
   5   6  19        556.16        614.89        31.64 o                         
   6   6  19        107.38        104.05        16.17 o                         
   7   6  19         97.68         78.13        15.90 o                         
   8   6  19         52.87         42.10        19.26 o                         
   9   6  19         32.63        -39.10        39.10 o                         
   1   7  19          3.08        -10.91        10.91 o                         
   2   7  19        305.13        292.19        19.93 o                         
   3   7  19          3.32          8.13        10.61 o                         
   4   7  19          6.26          9.34        10.48 o                         
   5   7  19        141.89        159.85        16.36 o                         
   6   7  19        946.63        945.74        44.29 o                         
   7   7  19         22.92         38.87        16.35 o                         
   8   7  19         14.18         13.34        27.63 o                         
   0   8  19       1753.16       1815.49        81.25 o                         
   1   8  19         19.87          8.32        10.93 o                         
   2   8  19        464.88        459.62        26.33 o                         
   3   8  19        107.78         61.12        12.61 o                         
   4   8  19        139.09        127.86        15.49 o                         
   5   8  19         16.16        -11.36        11.36 o                         
   6   8  19         30.30          0.64        12.02 o                         
   7   8  19          1.37        -19.21        19.21 o                         
   8   8  19        172.49        137.20        62.75 o                         
   1   9  19         33.29         22.87        10.62 o                         
   2   9  19         24.57         31.03        11.13 o                         
   3   9  19        296.23        258.25        22.02 o                         
   4   9  19        105.69        109.52        15.11 o                         
   5   9  19        228.60        170.03        18.53 o                         
   6   9  19        123.65        121.50        18.50 o                         
   7   9  19        105.00         87.03        22.66 o                         
   0  10  19          2.04        -16.65        16.65 o                         
   1  10  19        632.48        658.93        32.61 o                         
   2  10  19       6453.99       6661.95       107.81 o                         
   3  10  19        155.21        160.61        19.25 o                         
   4  10  19        824.36        816.90        44.11 o                         
   5  10  19        354.17        396.14        28.74 o                         
   6  10  19       2043.65       2108.43       105.01 o                         
   7  10  19        277.43        230.90        48.35 o                         
   1  11  19        120.16        116.68        15.10 o                         
   2  11  19        103.44         95.50        16.44 o                         
   3  11  19        574.84        576.37        37.77 o                         
   4  11  19        358.78        273.70        26.47 o                         
   5  11  19         41.70         35.80        19.00 o                         
   6  11  19        153.15        137.01        61.69 o                         
   0  12  19        100.95         90.57        25.72 o                         
   1  12  19         46.27         22.64        11.64 o                         
   2  12  19       1891.73       1925.07        73.37 o                         
   3  12  19         16.36         16.46        18.45 o                         
   4  12  19        156.92        182.07        34.19 o                         
   5  12  19         16.37          3.61        42.01 o                         
   6  12  19        886.96        685.23       132.29 o                         
   1  13  19        200.07        247.57        29.67 o                         
   2  13  19        113.44         69.84        18.62 o                         
   3  13  19         33.63         38.45        39.54 o                         
   4  13  19        235.96        258.48        92.68 o                         
   5  13  19        242.44        315.30        99.43 o                         
   0  14  19         67.35         58.09        44.62 o                         
   1  14  19        118.43        119.18        40.54 o                         
   2  14  19        886.63        824.78       104.83 o                         
   3  14  19        129.09        142.07        67.40 o                         
   1  15  19          3.43         -2.03        99.46 o                         
   2  15  19         24.68         10.83        37.13 o                         
   0   0  20       1287.66       1328.46        82.43 o                         
   1   0  20        304.65        304.86        28.21 o                         
   2   0  20        252.71        219.56        23.87 o                         
   3   0  20       1066.40       1156.76        66.09 o                         
   4   0  20        815.18        866.55        53.31 o                         
   5   0  20        635.58        525.15        41.71 o                         
   6   0  20       1627.89       1691.22        76.07 o                         
   7   0  20        995.42       1031.70        66.45 o                         
   8   0  20        119.18        126.54        35.53 o                         
   9   0  20        608.09        661.50        96.24 o                         
   1   1  20        115.86         92.80        11.93 o                         
   2   1  20       1295.21       1370.76        42.15 o                         
   3   1  20          0.25         -0.01         9.78 o                         
   4   1  20       1284.91       1250.17        42.74 o                         
   5   1  20         15.94         17.10        10.57 o                         
   6   1  20         55.13         56.10        13.49 o                         
   7   1  20        198.52        151.52        18.39 o                         
   8   1  20          2.15        -23.60        23.60 o                         
   9   1  20        116.33        119.50        71.41 o                         
   0   2  20         61.41         45.81        18.56 o                         
   1   2  20       1495.17       1552.72        46.06 o                         
   2   2  20       3144.39       3299.87        63.31 o                         
   3   2  20        586.96        581.39        27.62 o                         
   4   2  20          6.44          7.58        10.53 o                         
   5   2  20         13.99          5.66        10.87 o                         
   6   2  20       2270.95       2432.22        67.47 o                         
   7   2  20          3.79        -10.45        15.84 o                         
   8   2  20        308.63        336.53        36.77 o                         
   9   2  20         27.49         16.59        19.69 o                         
   1   3  20        944.81        878.83        35.26 o                         
   2   3  20         75.12         65.22        11.43 o                         
   3   3  20         68.05         59.06        11.25 o                         
   4   3  20         25.55         39.54        11.78 o                         
   5   3  20       1656.32       1769.10        56.77 o                         
   6   3  20        388.49        421.45        31.53 o                         
   7   3  20          2.75         -6.68        10.99 o                         
   8   3  20        145.02        186.12        30.64 o                         
   9   3  20       2122.58       2172.40       173.07 o                         
   0   4  20        106.51        104.22        20.03 o                         
   1   4  20        294.46        288.24        20.52 o                         
   2   4  20       1408.58       1523.32        44.74 o                         
   3   4  20          4.21         -8.32        10.15 o                         
   4   4  20         94.28         98.77        12.96 o                         
   5   4  20        476.94        455.36        29.54 o                         
   6   4  20       2100.42       2387.04        70.34 o                         
   7   4  20        600.30        572.55        38.82 o                         
   8   4  20         51.50         63.82        23.66 o                         
   9   4  20        819.97        635.79       134.20 o                         
   1   5  20       2897.52       2953.75        68.22 o                         
   2   5  20        382.58        423.94        25.70 o                         
   3   5  20       1464.05       1497.39        47.30 o                         
   4   5  20        220.74        198.87        18.70 o                         
   5   5  20       2527.93       2627.08        66.71 o                         
   6   5  20        399.14        419.60        30.49 o                         
   7   5  20        134.93        149.80        26.66 o                         
   8   5  20         17.93        -25.02        25.02 o                         
   0   6  20       1065.97       1040.27        57.83 o                         
   1   6  20        464.94        421.46        26.69 o                         
   2   6  20       2503.47       2592.57        62.01 o                         
   3   6  20        185.51        208.86        18.34 o                         
   4   6  20         81.21         99.92        14.84 o                         
   5   6  20        143.80        121.76        15.68 o                         
   6   6  20        737.36        774.12        43.02 o                         
   7   6  20         68.06         73.97        30.08 o                         
   8   6  20        418.16        517.44       117.78 o                         
   1   7  20          2.50         -4.29        11.27 o                         
   2   7  20         38.02         37.16        10.97 o                         
   3   7  20          1.02         -9.80        10.68 o                         
   4   7  20        327.08        323.80        24.05 o                         
   5   7  20        172.89        160.29        17.08 o                         
   6   7  20         39.75         37.90        18.27 o                         
   7   7  20         94.25        135.79        27.89 o                         
   0   8  20        243.40        264.56        31.28 o                         
   1   8  20          7.56          8.67        12.55 o                         
   2   8  20        518.97        533.48        28.62 o                         
   3   8  20          8.98         -5.37        11.98 o                         
   4   8  20        276.01        261.46        21.51 o                         
   5   8  20          4.78        -12.50        12.50 o                         
   6   8  20        257.98        247.39        28.28 o                         
   7   8  20        304.25        324.16        59.31 o                         
   1   9  20        785.04        750.18        35.17 o                         
   2   9  20        268.50        252.69        20.71 o                         
   3   9  20        416.53        431.37        29.45 o                         
   4   9  20         20.52         27.06        15.83 o                         
   5   9  20        367.45        391.24        34.04 o                         
   6   9  20         41.83         35.91        20.23 o                         
   7   9  20        365.46        388.55       103.60 o                         
   0  10  20         34.93         27.47        15.29 o                         
   1  10  20        173.46        167.38        17.72 o                         
   2  10  20        815.50        871.40        40.28 o                         
   3  10  20        461.65        530.75        36.36 o                         
   4  10  20        109.85         95.90        17.57 o                         
   5  10  20         10.41         52.76        24.89 o                         
   6  10  20        478.55        466.99        64.32 o                         
   1  11  20        516.92        487.16        30.00 o                         
   2  11  20        260.98        312.00        26.18 o                         
   3  11  20        192.94        244.93        29.26 o                         
   4  11  20          2.05        -16.94        31.98 o                         
   5  11  20        133.31         75.73        62.15 o                         
   0  12  20         65.09         52.48        20.09 o                         
   1  12  20        330.06        302.34        29.40 o                         
   2  12  20       1222.85       1233.57        69.30 o                         
   3  12  20          3.23         30.44        25.06 o                         
   4  12  20        649.55        894.06       110.37 o                         
   5  12  20         20.34        -48.46        48.46 o                         
   1  13  20        376.31        458.71        64.65 o                         
   2  13  20        193.97        163.57        67.27 o                         
   3  13  20        429.37        386.08       107.13 o                         
   1  14  20        368.94        248.12        86.34 o                         
   1   1  21        513.58        550.29        30.01 o                         
   2   1  21        361.87        388.01        23.28 o                         
   3   1  21         72.53         76.50        14.24 o                         
   4   1  21        136.35         97.08        13.91 o                         
   5   1  21          0.57         -0.88        11.79 o                         
   6   1  21         32.69         18.09        13.52 o                         
   7   1  21          8.81         22.87        15.32 o                         
   8   1  21        189.24        116.02        43.39 o                         
   0   2  21        784.54        855.74        52.05 o                         
   1   2  21        459.72        451.08        24.77 o                         
   2   2  21        681.07        752.56        31.32 o                         
   3   2  21         12.17          5.47         9.82 o                         
   4   2  21       1694.68       1771.39        52.50 o                         
   5   2  21         17.16          9.92        11.13 o                         
   6   2  21          8.56         11.70        17.84 o                         
   7   2  21          9.98         -0.82        18.60 o                         
   8   2  21        140.35        140.13        61.82 o                         
   1   3  21         54.34         45.31        12.04 o                         
   2   3  21         62.51         52.43        10.78 o                         
   3   3  21         87.99         72.82        11.62 o                         
   4   3  21        357.91        340.70        24.04 o                         
   5   3  21        222.92        218.30        21.32 o                         
   6   3  21          3.56          3.09        13.55 o                         
   7   3  21         59.06         73.66        28.10 o                         
   0   4  21        488.51        459.73        41.58 o                         
   1   4  21        162.17        141.67        17.92 o                         
   2   4  21        112.07        101.82        13.74 o                         
   3   4  21        218.56        229.69        19.03 o                         
   4   4  21         47.70         50.48        12.40 o                         
   5   4  21         52.65         50.17        20.72 o                         
   6   4  21        472.74        481.85        33.99 o                         
   7   4  21          8.81         -4.30        22.01 o                         
   8   4  21        247.09        235.22        80.90 o                         
   1   5  21        455.02        418.02        26.78 o                         
   2   5  21          9.64          3.73        10.53 o                         
   3   5  21          0.44          2.77        12.21 o                         
   4   5  21        671.10        670.29        33.54 o                         
   5   5  21        793.18        781.52        38.04 o                         
   6   5  21        225.95        248.05        27.94 o                         
   7   5  21          0.82         55.69        30.93 o                         
   0   6  21        265.69        274.53        31.29 o                         
   1   6  21        630.13        687.24        34.37 o                         
   2   6  21       2382.27       2565.19        66.63 o                         
   3   6  21        143.91         84.16        14.68 o                         
   4   6  21       1286.48       1293.29        46.77 o                         
   5   6  21        208.47        231.90        20.87 o                         
   6   6  21        757.20        795.40        59.81 o                         
   7   6  21        442.09        402.27        77.76 o                         
   1   7  21        292.86        322.25        24.41 o                         
   2   7  21          0.71         15.04        11.81 o                         
   3   7  21         28.04         22.78        12.20 o                         
   4   7  21          0.35        -12.10        12.10 o                         
   5   7  21         39.85         39.78        13.57 o                         
   6   7  21         30.34         73.22        26.72 o                         
   7   7  21         20.25        -67.77        67.77 o                         
   0   8  21         13.12         13.05        17.94 o                         
   1   8  21        380.57        383.25        25.42 o                         
   2   8  21        231.34        258.42        21.97 o                         
   3   8  21        962.36       1208.28        49.26 o                         
   4   8  21        415.11        546.80        33.68 o                         
   5   8  21        372.21        417.03        52.51 o                         
   6   8  21        205.58        269.49        62.38 o                         
   1   9  21        188.02        164.99        17.22 o                         
   2   9  21         26.19          2.99        12.16 o                         
   3   9  21         30.74         19.42        12.40 o                         
   4   9  21          7.97         -2.70        26.75 o                         
   5   9  21       1032.57       1179.79       165.48 o                         
   6   9  21        267.62        277.12        48.49 o                         
   0  10  21        595.98        542.62        45.37 o                         
   1  10  21        729.70        714.88        39.70 o                         
   2  10  21        267.45        284.24        31.98 o                         
   3  10  21        133.89        156.96        28.09 o                         
   4  10  21        998.05        929.32        91.12 o                         
   5  10  21         36.21         -6.03        27.90 o                         
   1  11  21        380.22        403.78        42.59 o                         
   2  11  21         22.08         14.96        30.44 o                         
   3  11  21         17.91         40.41        30.13 o                         
   4  11  21         33.84         66.03        39.61 o                         
   0  12  21       2251.11       2229.00       166.00 o                         
   1  12  21        328.16        252.04        65.92 o                         
   1  13  21        324.69        237.63        61.09 o                         
   0   0  22         20.75        -10.71        19.47 o                         
   1   0  22       1083.42       1153.87        63.75 o                         
   2   0  22         57.86         83.73        20.07 o                         
   3   0  22        329.20        325.77        35.91 o                         
   4   0  22        200.43        231.51        27.26 o                         
   5   0  22        858.92        899.43        57.66 o                         
   6   0  22         62.21         71.65        28.43 o                         
   7   0  22        755.61        804.26       155.45 o                         
   1   1  22       1580.87       1626.36        50.89 o                         
   2   1  22        188.20        195.51        17.94 o                         
   3   1  22        372.57        399.75        25.96 o                         
   4   1  22        308.80        309.48        22.96 o                         
   5   1  22       3285.77       3374.10        82.35 o                         
   6   1  22        130.53        131.06        26.36 o                         
   7   1  22         42.18        -62.51       115.43 o                         
   0   2  22        101.72         74.41        18.94 o                         
   1   2  22        572.07        616.06        37.69 o                         
   2   2  22        539.90        564.64        29.91 o                         
   3   2  22        531.05        507.97        29.18 o                         
   4   2  22        381.33        397.41        27.79 o                         
   5   2  22        270.62        252.12        27.84 o                         
   6   2  22          2.43         11.04        24.00 o                         
   7   2  22        848.45        945.02       112.29 o                         
   1   3  22        568.49        563.31        31.20 o                         
   2   3  22        558.35        558.66        28.78 o                         
   3   3  22          0.98        -14.46        14.46 o                         
   4   3  22        119.88        113.13        16.20 o                         
   5   3  22        448.59        504.49        36.90 o                         
   6   3  22          2.35          3.62        25.53 o                         
   0   4  22        174.07        192.77        31.93 o                         
   1   4  22        871.60        899.41        41.20 o                         
   2   4  22        486.13        468.78        27.84 o                         
   3   4  22        694.99        750.70        33.82 o                         
   4   4  22       1136.43       1099.81        44.98 o                         
   5   4  22         44.50         38.16        14.87 o                         
   6   4  22         19.83         22.98        22.70 o                         
   1   5  22        331.92        260.13        21.37 o                         
   2   5  22          5.96         -4.84        17.07 o                         
   3   5  22         22.16         22.36        11.12 o                         
   4   5  22         11.64          2.01        12.22 o                         
   5   5  22        209.06        279.40        35.40 o                         
   6   5  22        187.66         66.99        36.49 o                         
   0   6  22        721.96        734.59        51.78 o                         
   1   6  22        180.13        187.27        19.63 o                         
   2   6  22        294.00        321.97        24.43 o                         
   3   6  22        654.76        647.22        37.25 o                         
   4   6  22        401.73        442.10        31.06 o                         
   5   6  22          0.14         -0.98        27.43 o                         
   6   6  22         30.06        104.45        43.62 o                         
   1   7  22       1213.58       1437.17        49.87 o                         
   2   7  22         25.61         21.80        12.17 o                         
   3   7  22         20.73         35.01        11.84 o                         
   4   7  22          0.61         15.42        18.06 o                         
   5   7  22       1058.82       1100.91        96.48 o                         
   6   7  22         34.53         96.06        54.55 o                         
   0   8  22        895.83        877.85        58.05 o                         
   1   8  22        681.09        687.28        35.21 o                         
   2   8  22        171.29        169.05        22.85 o                         
   3   8  22         83.14         81.73        24.26 o                         
   4   8  22          2.06        -15.88        22.75 o                         
   5   8  22        437.44        556.33        85.22 o                         
   1   9  22       1563.44       1573.03        61.60 o                         
   2   9  22         28.58         22.23        16.67 o                         
   3   9  22       1275.70       1310.64        76.07 o                         
   4   9  22          0.08        -28.62        28.62 o                         
   0  10  22         12.58         40.62        25.75 o                         
   1  10  22        115.57        143.55        30.25 o                         
   2  10  22          9.00         -0.29        35.17 o                         
   1  11  22         60.34         42.20        33.63 o                         
   0  12  22         55.20         56.18        48.52 o                         
   1   1  23         30.99         55.58        18.14 o                         
   2   1  23        181.93        188.49        17.62 o                         
   3   1  23         54.57         29.66        11.93 o                         
   4   1  23        176.99        187.92        23.31 o                         
   5   1  23        142.47         95.22        21.13 o                         
   6   1  23         41.51        -53.14        53.14 o                         
   0   2  23        720.96        744.12        52.62 o                         
   1   2  23          2.64         13.96        12.45 o                         
   2   2  23        633.15        687.62        35.59 o                         
   3   2  23         38.22         33.76        19.14 o                         
   4   2  23       1060.67       1246.41        63.73 o                         
   5   2  23        268.71        354.59        43.08 o                         
   6   2  23        188.81        116.98        44.87 o                         
   1   3  23         38.34         29.78        13.45 o                         
   2   3  23          2.57        -12.78        12.78 o                         
   3   3  23         14.41         22.55        13.36 o                         
   4   3  23          1.52        -11.59        24.95 o                         
   5   3  23          5.70        -10.88        21.32 o                         
   6   3  23         13.89         -2.56        42.93 o                         
   0   4  23        162.77        133.97        26.53 o                         
   1   4  23        444.39        476.28        32.14 o                         
   2   4  23         54.90         35.83        11.87 o                         
   3   4  23       1107.04       1138.36        55.47 o                         
   4   4  23         33.56         44.82        20.21 o                         
   5   4  23         41.22         20.07        20.41 o                         
   6   4  23        179.25         92.65        45.49 o                         
   1   5  23         27.09         21.04        17.00 o                         
   2   5  23        107.13         79.93        14.08 o                         
   3   5  23        194.32        213.56        29.91 o                         
   4   5  23          0.37         -0.82        19.75 o                         
   5   5  23         65.29         52.91        23.06 o                         
   0   6  23        877.35        891.21        58.23 o                         
   1   6  23        753.44        741.05        37.40 o                         
   2   6  23       1599.95       1833.05        66.20 o                         
   3   6  23          9.79        -18.07        19.98 o                         
   4   6  23        616.22        724.63        78.59 o                         
   5   6  23        179.72        264.46        64.56 o                         
   1   7  23          1.94         -0.05        15.58 o                         
   2   7  23          7.69         20.12        23.95 o                         
   3   7  23        528.88        406.02        47.43 o                         
   4   7  23          0.62         -9.28        28.88 o                         
   0   8  23         41.23         35.85        24.34 o                         
   1   8  23         84.28        115.07        23.85 o                         
   2   8  23       1451.01       1322.58       107.35 o                         
   3   8  23        176.86        150.94        38.37 o                         
   4   8  23        402.07        274.61        89.08 o                         
   1   9  23         50.11         70.08        39.74 o                         
   2   9  23         17.72         36.51        30.19 o                         
   0  10  23         11.46        -19.92        37.31 o                         
   1  10  23        153.65        167.35        73.78 o                         
   0   0  24        190.54        197.94        45.89 o                         
   1   0  24        561.87        527.44        61.22 o                         
   2   0  24        927.46        946.88        73.44 o                         
   3   0  24        817.97        920.29        67.42 o                         
   4   0  24         19.80         39.11        27.46 o                         
   5   0  24          3.88         55.84        51.95 o                         
   1   1  24        858.73        923.56        53.11 o                         
   2   1  24         21.57         31.70        16.64 o                         
   3   1  24       1803.49       1832.18        71.44 o                         
   4   1  24         63.55         64.80        19.85 o                         
   5   1  24          1.11        -33.95        33.95 o                         
   0   2  24         47.84         56.56        23.41 o                         
   1   2  24        262.65        292.62        34.63 o                         
   2   2  24        674.24        669.16        50.41 o                         
   3   2  24         43.84         67.78        17.91 o                         
   4   2  24         22.38         -5.58        20.82 o                         
   5   2  24         28.30         25.77        31.41 o                         
   1   3  24         85.82         95.09        39.89 o                         
   2   3  24         11.69         10.94        23.83 o                         
   3   3  24          0.10        -20.77        22.77 o                         
   4   3  24         25.41         15.69        24.45 o                         
   5   3  24         39.75         30.09        44.38 o                         
   0   4  24        305.95        375.37        69.34 o                         
   1   4  24        377.04        451.61        44.58 o                         
   2   4  24        367.66        425.42        50.16 o                         
   3   4  24        321.82        292.54        67.55 o                         
   4   4  24          0.54         -1.83        53.50 o                         
   1   5  24         17.26          6.12        20.34 o                         
   2   5  24        280.99        226.27        58.69 o                         
   3   5  24          5.04        102.80        70.10 o                         
   4   5  24          7.83         94.92        65.53 o                         
   0   6  24        129.33        113.44        36.12 o                         
   1   6  24        365.64        349.32        45.80 o                         
   2   6  24       2051.54       2139.51       134.56 o                         
   3   6  24        154.10        110.36        45.76 o                         
   4   6  24         30.70         63.56        51.94 o                         
   1   7  24        111.66        106.56        33.43 o                         
   2   7  24        142.09        126.94        93.66 o                         
   3   7  24        194.28        199.71        84.24 o                         
   1   1  25          0.23          7.74        31.89 o                         
   2   1  25         97.69         71.31        24.83 o                         
   3   1  25         49.68         49.32        26.70 o                         
   1   2  25         44.98        120.06        64.47 o                         
   2   2  25        898.84        847.65        86.15 o                         
   1   3  25        116.03        165.23        53.00 o                         
   2   3  25        321.89        221.81        56.87 o                         
   0   4  25        468.22        561.61       121.58 o                         
   1   4  25         53.27         54.82        92.69 o                         
   2   4  25        385.33        376.58       103.10 o                         
                                                                                
